# Supplementary material for: The metabolic footprint of compromised insulin sensitivity under fasting and hyperinsulinemic-euglycemic clamp conditions in an Arab population
Source: Sci Rep. 2020 Oct 13;10:17164. doi: 10.1038/s41598-020-73723-8 (PMC7555540; doi:10.1038/s41598-020-73723-8)
Supplement: Supplementary file 5 — Supplementary Table 1. [file 41598_2020_73723_MOESM5_ESM.xlsx]

## Sheet: Supplementary Table 1
Metabolite	Pathway	PLATFORM	KEGG	HMDB
(12 or 13)-methylmyristate (a15:0 or i15:0)	Fatty Acid, Branched	LC/MS Neg
(14 or 15)-methylpalmitate (a17:0 or i17:0)	Fatty Acid, Branched	LC/MS Neg
(16 or 17)-methylstearate (a19:0 or i19:0)	Fatty Acid, Branched	LC/MS Neg		HMDB37397
(N(1) + N(8))-acetylspermidine	Polyamine Metabolism	LC/MS Pos Early
1,3-dimethylurate	Xanthine Metabolism	LC/MS Neg		HMDB01857
1,5-anhydroglucitol (1,5-AG)	Glycolysis, Gluconeogenesis, and Pyruvate Metabolism	LC/MS Neg	C07326	HMDB02712
1,6-anhydroglucose	Food Component/Plant	LC/MS Polar		HMDB00640
1,7-dimethylurate	Xanthine Metabolism	LC/MS Neg	C16356	HMDB11103
1-arachidonoyl-GPA (20:4)	Lysophospholipid	LC/MS Neg
1-carboxyethylvaline	Leucine, Isoleucine and Valine Metabolism	LC/MS Neg
1-linoleoyl-GPA (18:2)*	Lysophospholipid	LC/MS Pos Late		HMDB07856
1-methyl-4-imidazoleacetate	Histidine Metabolism	LC/MS Pos Early	C05828	HMDB02820
1-methyl-5-imidazoleacetate	Histidine Metabolism	LC/MS Pos Early		HMDB04988
1-methylguanidine	Guanidino and Acetamido Metabolism	LC/MS Pos Early	C02294	HMDB01522
1-methylhistidine	Histidine Metabolism	LC/MS Pos Early	C01152	HMDB00001
1-methylnicotinamide	Nicotinate and Nicotinamide Metabolism	LC/MS Pos Early	C02918	HMDB00699
1-methylurate	Xanthine Metabolism	LC/MS Neg	C16359	HMDB03099
1-methylxanthine	Xanthine Metabolism	LC/MS Neg	C16358	HMDB10738
1-oleoyl-GPG (18:1)*	Lysophospholipid	LC/MS Neg
1-palmitoyl-GPA (16:0)	Lysophospholipid	LC/MS Neg	C04036	HMDB00327
1-ribosyl-imidazoleacetate*	Histidine Metabolism	LC/MS Pos Early	C05131	HMDB02331
1-stearoyl-2-oleoyl-GPG (18:0/18:1)	Phosphatidylglycerol (PG)	LC/MS Polar
1-stearoyl-2-oleoyl-GPS (18:0/18:1)	Phosphatidylserine (PS)	LC/MS Pos Late		HMDB10163
1-stearoyl-GPS (18:0)*	Lysophospholipid	LC/MS Neg
10-heptadecenoate (17:1n7)	Long Chain Fatty Acid	LC/MS Neg		HMDB60038
10-nonadecenoate (19:1n9)	Long Chain Fatty Acid	LC/MS Neg		HMDB13622
10-undecenoate (11:1n1)	Medium Chain Fatty Acid	LC/MS Neg	C13910	HMDB33724
11beta-hydroxyandrosterone glucuronide	Androgenic Steroids	LC/MS Neg
12-HETE	Eicosanoid	LC/MS Pos Late		HMDB06111
13-HODE + 9-HODE	Fatty Acid, Monohydroxy	LC/MS Neg
14-HDoHE/17-HDoHE	Docosanoid	LC/MS Neg
15-HETE	Eicosanoid	LC/MS Pos Late	C04742	HMDB02110
16-hydroxypalmitate	Fatty Acid, Monohydroxy	LC/MS Neg	C18218	HMDB06294
16a-hydroxy DHEA 3-sulfate	Androgenic Steroids	LC/MS Neg
17alpha-hydroxypregnenolone 3-sulfate	Pregnenolone Steroids	LC/MS Neg		HMDB00416
1H-indole-7-acetic acid	Bacterial/Fungal	LC/MS Neg
2'-deoxyinosine	Purine Metabolism, (Hypo)Xanthine/Inosine containing	LC/MS Neg	C05512	HMDB00071
2'-deoxyuridine	Pyrimidine Metabolism, Uracil containing	LC/MS Neg	C00526	HMDB00012
2'-O-methylcytidine	Pyrimidine Metabolism, Cytidine containing	LC/MS Pos Early
2,2'-Methylenebis(6-tert-butyl-p-cresol)	Chemical	LC/MS Polar
2,3-dihydroxy-2-methylbutyrate	Leucine, Isoleucine and Valine Metabolism	LC/MS Neg		HMDB29576
2,3-dihydroxy-5-methylthio-4-pentenoate (DMTPA)*	Methionine, Cysteine, SAM and Taurine Metabolism	LC/MS Neg
2,3-dihydroxyisovalerate	Food Component/Plant	LC/MS Polar	C04039	HMDB12141
2,6-dihydroxybenzoic acid	Drug - Topical Agents	LC/MS Neg		HMDB13676
2-aminoadipate	Lysine Metabolism	LC/MS Neg	C00956	HMDB00510
2-aminobutyrate	Glutathione Metabolism	LC/MS Pos Early	C02261	HMDB00650
2-aminoheptanoate	Fatty Acid, Amino	LC/MS Pos Early
2-aminooctanoate	Fatty Acid, Amino	LC/MS Pos Late		HMDB00991
2-aminophenol sulfate	Chemical	LC/MS Neg		HMDB61116
2-hydroxy-3-methylvalerate	Leucine, Isoleucine and Valine Metabolism	LC/MS Neg		HMDB00317
2-hydroxyacetaminophen sulfate*	Drug - Analgesics, Anesthetics	LC/MS Neg
2-hydroxybutyrate/2-hydroxyisobutyrate	Glutathione Metabolism	LC/MS Polar
2-hydroxydecanoate	Fatty Acid, Monohydroxy	LC/MS Neg
2-hydroxyglutarate	Fatty Acid, Dicarboxylate	LC/MS Pos Early	C02630	HMDB0059655
2-hydroxyhippurate (salicylurate)	Benzoate Metabolism	LC/MS Polar	C07588	HMDB00840
2-hydroxyibuprofen	Drug - Analgesics, Anesthetics	LC/MS Neg		HMDB60920
2-hydroxylaurate	Fatty Acid, Monohydroxy	LC/MS Neg
2-hydroxymyristate	Fatty Acid, Monohydroxy	LC/MS Neg	C13790	HMDB02261
2-hydroxynervonate*	Fatty Acid, Monohydroxy	LC/MS Neg
2-hydroxyoctanoate	Fatty Acid, Monohydroxy	LC/MS Neg		HMDB02264
2-hydroxyoleate	Fatty Acid, Monohydroxy	LC/MS Neg
2-hydroxypalmitate	Fatty Acid, Monohydroxy	LC/MS Neg		HMDB31057
2-hydroxyphenylacetate	Phenylalanine Metabolism	LC/MS Polar	C05852	HMDB00669
2-hydroxystearate	Fatty Acid, Monohydroxy	LC/MS Neg	C03045
2-isopropylmalate	Food Component/Plant	LC/MS Polar	C02504	HMDB00402
2-keto-3-deoxy-gluconate	Food Component/Plant	LC/MS Polar	C00204	HMDB01353
2-ketocaprylate	Leucine, Isoleucine and Valine Metabolism	LC/MS Polar		HMDB13211
2-methoxyacetaminophen glucuronide*	Drug - Analgesics, Anesthetics	LC/MS Neg
2-methoxyacetaminophen sulfate*	Drug - Analgesics, Anesthetics	LC/MS Neg
2-methylbutyrylcarnitine (C5)	Leucine, Isoleucine and Valine Metabolism	LC/MS Pos Early		HMDB00378
2-methylbutyrylglycine	Leucine, Isoleucine and Valine Metabolism	LC/MS Pos Early		HMDB00339
2-methylcitrate/homocitrate	TCA Cycle	LC/MS Neg
2-methylserine	Glycine, Serine and Threonine Metabolism	LC/MS Pos Early	C02115
2-naphthol sulfate	Chemical	LC/MS Neg
2-oxoarginine*	Urea cycle; Arginine and Proline Metabolism	LC/MS Pos Early	C03771	HMDB04225
2-piperidinone	Food Component/Plant	LC/MS Pos Early		HMDB11749
2-pyrrolidinone	Glutamate Metabolism	LC/MS Pos Early		HMDB02039
21-hydroxypregnenolone disulfate	Pregnenolone Steroids	LC/MS Neg
2R,3R-dihydroxybutyrate	Fatty Acid, Dihydroxy	LC/MS Polar		HMDB00498
2S,3R-dihydroxybutyrate	Fatty Acid, Dihydroxy	LC/MS Polar		HMDB02453
3,4-dihydroxybutyrate	Fatty Acid, Dihydroxy	LC/MS Polar
3-(3-hydroxyphenyl)propionate	Benzoate Metabolism	LC/MS Neg	C11457	HMDB00375
3-(4-hydroxyphenyl)lactate	Tyrosine Metabolism	LC/MS Neg	C03672	HMDB00755
3-(cystein-S-yl)acetaminophen*	Drug - Analgesics, Anesthetics	LC/MS Pos Early
3-(methylthio)acetaminophen sulfate*	Drug - Analgesics, Anesthetics	LC/MS Neg
3-(N-acetyl-L-cystein-S-yl) acetaminophen	Drug - Analgesics, Anesthetics	LC/MS Neg
3-amino-2-piperidone	Urea cycle; Arginine and Proline Metabolism	LC/MS Pos Early		HMDB00323
3-aminoisobutyrate	Pyrimidine Metabolism, Thymine containing	LC/MS Pos Early	C05145	HMDB03911
3-carboxy-4-methyl-5-pentyl-2-furanpropionate (3-CMPFP)**	Fatty Acid, Dicarboxylate	LC/MS Neg
3-carboxy-4-methyl-5-propyl-2-furanpropanoate (CMPF)	Fatty Acid, Dicarboxylate	LC/MS Neg		HMDB61112
3-formylindole	Food Component/Plant	LC/MS Pos Early	C08493	HMDB29737
3-hydroxy-2-ethylpropionate	Leucine, Isoleucine and Valine Metabolism	LC/MS Polar		HMDB00396
3-hydroxy-3-methylglutarate	Mevalonate Metabolism	LC/MS Polar	C03761	HMDB00355
3-hydroxyadipate*	Fatty Acid, Dicarboxylate	LC/MS Polar		HMDB00345
3-hydroxybutyrate (BHBA)	Ketone Bodies	LC/MS Polar	C01089	HMDB00357
3-hydroxybutyroylglycine**	Fatty Acid Metabolism(Acyl Glycine)	LC/MS Pos Early
3-hydroxycotinine glucuronide	Tobacco Metabolite	LC/MS Neg		HMDB01204
3-hydroxydecanoate	Fatty Acid, Monohydroxy	LC/MS Neg		HMDB02203
3-hydroxyhexanoate	Fatty Acid, Monohydroxy	LC/MS Neg
3-hydroxyhippurate	Benzoate Metabolism	LC/MS Neg		HMDB06116
3-hydroxyisobutyrate	Leucine, Isoleucine and Valine Metabolism	LC/MS Polar	C06001	HMDB00336
3-hydroxylaurate	Fatty Acid, Monohydroxy	LC/MS Neg		HMDB00387
3-hydroxymyristate	Fatty Acid, Monohydroxy	LC/MS Neg
3-hydroxyoctanoate	Fatty Acid, Monohydroxy	LC/MS Neg		HMDB01954
3-hydroxyoleate*	Fatty Acid, Monohydroxy	LC/MS Neg
3-hydroxyoleoylcarnitine	Fatty Acid Metabolism(Acyl Carnitine)	LC/MS Pos Late
3-hydroxypalmitate	Fatty Acid, Monohydroxy	LC/MS Neg		HMDB10734
3-hydroxypyridine sulfate	Chemical	LC/MS Neg
3-hydroxystachydrine*	Food Component/Plant	LC/MS Pos Early
3-hydroxystearate	Fatty Acid, Monohydroxy	LC/MS Neg
3-indoxyl sulfate	Tryptophan Metabolism	LC/MS Neg		HMDB00682
3-methoxycatechol sulfate (1)	Benzoate Metabolism	LC/MS Neg
3-methoxytyrosine	Tyrosine Metabolism	LC/MS Pos Early		HMDB01434
3-methyl catechol sulfate (1)	Benzoate Metabolism	LC/MS Neg
3-methyl-2-oxobutyrate	Leucine, Isoleucine and Valine Metabolism	LC/MS Polar	C00141	HMDB00019
3-methyl-2-oxovalerate	Leucine, Isoleucine and Valine Metabolism	LC/MS Neg	C00671	HMDB03736
3-methylcytidine	Pyrimidine Metabolism, Cytidine containing	LC/MS Pos Early
3-methylglutaconate	Leucine, Isoleucine and Valine Metabolism	LC/MS Polar		HMDB00522
3-methylglutarylcarnitine (2)	Leucine, Isoleucine and Valine Metabolism	LC/MS Pos Early		HMDB00552
3-methylhistidine	Histidine Metabolism	LC/MS Neg	C01152	HMDB00479
3-methylxanthine	Xanthine Metabolism	LC/MS Neg	C16357	HMDB01886
3-phenylpropionate (hydrocinnamate)	Benzoate Metabolism	LC/MS Neg	C05629	HMDB00764
3-ureidopropionate	Pyrimidine Metabolism, Uracil containing	LC/MS Pos Early	C02642	HMDB00026
3beta-hydroxy-5-cholestenoate	Sterol	LC/MS Neg	C17333
4-acetamidobutanoate	Polyamine Metabolism	LC/MS Pos Early	C02946	HMDB03681
4-acetamidophenol	Drug - Analgesics, Anesthetics	LC/MS Neg	C06804	HMDB01859
4-acetamidophenylglucuronide	Drug - Analgesics, Anesthetics	LC/MS Neg		HMDB10316
4-acetaminophen sulfate	Drug - Analgesics, Anesthetics	LC/MS Neg	C06804	HMDB59911
4-allylphenol sulfate	Food Component/Plant	LC/MS Neg
4-cholesten-3-one	Sterol	LC/MS Pos Late	C00599	HMDB00921
4-ethylcatechol sulfate	Benzoate Metabolism	LC/MS Neg
4-ethylphenylsulfate	Benzoate Metabolism	LC/MS Neg	C13637	HMDB62551
4-guanidinobutanoate	Guanidino and Acetamido Metabolism	LC/MS Pos Early	C01035	HMDB03464
4-hydroxy-2-oxoglutaric acid	Fatty Acid, Dicarboxylate	LC/MS Polar	C01127	HMDB02070
4-hydroxychlorothalonil	Chemical	LC/MS Neg
4-hydroxycoumarin	Drug - Cardiovascular	LC/MS Neg	C20414
4-hydroxyglutamate	Glutamate Metabolism	LC/MS Pos Early	C03079	HMDB01344
4-hydroxyhippurate	Benzoate Metabolism	LC/MS Neg		HMDB13678
4-hydroxyphenylpyruvate	Tyrosine Metabolism	LC/MS Neg	C01179	HMDB00707
4-imidazoleacetate	Histidine Metabolism	LC/MS Pos Early	C02835	HMDB02024
4-methoxyphenol sulfate	Tyrosine Metabolism	LC/MS Neg
4-methyl-2-oxopentanoate	Leucine, Isoleucine and Valine Metabolism	LC/MS Neg	C00233	HMDB00695
4-methylcatechol sulfate	Benzoate Metabolism	LC/MS Neg
4-vinylphenol sulfate	Benzoate Metabolism	LC/MS Neg	C05627	HMDB62775
5,6-dihydrothymine	Pyrimidine Metabolism, Thymine containing	LC/MS Pos Early	C00906	HMDB00079
5,6-dihydrouridine	Pyrimidine Metabolism, Uracil containing	LC/MS Neg
5-(galactosylhydroxy)-L-lysine	Lysine Metabolism	LC/MS Pos Early
5-acetylamino-6-amino-3-methyluracil	Xanthine Metabolism	LC/MS Polar	C16366	HMDB04400
5-acetylamino-6-formylamino-3-methyluracil	Xanthine Metabolism	LC/MS Polar	C16365	HMDB11105
5-dodecenoate (12:1n7)	Medium Chain Fatty Acid	LC/MS Neg		HMDB00529
5-dodecenoylcarnitine (C12:1)	Fatty Acid Metabolism(Acyl Carnitine)	LC/MS Pos Late		HMDB13326
5-hydroxyhexanoate	Fatty Acid, Monohydroxy	LC/MS Neg		HMDB00525
5-hydroxyindoleacetate	Tryptophan Metabolism	LC/MS Pos Early	C05635	HMDB00763
5-hydroxylysine	Lysine Metabolism	LC/MS Pos Early	C16741	HMDB00450
5-methylthioadenosine (MTA)	Polyamine Metabolism	LC/MS Pos Early	C00170	HMDB01173
5-methylthioribose**	Methionine, Cysteine, SAM and Taurine Metabolism	LC/MS Pos Early		HMDB01087
5-methyluridine (ribothymidine)	Pyrimidine Metabolism, Uracil containing	LC/MS Neg		HMDB00884
5-oxoproline	Glutathione Metabolism	LC/MS Neg	C01879	HMDB00267
5alpha-androstan-3alpha,17beta-diol 17-glucuronide	Androgenic Steroids	LC/MS Neg
5alpha-androstan-3alpha,17beta-diol disulfate	Androgenic Steroids	LC/MS Neg
5alpha-androstan-3alpha,17beta-diol monosulfate (1)	Androgenic Steroids	LC/MS Neg
5alpha-androstan-3alpha,17beta-diol monosulfate (2)	Androgenic Steroids	LC/MS Neg
5alpha-androstan-3beta,17alpha-diol disulfate	Androgenic Steroids	LC/MS Neg
5alpha-androstan-3beta,17beta-diol disulfate	Androgenic Steroids	LC/MS Neg	C12525	HMDB00493
5alpha-androstan-3beta,17beta-diol monosulfate (2)	Androgenic Steroids	LC/MS Neg
5alpha-pregnan-3beta,20alpha-diol disulfate	Progestin Steroids	LC/MS Neg
5alpha-pregnan-3beta,20alpha-diol monosulfate (2)	Progestin Steroids	LC/MS Neg
5alpha-pregnan-3beta,20beta-diol monosulfate (1)	Progestin Steroids	LC/MS Neg
6-bromotryptophan	Tryptophan Metabolism	LC/MS Pos Late
6-hydroxyindole sulfate	Chemical	LC/MS Neg
6-oxopiperidine-2-carboxylate	Lysine Metabolism	LC/MS Neg		HMDB61705
7-alpha-hydroxy-3-oxo-4-cholestenoate (7-Hoca)	Sterol	LC/MS Pos Late	C17337	HMDB12458
7-methylguanine	Purine Metabolism, Guanine containing	LC/MS Pos Early	C02242	HMDB00897
7-methylurate	Xanthine Metabolism	LC/MS Neg	C16355	HMDB11107
7-methylxanthine	Xanthine Metabolism	LC/MS Pos Early	C16353	HMDB01991
acesulfame	Food Component/Plant	LC/MS Neg		HMDB33585
acetylcarnitine (C2)	Fatty Acid Metabolism(Acyl Carnitine)	LC/MS Pos Early	C02571	HMDB00201
acisoga	Polyamine Metabolism	LC/MS Neg
aconitate [cis or trans]	TCA Cycle	LC/MS Neg
adenine	Purine Metabolism, Adenine containing	LC/MS Pos Early	C00147	HMDB00034
adenosine	Purine Metabolism, Adenine containing	LC/MS Pos Early	C00212	HMDB00050
adenosine 5'-monophosphate (AMP)	Purine Metabolism, Adenine containing	LC/MS Pos Early	C00020	HMDB00045
adipoylcarnitine (C6-DC)	Fatty Acid Metabolism(Acyl Carnitine)	LC/MS Pos Early		HMDB61677
adrenate (22:4n6)	Polyunsaturated Fatty Acid (n3 and n6)	LC/MS Neg	C16527	HMDB02226
adrenoylcarnitine (C22:4)*	Fatty Acid Metabolism(Acyl Carnitine)	LC/MS Pos Late
alanine	Alanine and Aspartate Metabolism	LC/MS Pos Early	C00041	HMDB00161
allantoin	Purine Metabolism, (Hypo)Xanthine/Inosine containing	LC/MS Polar	C02350	HMDB00462
alliin	Food Component/Plant	LC/MS Pos Early	C08265	HMDB33592
allo-threonine	Glycine, Serine and Threonine Metabolism	LC/MS Polar	C05519	HMDB04041
alpha-hydroxycaproate	Fatty Acid, Monohydroxy	LC/MS Neg		HMDB01624
alpha-hydroxyisocaproate	Leucine, Isoleucine and Valine Metabolism	LC/MS Neg	C03264	HMDB00746
alpha-hydroxyisovalerate	Leucine, Isoleucine and Valine Metabolism	LC/MS Polar		HMDB00407
alpha-ketobutyrate	Methionine, Cysteine, SAM and Taurine Metabolism	LC/MS Polar	C00109	HMDB00005
alpha-ketoglutaramate*	Glutamate Metabolism	LC/MS Polar
alpha-ketoglutarate	TCA Cycle	LC/MS Neg	C00026	HMDB00208
alpha-tocopherol	Tocopherol Metabolism	LC/MS Pos Late	C02477	HMDB01893
andro steroid monosulfate C19H28O6S (1)*	Androgenic Steroids	LC/MS Neg	C04555	HMDB02759
androstenediol (3alpha, 17alpha) monosulfate (2)	Androgenic Steroids	LC/MS Neg
androstenediol (3alpha, 17alpha) monosulfate (3)	Androgenic Steroids	LC/MS Neg
androstenediol (3beta,17beta) disulfate (1)	Androgenic Steroids	LC/MS Neg	C04295	HMDB03818
androstenediol (3beta,17beta) disulfate (2)	Androgenic Steroids	LC/MS Neg	C04295	HMDB03818
androstenediol (3beta,17beta) monosulfate (1)	Androgenic Steroids	LC/MS Neg		HMDB03818
androstenediol (3beta,17beta) monosulfate (2)	Androgenic Steroids	LC/MS Neg
androsterone glucuronide	Androgenic Steroids	LC/MS Neg	C11135	HMDB02829
androsterone sulfate	Androgenic Steroids	LC/MS Neg		HMDB02759
arabinose	Pentose Metabolism	LC/MS Polar	C00216	HMDB00646
arabitol/xylitol	Pentose Metabolism	LC/MS Polar	C01904
arabonate/xylonate	Pentose Metabolism	LC/MS Polar
arachidate (20:0)	Long Chain Fatty Acid	LC/MS Neg	C06425	HMDB02212
arachidonate (20:4n6)	Polyunsaturated Fatty Acid (n3 and n6)	LC/MS Neg	C00219	HMDB01043
arachidonoyl ethanolamide	Endocannabinoid	LC/MS Pos Late	C11695	HMDB04080
arachidonoylcarnitine (C20:4)	Fatty Acid Metabolism(Acyl Carnitine)	LC/MS Pos Late
arachidonoylcholine	Fatty Acid Metabolism (Acyl Choline)	LC/MS Pos Late
arachidoylcarnitine (C20)*	Fatty Acid Metabolism(Acyl Carnitine)	LC/MS Pos Late		HMDB06460
argininate*	Urea cycle; Arginine and Proline Metabolism	LC/MS Pos Early		HMDB03148
arginine	Urea cycle; Arginine and Proline Metabolism	LC/MS Pos Early	C00062	HMDB00517
asparagine	Alanine and Aspartate Metabolism	LC/MS Pos Early	C00152	HMDB00168
aspartate	Alanine and Aspartate Metabolism	LC/MS Pos Early	C00049	HMDB00191
azelate (C9-DC)	Fatty Acid, Dicarboxylate	LC/MS Polar	C08261	HMDB00784
behenoylcarnitine (C22)*	Fatty Acid Metabolism(Acyl Carnitine)	LC/MS Pos Late
benzoate	Benzoate Metabolism	LC/MS Neg	C00180	HMDB01870
beta-alanine	Pyrimidine Metabolism, Uracil containing	LC/MS Pos Early	C00099	HMDB00056
beta-citrylglutamate	Glutamate Metabolism	LC/MS Neg	C20775
beta-cryptoxanthin	Vitamin A Metabolism	LC/MS Pos Late		HMDB33844
beta-guanidinopropanoate	Food Component/Plant	LC/MS Pos Early	C03065	HMDB13222
beta-hydroxyisovalerate	Leucine, Isoleucine and Valine Metabolism	LC/MS Neg		HMDB00754
beta-sitosterol	Sterol	LC/MS Pos Late	C01753	HMDB00852
betaine	Glycine, Serine and Threonine Metabolism	LC/MS Pos Early	C00719	HMDB00043
betonicine	Food Component/Plant	LC/MS Pos Early	C08269	HMDB29412
bilirubin (E,E)*	Hemoglobin and Porphyrin Metabolism	LC/MS Neg
bilirubin (E,Z or Z,E)*	Hemoglobin and Porphyrin Metabolism	LC/MS Pos Late		HMDB00488
bilirubin (Z,Z)	Hemoglobin and Porphyrin Metabolism	LC/MS Pos Late	C00486	HMDB00054
biliverdin	Hemoglobin and Porphyrin Metabolism	LC/MS Pos Late	C00500	HMDB01008
branched chain 14:0 dicarboxylic acid**	Fatty Acid, Dicarboxylate	LC/MS Neg
bromine	Chemical	LC/MS Polar		HMDB31434
butyrylcarnitine (C4)	Fatty Acid Metabolism (also BCAA Metabolism)	LC/MS Pos Early	C02862	HMDB02013
butyrylglycine	Fatty Acid Metabolism (also BCAA Metabolism)	LC/MS Neg		HMDB00808
C-glycosyltryptophan	Tryptophan Metabolism	LC/MS Neg
caffeine	Xanthine Metabolism	LC/MS Pos Early	C07481	HMDB01847
campesterol	Sterol	LC/MS Pos Late	C01789	HMDB02869
caprate (10:0)	Medium Chain Fatty Acid	LC/MS Neg	C01571	HMDB00511
caproate (6:0)	Medium Chain Fatty Acid	LC/MS Neg	C01585	HMDB00535
caprylate (8:0)	Medium Chain Fatty Acid	LC/MS Neg	C06423	HMDB00482
carboxyethyl-GABA	Glutamate Metabolism	LC/MS Pos Early		HMDB02201
carboxyibuprofen	Drug - Analgesics, Anesthetics	LC/MS Neg		HMDB60564
carboxyibuprofen glucuronide*	Drug - Analgesics, Anesthetics	LC/MS Polar		HMDB60564
carnitine	Carnitine Metabolism	LC/MS Pos Early	C00318	HMDB00062
carotene diol (1)	Vitamin A Metabolism	LC/MS Pos Late
carotene diol (2)	Vitamin A Metabolism	LC/MS Pos Late
carotene diol (3)	Vitamin A Metabolism	LC/MS Pos Late
catechol sulfate	Benzoate Metabolism	LC/MS Neg		HMDB59724
cerotoylcarnitine (C26)*	Fatty Acid Metabolism(Acyl Carnitine)	LC/MS Pos Late		HMDB06347
chenodeoxycholate	Primary Bile Acid Metabolism	LC/MS Neg	C02528	HMDB00518
chiro-inositol	Inositol Metabolism	LC/MS Polar	C19891	HMDB34220
cholate	Primary Bile Acid Metabolism	LC/MS Neg	C00695	HMDB00619
cholesterol	Sterol	LC/MS Pos Late	C00187	HMDB00067
choline	Phospholipid Metabolism	LC/MS Pos Early	C00114	HMDB00097
choline phosphate	Phospholipid Metabolism	LC/MS Pos Early	C00588	HMDB01565
cinnamoylglycine	Food Component/Plant	LC/MS Neg		HMDB11621
cis-4-decenoate (10:1n6)*	Medium Chain Fatty Acid	LC/MS Neg
cis-4-decenoylcarnitine (C10:1)	Fatty Acid Metabolism(Acyl Carnitine)	LC/MS Pos Late
cis-urocanate	Histidine Metabolism	LC/MS Neg		HMDB34174
citramalate	Glutamate Metabolism	LC/MS Pos Early	C00815	HMDB00426
citrate	TCA Cycle	LC/MS Neg	C00158	HMDB00094
citrulline	Urea cycle; Arginine and Proline Metabolism	LC/MS Pos Early	C00327	HMDB00904
cortisol	Corticosteroids	LC/MS Neg	C00735	HMDB00063
cortisone	Corticosteroids	LC/MS Neg	C00762	HMDB02802
cortolone glucuronide (1)	Corticosteroids	LC/MS Neg
cotinine	Tobacco Metabolite	LC/MS Pos Early		HMDB01046
cotinine N-oxide	Tobacco Metabolite	LC/MS Pos Early		HMDB01411
creatine	Creatine Metabolism	LC/MS Pos Early	C00300	HMDB00064
creatinine	Creatine Metabolism	LC/MS Pos Early	C00791	HMDB00562
cys-gly, oxidized	Glutathione Metabolism	LC/MS Pos Early
cystathionine	Methionine, Cysteine, SAM and Taurine Metabolism	LC/MS Pos Early	C02291	HMDB00099
cysteine	Methionine, Cysteine, SAM and Taurine Metabolism	LC/MS Pos Early	C00097	HMDB00574
cysteine s-sulfate	Methionine, Cysteine, SAM and Taurine Metabolism	LC/MS Pos Early	C05824	HMDB00731
cysteine sulfinic acid	Methionine, Cysteine, SAM and Taurine Metabolism	LC/MS Pos Early	C00606	HMDB00996
cysteine-glutathione disulfide	Glutathione Metabolism	LC/MS Pos Early		HMDB00656
cysteinylglycine	Glutathione Metabolism	LC/MS Pos Early	C01419	HMDB00078
cysteinylglycine disulfide*	Glutathione Metabolism	LC/MS Pos Early		HMDB00709
cystine	Methionine, Cysteine, SAM and Taurine Metabolism	LC/MS Pos Early	C00491	HMDB00192
cytidine	Pyrimidine Metabolism, Cytidine containing	LC/MS Pos Early	C00475	HMDB00089
decanoylcarnitine (C10)	Fatty Acid Metabolism(Acyl Carnitine)	LC/MS Pos Late		HMDB00651
dehydroepiandrosterone sulfate (DHEA-S)	Androgenic Steroids	LC/MS Neg	C04555	HMDB01032
deoxycarnitine	Carnitine Metabolism	LC/MS Pos Early	C01181	HMDB01161
deoxycholate	Secondary Bile Acid Metabolism	LC/MS Neg	C04483	HMDB00626
dihomo-linoleate (20:2n6)	Polyunsaturated Fatty Acid (n3 and n6)	LC/MS Neg	C16525	HMDB05060
dihomo-linolenate (20:3n3 or n6)	Polyunsaturated Fatty Acid (n3 and n6)	LC/MS Neg	C03242	HMDB02925
dihomo-linolenoyl-choline	Fatty Acid Metabolism (Acyl Choline)	LC/MS Pos Late
dihomo-linolenoylcarnitine (C20:3n3 or 6)*	Fatty Acid Metabolism(Acyl Carnitine)	LC/MS Pos Late
dihomo-linoleoylcarnitine (C20:2)*	Fatty Acid Metabolism(Acyl Carnitine)	LC/MS Pos Late
dihydrocaffeate sulfate (2)	Food Component/Plant	LC/MS Polar
dihydroorotate	Pyrimidine Metabolism, Orotate containing	LC/MS Polar	C00337	HMDB03349
dimethyl sulfone	Chemical	LC/MS Pos Early	C11142	HMDB04983
dimethylarginine (SDMA + ADMA)	Urea cycle; Arginine and Proline Metabolism	LC/MS Pos Early	C03626	HMDB01539
dimethylglycine	Glycine, Serine and Threonine Metabolism	LC/MS Pos Early	C01026	HMDB00092
docosadienoate (22:2n6)	Polyunsaturated Fatty Acid (n3 and n6)	LC/MS Neg	C16533	HMDB61714
docosadioate (C22-DC)	Fatty Acid, Dicarboxylate	LC/MS Neg	C19625
docosahexaenoate (DHA; 22:6n3)	Polyunsaturated Fatty Acid (n3 and n6)	LC/MS Neg	C06429	HMDB02183
docosahexaenoylcarnitine (C22:6)*	Fatty Acid Metabolism(Acyl Carnitine)	LC/MS Pos Late
docosahexaenoylcholine	Fatty Acid Metabolism (Acyl Choline)	LC/MS Pos Late
docosapentaenoate (n3 DPA; 22:5n3)	Polyunsaturated Fatty Acid (n3 and n6)	LC/MS Neg	C16513	HMDB06528
docosapentaenoate (n6 DPA; 22:5n6)	Polyunsaturated Fatty Acid (n3 and n6)	LC/MS Neg	C16513	HMDB01976
docosatrienoate (22:3n3)	Polyunsaturated Fatty Acid (n3 and n6)	LC/MS Neg	C16534	HMDB02823
docosatrienoate (22:3n6)*	Polyunsaturated Fatty Acid (n3 and n6)	LC/MS Neg
dodecadienoate (12:2)*	Fatty Acid, Dicarboxylate	LC/MS Neg
dodecanedioate (C12-DC)	Fatty Acid, Dicarboxylate	LC/MS Neg	C02678	HMDB00623
dopamine 3-O-sulfate	Tyrosine Metabolism	LC/MS Neg	C13690	HMDB06275
dopamine 4-sulfate	Tyrosine Metabolism	LC/MS Neg	C13691	HMDB04148
ectoine	Chemical	LC/MS Pos Early	C06231
eicosanedioate (C20-DC)	Fatty Acid, Dicarboxylate	LC/MS Neg
eicosapentaenoate (EPA; 20:5n3)	Polyunsaturated Fatty Acid (n3 and n6)	LC/MS Neg	C06428	HMDB01999
eicosenamide (20:1)*	Fatty Acid, Amide	LC/MS Pos Late
eicosenedioate (C20:1-DC)*	Fatty Acid, Dicarboxylate	LC/MS Neg
eicosenoate (20:1)	Long Chain Fatty Acid	LC/MS Neg	C16526	HMDB02231
eicosenoylcarnitine (C20:1)*	Fatty Acid Metabolism(Acyl Carnitine)	LC/MS Pos Late
epiandrosterone sulfate	Androgenic Steroids	LC/MS Neg
ergothioneine	Food Component/Plant	LC/MS Pos Early	C05570	HMDB03045
erucate (22:1n9)	Long Chain Fatty Acid	LC/MS Neg	C08316	HMDB02068
erythritol	Food Component/Plant	LC/MS Polar	C00503	HMDB02994
erythronate*	Aminosugar Metabolism	LC/MS Polar		HMDB00613
ethyl alpha-glucopyranoside	Food Component/Plant	LC/MS Polar
ethylmalonate	Leucine, Isoleucine and Valine Metabolism	LC/MS Polar		HMDB00622
etiocholanolone glucuronide	Androgenic Steroids	LC/MS Neg		HMDB04484
eugenol sulfate	Food Component/Plant	LC/MS Neg
Fibrinopeptide A (2-15)**	Fibrinogen Cleavage Peptide	LC/MS Neg
Fibrinopeptide A (3-15)**	Fibrinogen Cleavage Peptide	LC/MS Neg
Fibrinopeptide A (3-16)**	Fibrinogen Cleavage Peptide	LC/MS Neg
Fibrinopeptide A (4-15)**	Fibrinogen Cleavage Peptide	LC/MS Neg
Fibrinopeptide A (5-16)*	Fibrinogen Cleavage Peptide	LC/MS Pos Early
Fibrinopeptide A (7-16)*	Fibrinogen Cleavage Peptide	LC/MS Neg
Fibrinopeptide A (8-16)**	Fibrinogen Cleavage Peptide	LC/MS Neg
Fibrinopeptide A, des-ala(1)*	Fibrinogen Cleavage Peptide	LC/MS Pos Early
Fibrinopeptide A, phosphono-ser(3)*	Fibrinogen Cleavage Peptide	LC/MS Neg
Fibrinopeptide B (1-11)**	Fibrinogen Cleavage Peptide	LC/MS Pos Early
Fibrinopeptide B (1-12)**	Fibrinogen Cleavage Peptide	LC/MS Polar
Fibrinopeptide B (1-13)**	Fibrinogen Cleavage Peptide	LC/MS Neg
Fibrinopeptide B (1-9)**	Fibrinogen Cleavage Peptide	LC/MS Neg
formiminoglutamate	Histidine Metabolism	LC/MS Pos Early	C00439	HMDB00854
fructose	Fructose, Mannose and Galactose Metabolism	LC/MS Polar	C00095	HMDB00660
fructosyllysine	Lysine Metabolism	LC/MS Pos Early
fumarate	TCA Cycle	LC/MS Polar	C00122	HMDB00134
galactitol (dulcitol)	Fructose, Mannose and Galactose Metabolism	LC/MS Polar	C01697	HMDB00107
galactonate	Fructose, Mannose and Galactose Metabolism	LC/MS Polar	C00880	HMDB00565
gamma-carboxyglutamate	Glutamate Metabolism	LC/MS Pos Early		HMDB41900
gamma-CEHC	Tocopherol Metabolism	LC/MS Neg		HMDB01931
gamma-glutamyl-alpha-lysine	Gamma-glutamyl Amino Acid	LC/MS Pos Early
gamma-glutamyl-epsilon-lysine	Gamma-glutamyl Amino Acid	LC/MS Pos Early		HMDB03869
gamma-glutamylalanine	Gamma-glutamyl Amino Acid	LC/MS Pos Early		HMDB29142
gamma-glutamylcitrulline*	Gamma-glutamyl Amino Acid	LC/MS Pos Early
gamma-glutamylglutamate	Gamma-glutamyl Amino Acid	LC/MS Pos Early	C05282	HMDB11737
gamma-glutamylglutamine	Gamma-glutamyl Amino Acid	LC/MS Pos Early	C05283	HMDB11738
gamma-glutamylglycine	Gamma-glutamyl Amino Acid	LC/MS Pos Early		HMDB11667
gamma-glutamylhistidine	Gamma-glutamyl Amino Acid	LC/MS Pos Early
gamma-glutamylisoleucine*	Gamma-glutamyl Amino Acid	LC/MS Pos Early		HMDB11170
gamma-glutamylleucine	Gamma-glutamyl Amino Acid	LC/MS Pos Early		HMDB11171
gamma-glutamylmethionine	Gamma-glutamyl Amino Acid	LC/MS Pos Early		HMDB29155
gamma-glutamylphenylalanine	Gamma-glutamyl Amino Acid	LC/MS Neg		HMDB00594
gamma-glutamylthreonine	Gamma-glutamyl Amino Acid	LC/MS Pos Early		HMDB29159
gamma-glutamyltyrosine	Gamma-glutamyl Amino Acid	LC/MS Pos Early		HMDB11741
gamma-glutamylvaline	Gamma-glutamyl Amino Acid	LC/MS Pos Early		HMDB11172
gamma-tocopherol/beta-tocopherol	Tocopherol Metabolism	LC/MS Pos Late
gentisate	Tyrosine Metabolism	LC/MS Polar	C00628	HMDB00152
glu-gly-asn-val**	Polypeptide	LC/MS Pos Early
gluconate	Food Component/Plant	LC/MS Polar	C00257	HMDB00625
glucose	Glycolysis, Gluconeogenesis, and Pyruvate Metabolism	LC/MS Polar	C00031	HMDB00122
glucuronate	Aminosugar Metabolism	LC/MS Polar	C00191	HMDB00127
glucuronide of piperine metabolite C17H21NO3 (3)*	Food Component/Plant	LC/MS Neg
glucuronide of piperine metabolite C17H21NO3 (4)*	Food Component/Plant	LC/MS Neg
glucuronide of piperine metabolite C17H21NO3 (5)*	Food Component/Plant	LC/MS Neg
glutamate	Glutamate Metabolism	LC/MS Pos Early	C00025	HMDB00148
glutamine	Glutamate Metabolism	LC/MS Pos Early	C00064	HMDB00641
glutarate (C5-DC)	Fatty Acid, Dicarboxylate	LC/MS Polar	C00489	HMDB00661
glutarylcarnitine (C5-DC)	Lysine Metabolism	LC/MS Pos Early		HMDB13130
glycerate	Glycolysis, Gluconeogenesis, and Pyruvate Metabolism	LC/MS Polar	C00258	HMDB00139
glycerol	Glycerolipid Metabolism	LC/MS Neg	C00116	HMDB00131
glycerol 3-phosphate	Glycerolipid Metabolism	LC/MS Pos Early	C00093	HMDB00126
glycerophosphoethanolamine	Phospholipid Metabolism	LC/MS Pos Early	C01233	HMDB00114
glycerophosphoinositol*	Phospholipid Metabolism	LC/MS Neg
glycerophosphorylcholine (GPC)	Phospholipid Metabolism	LC/MS Pos Early	C00670	HMDB00086
glycine	Glycine, Serine and Threonine Metabolism	LC/MS Pos Early	C00037	HMDB00123
glyco-beta-muricholate**	Primary Bile Acid Metabolism	LC/MS Neg
glycochenodeoxycholate	Primary Bile Acid Metabolism	LC/MS Neg	C05466	HMDB00637
glycochenodeoxycholate 3-sulfate	Primary Bile Acid Metabolism	LC/MS Neg
glycochenodeoxycholate glucuronide (1)	Primary Bile Acid Metabolism	LC/MS Neg
glycocholate	Primary Bile Acid Metabolism	LC/MS Neg	C01921	HMDB00138
glycocholenate sulfate*	Secondary Bile Acid Metabolism	LC/MS Neg
glycodeoxycholate	Secondary Bile Acid Metabolism	LC/MS Neg	C05464	HMDB00631
glycodeoxycholate 3-sulfate	Secondary Bile Acid Metabolism	LC/MS Neg
glycohyocholate	Secondary Bile Acid Metabolism	LC/MS Neg
glycolithocholate sulfate*	Secondary Bile Acid Metabolism	LC/MS Neg	C11301	HMDB02639
glycoursodeoxycholate	Secondary Bile Acid Metabolism	LC/MS Neg		HMDB00708
glycylvaline	Dipeptide	LC/MS Pos Early		HMDB28854
guaiacol sulfate	Benzoate Metabolism	LC/MS Neg		HMDB60013
guanidinoacetate	Creatine Metabolism	LC/MS Polar	C00581	HMDB00128
guanine	Purine Metabolism, Guanine containing	LC/MS Pos Early	C00242	HMDB00132
guanosine	Purine Metabolism, Guanine containing	LC/MS Pos Early	C00387	HMDB00133
gulonate*	Ascorbate and Aldarate Metabolism	LC/MS Polar	C00257	HMDB03290
heme	Hemoglobin and Porphyrin Metabolism	LC/MS Pos Late	C00032	HMDB03178
heptadecenamide (17:1)*	Fatty Acid, Amide	LC/MS Pos Late
heptanoate (7:0)	Medium Chain Fatty Acid	LC/MS Neg	C17714	HMDB00666
heptenedioate (C7:1-DC)*	Fatty Acid, Dicarboxylate	LC/MS Polar
hexadecadienoate (16:2n6)	Polyunsaturated Fatty Acid (n3 and n6)	LC/MS Neg		HMDB00477
hexadecanedioate (C16-DC)	Fatty Acid, Dicarboxylate	LC/MS Neg	C19615	HMDB00672
hexadecenedioate (C16:1-DC)*	Fatty Acid, Dicarboxylate	LC/MS Neg
hexanoylcarnitine (C6)	Fatty Acid Metabolism(Acyl Carnitine)	LC/MS Pos Early		HMDB00705
hexanoylglutamine	Fatty Acid Metabolism (Acyl Glutamine)	LC/MS Neg
hippurate	Benzoate Metabolism	LC/MS Neg	C01586	HMDB00714
histidine	Histidine Metabolism	LC/MS Neg	C00135	HMDB00177
homoarginine	Urea cycle; Arginine and Proline Metabolism	LC/MS Pos Early	C01924	HMDB00670
homocitrulline	Urea cycle; Arginine and Proline Metabolism	LC/MS Neg	C02427	HMDB00679
homostachydrine*	Food Component/Plant	LC/MS Pos Early	C08283	HMDB33433
hydantoin-5-propionate	Histidine Metabolism	LC/MS Polar	C05565	HMDB01212
hydroquinone sulfate	Drug - Topical Agents	LC/MS Neg	C00530	HMDB02434
hydroxy-CMPF*	Fatty Acid, Dicarboxylate	LC/MS Polar
hydroxy-N6,N6,N6-trimethyllysine*	Lysine Metabolism	LC/MS Pos Early
hydroxyasparagine**	Alanine and Aspartate Metabolism	LC/MS Pos Early	C03124	HMDB32332
hydroxycotinine	Tobacco Metabolite	LC/MS Pos Early		HMDB01390
hyocholate	Secondary Bile Acid Metabolism	LC/MS Neg	C17649	HMDB00760
hypotaurine	Methionine, Cysteine, SAM and Taurine Metabolism	LC/MS Pos Early	C00519	HMDB00965
hypoxanthine	Purine Metabolism, (Hypo)Xanthine/Inosine containing	LC/MS Neg	C00262	HMDB00157
ibuprofen	Drug - Analgesics, Anesthetics	LC/MS Neg	D00126	HMDB01925
ibuprofen acyl glucuronide	Drug - Analgesics, Anesthetics	LC/MS Neg
imidazole lactate	Histidine Metabolism	LC/MS Polar	C05568	HMDB02320
imidazole propionate	Histidine Metabolism	LC/MS Pos Early		HMDB02271
indoleacetate	Tryptophan Metabolism	LC/MS Neg	C00954	HMDB00197
indoleacetylcarnitine*	Chemical	LC/MS Pos Early
indoleacetylglutamine	Tryptophan Metabolism	LC/MS Pos Early		HMDB13240
indolelactate	Tryptophan Metabolism	LC/MS Neg	C02043	HMDB00671
indolepropionate	Tryptophan Metabolism	LC/MS Neg		HMDB02302
indolin-2-one	Food Component/Plant	LC/MS Pos Early	C12312
inosine	Purine Metabolism, (Hypo)Xanthine/Inosine containing	LC/MS Neg	C00294	HMDB00195
isobutyrylcarnitine (C4)	Leucine, Isoleucine and Valine Metabolism	LC/MS Pos Early		HMDB00736
isobutyrylglycine	Leucine, Isoleucine and Valine Metabolism	LC/MS Neg		HMDB00730
isocitrate	TCA Cycle	LC/MS Pos Early	C00311	HMDB00193
isoleucine	Leucine, Isoleucine and Valine Metabolism	LC/MS Pos Early	C00407	HMDB00172
isovalerate (i5:0)	Leucine, Isoleucine and Valine Metabolism	LC/MS Neg	C08262	HMDB00718
isovalerylcarnitine (C5)	Leucine, Isoleucine and Valine Metabolism	LC/MS Pos Early		HMDB00688
kynurenate	Tryptophan Metabolism	LC/MS Neg	C01717	HMDB00715
kynurenine	Tryptophan Metabolism	LC/MS Pos Early	C00328	HMDB00684
L-urobilin	Hemoglobin and Porphyrin Metabolism	LC/MS Pos Late	C05793	HMDB04159
lactate	Glycolysis, Gluconeogenesis, and Pyruvate Metabolism	LC/MS Polar	C00186	HMDB00190
lactobacillic acid	Bacterial/Fungal	LC/MS Neg
lanthionine	Methionine, Cysteine, SAM and Taurine Metabolism	LC/MS Pos Early
laurate (12:0)	Medium Chain Fatty Acid	LC/MS Neg	C02679	HMDB00638
laurylcarnitine (C12)	Fatty Acid Metabolism(Acyl Carnitine)	LC/MS Pos Late		HMDB02250
leucine	Leucine, Isoleucine and Valine Metabolism	LC/MS Pos Early	C00123	HMDB00687
leucylalanine	Dipeptide	LC/MS Pos Early		HMDB28922
leucylglutamine*	Dipeptide	LC/MS Pos Early		HMDB28927
leucylglycine	Dipeptide	LC/MS Pos Early		HMDB28929
lidocaine	Drug - Analgesics, Anesthetics	LC/MS Pos Early	D00358	HMDB14426
lignoceroylcarnitine (C24)*	Fatty Acid Metabolism(Acyl Carnitine)	LC/MS Pos Late
linoleamide (18:2n6)	Fatty Acid, Amide	LC/MS Neg
linoleate (18:2n6)	Polyunsaturated Fatty Acid (n3 and n6)	LC/MS Neg	C01595	HMDB00673
linolenamide (18:3)*	Fatty Acid, Amide	LC/MS Pos Late
linolenate [alpha or gamma; (18:3n3 or 6)]	Polyunsaturated Fatty Acid (n3 and n6)	LC/MS Neg	C06426	HMDB03073
linolenoylcarnitine (C18:3)*	Fatty Acid Metabolism(Acyl Carnitine)	LC/MS Pos Late
linoleoylcarnitine (C18:2)*	Fatty Acid Metabolism(Acyl Carnitine)	LC/MS Pos Late		HMDB06469
linoleoylcholine*	Fatty Acid Metabolism (Acyl Choline)	LC/MS Pos Late
lithocholate sulfate (1)	Secondary Bile Acid Metabolism	LC/MS Neg
lysine	Lysine Metabolism	LC/MS Pos Early	C00047	HMDB00182
malate	TCA Cycle	LC/MS Neg	C00149	HMDB00156
maleate	Fatty Acid, Dicarboxylate	LC/MS Polar	C01384	HMDB00176
malonate	Fatty Acid Synthesis	LC/MS Polar	C00383	HMDB00691
malonylcarnitine	Fatty Acid Synthesis	LC/MS Pos Early		HMDB02095
maltose	Glycogen Metabolism	LC/MS Neg	C00208	HMDB00163
mannitol/sorbitol	Fructose, Mannose and Galactose Metabolism	LC/MS Polar	C00794	HMDB00247
mannonate*	Food Component/Plant	LC/MS Polar
mannose	Fructose, Mannose and Galactose Metabolism	LC/MS Polar	C00159	HMDB00169
margarate (17:0)	Long Chain Fatty Acid	LC/MS Neg		HMDB02259
margaroylcarnitine (C17)*	Fatty Acid Metabolism(Acyl Carnitine)	LC/MS Pos Late		HMDB06210
mead acid (20:3n9)	Polyunsaturated Fatty Acid (n3 and n6)	LC/MS Neg		HMDB10378
metabolonic lactone sulfate	Partially Characterized Molecules	LC/MS Neg
methionine	Methionine, Cysteine, SAM and Taurine Metabolism	LC/MS Pos Early	C00073	HMDB00696
methionine sulfone	Methionine, Cysteine, SAM and Taurine Metabolism	LC/MS Pos Early
methionine sulfoxide	Methionine, Cysteine, SAM and Taurine Metabolism	LC/MS Pos Early	C02989	HMDB02005
methyl glucopyranoside (alpha + beta)	Food Component/Plant	LC/MS Neg
methyl indole-3-acetate	Food Component/Plant	LC/MS Pos Early		HMDB29738
methyl-4-hydroxybenzoate sulfate	Benzoate Metabolism	LC/MS Neg
methylmalonate (MMA)	Fatty Acid Metabolism (also BCAA Metabolism)	LC/MS Polar	C02170	HMDB00202
methylnaphthyl sulfate (2)*	Chemical	LC/MS Neg
methylsuccinate	Leucine, Isoleucine and Valine Metabolism	LC/MS Polar		HMDB01844
methylsuccinoylcarnitine	Leucine, Isoleucine and Valine Metabolism	LC/MS Pos Early
metoclopramide	Drug - Gastrointestinal	LC/MS Pos Early	C07868,D00726	HMDB15363
myo-inositol	Inositol Metabolism	LC/MS Polar	C00137	HMDB00211
myristamide (14:0)*	Fatty Acid, Amide	LC/MS Pos Late
myristate (14:0)	Long Chain Fatty Acid	LC/MS Neg	C06424	HMDB00806
myristoleamide (14:1)*	Fatty Acid, Amide	LC/MS Pos Late
myristoleate (14:1n5)	Long Chain Fatty Acid	LC/MS Neg	C08322	HMDB02000
myristoleoylcarnitine (C14:1)*	Fatty Acid Metabolism(Acyl Carnitine)	LC/MS Pos Late
myristoylcarnitine (C14)	Fatty Acid Metabolism(Acyl Carnitine)	LC/MS Pos Late		HMDB05066
N,N,N-trimethyl-5-aminovalerate	Lysine Metabolism	LC/MS Pos Early
N,N,N-trimethyl-alanylproline betaine (TMAP)	Urea cycle; Arginine and Proline Metabolism	LC/MS Pos Early
N,N-dimethyl-5-aminovalerate	Lysine Metabolism	LC/MS Pos Early
N,N-dimethylalanine	Alanine and Aspartate Metabolism	LC/MS Pos Early
N-acetyl-1-methylhistidine*	Histidine Metabolism	LC/MS Pos Early
N-acetyl-2-aminooctanoate*	Fatty Acid, Amino	LC/MS Neg		HMDB59745
N-acetyl-3-methylhistidine*	Histidine Metabolism	LC/MS Pos Early
N-acetyl-aspartyl-glutamate (NAAG)	Glutamate Metabolism	LC/MS Pos Early	C12270	HMDB01067
N-acetyl-beta-alanine	Pyrimidine Metabolism, Uracil containing	LC/MS Neg	C01073
N-acetyl-cadaverine	Lysine Metabolism	LC/MS Pos Early		HMDB02284
N-acetyl-isoputreanine*	Polyamine Metabolism	LC/MS Pos Early
N-acetylalanine	Alanine and Aspartate Metabolism	LC/MS Polar	C02847	HMDB00766
N-acetylalliin	Food Component/Plant	LC/MS Pos Early
N-acetylarginine	Urea cycle; Arginine and Proline Metabolism	LC/MS Pos Early	C02562	HMDB04620
N-acetylasparagine	Alanine and Aspartate Metabolism	LC/MS Pos Early		HMDB06028
N-acetylaspartate (NAA)	Alanine and Aspartate Metabolism	LC/MS Neg	C01042	HMDB00812
N-acetylcarnosine	Histidine Metabolism	LC/MS Pos Early		HMDB12881
N-acetylcitrulline	Urea cycle; Arginine and Proline Metabolism	LC/MS Neg	C15532	HMDB00856
N-acetylglucosamine/N-acetylgalactosamine	Aminosugar Metabolism	LC/MS Pos Early		HMDB00215
N-acetylglucosaminylasparagine	Aminosugar Metabolism	LC/MS Pos Early	C04540	HMDB00489
N-acetylglutamate	Glutamate Metabolism	LC/MS Pos Early	C00624	HMDB01138
N-acetylglutamine	Glutamate Metabolism	LC/MS Polar	C02716	HMDB06029
N-acetylglycine	Glycine, Serine and Threonine Metabolism	LC/MS Polar		HMDB00532
N-acetylhistidine	Histidine Metabolism	LC/MS Pos Early	C02997	HMDB32055
N-acetylleucine	Leucine, Isoleucine and Valine Metabolism	LC/MS Neg	C02710	HMDB11756
N-acetylmethionine	Methionine, Cysteine, SAM and Taurine Metabolism	LC/MS Neg	C02712	HMDB11745
N-acetylmethionine sulfoxide	Methionine, Cysteine, SAM and Taurine Metabolism	LC/MS Pos Early
N-acetylneuraminate	Aminosugar Metabolism	LC/MS Pos Early	C00270	HMDB00230
N-acetylphenylalanine	Phenylalanine Metabolism	LC/MS Pos Early	C03519	HMDB00512
N-acetylproline	Urea cycle; Arginine and Proline Metabolism	LC/MS Pos Early
N-acetylputrescine	Polyamine Metabolism	LC/MS Pos Early	C02714	HMDB02064
N-acetylserine	Glycine, Serine and Threonine Metabolism	LC/MS Polar		HMDB02931
N-acetyltaurine	Methionine, Cysteine, SAM and Taurine Metabolism	LC/MS Neg
N-acetylthreonine	Glycine, Serine and Threonine Metabolism	LC/MS Polar		HMDB62557
N-acetyltryptophan	Tryptophan Metabolism	LC/MS Neg	C03137	HMDB13713
N-acetylvaline	Leucine, Isoleucine and Valine Metabolism	LC/MS Polar		HMDB11757
N-carbamoylalanine	Alanine and Aspartate Metabolism	LC/MS Pos Early
N-delta-acetylornithine	Urea cycle; Arginine and Proline Metabolism	LC/MS Neg
N-ethylglycinexylidide	Drug - Analgesics, Anesthetics	LC/MS Pos Early	C16561	HMDB60656
N-formylanthranilic acid	Tryptophan Metabolism	LC/MS Polar	C05653	HMDB04089
N-formylmethionine	Methionine, Cysteine, SAM and Taurine Metabolism	LC/MS Neg	C03145	HMDB01015
N-formylphenylalanine	Tyrosine Metabolism	LC/MS Neg
N-methylalanine	Alanine and Aspartate Metabolism	LC/MS Pos Early	C02721	HMDB01906
N-methylhydroxyproline**	Urea cycle; Arginine and Proline Metabolism	LC/MS Pos Early
N-methylpipecolate	Bacterial/Fungal	LC/MS Pos Early
N-methylproline	Urea cycle; Arginine and Proline Metabolism	LC/MS Pos Early
N-methyltaurine	Methionine, Cysteine, SAM and Taurine Metabolism	LC/MS Polar
N1,N12-diacetylspermine	Polyamine Metabolism	LC/MS Pos Early	C03413	HMDB02172
N1-Methyl-2-pyridone-5-carboxamide	Nicotinate and Nicotinamide Metabolism	LC/MS Neg	C05842	HMDB04193
N1-Methyl-4-pyridone-3-carboxamide	Nicotinate and Nicotinamide Metabolism	LC/MS Pos Early	C05843	HMDB04194
N1-methyladenosine	Purine Metabolism, Adenine containing	LC/MS Pos Early	C02494	HMDB03331
N1-methylinosine	Purine Metabolism, (Hypo)Xanthine/Inosine containing	LC/MS Pos Early		HMDB02721
N2,N2-dimethylguanosine	Purine Metabolism, Guanine containing	LC/MS Pos Early		HMDB04824
N2,N5-diacetylornithine	Urea cycle; Arginine and Proline Metabolism	LC/MS Neg
N2-acetyl,N6,N6-dimethyllysine	Lysine Metabolism	LC/MS Pos Early
N2-acetyl,N6-methyllysine	Lysine Metabolism	LC/MS Pos Early
N4-acetylcytidine	Pyrimidine Metabolism, Cytidine containing	LC/MS Pos Early		HMDB05923
N6,N6,N6-trimethyllysine	Lysine Metabolism	LC/MS Pos Early	C03793	HMDB01325
N6,N6-dimethyllysine	Lysine Metabolism	LC/MS Pos Early	C05545	HMDB13287
N6-acetyllysine	Lysine Metabolism	LC/MS Pos Early	C02727	HMDB00206
N6-carbamoylthreonyladenosine	Purine Metabolism, Adenine containing	LC/MS Pos Early		HMDB41623
N6-carboxymethyllysine	Advanced Glycation End-product	LC/MS Pos Early
N6-methyladenosine	Purine Metabolism, Adenine containing	LC/MS Pos Early		HMDB04044
N6-methyllysine	Lysine Metabolism	LC/MS Pos Early	C02728	HMDB02038
nervonoylcarnitine (C24:1)*	Fatty Acid Metabolism(Acyl Carnitine)	LC/MS Pos Late
nicotinamide	Nicotinate and Nicotinamide Metabolism	LC/MS Pos Early	C00153	HMDB01406
nonadecanoate (19:0)	Long Chain Fatty Acid	LC/MS Neg	C16535	HMDB00772
nonadecenamide (19:1)*	Fatty Acid, Amide	LC/MS Pos Late
norcotinine	Tobacco Metabolite	LC/MS Pos Early		HMDB01297
nornicotine	Tobacco Metabolite	LC/MS Pos Early
o-cresol sulfate	Benzoate Metabolism	LC/MS Neg
O-sulfo-L-tyrosine	Chemical	LC/MS Neg
octadecadienedioate (C18:2-DC)*	Fatty Acid, Dicarboxylate	LC/MS Neg
octadecanedioylcarnitine (C18-DC)*	Fatty Acid Metabolism(Acyl Carnitine)	LC/MS Pos Late
octadecenedioate (C18:1-DC)*	Fatty Acid, Dicarboxylate	LC/MS Neg
octadecenedioylcarnitine (C18:1-DC)*	Fatty Acid Metabolism(Acyl Carnitine)	LC/MS Pos Late
octanoylcarnitine (C8)	Fatty Acid Metabolism(Acyl Carnitine)	LC/MS Pos Late	C02838	HMDB00791
oleamide	Fatty Acid, Amide	LC/MS Neg	C19670	HMDB02117
oleate/vaccenate (18:1)	Long Chain Fatty Acid	LC/MS Neg
oleoyl ethanolamide	Endocannabinoid	LC/MS Pos Late		HMDB02088
oleoylcarnitine (C18:1)	Fatty Acid Metabolism(Acyl Carnitine)	LC/MS Pos Late		HMDB05065
oleoylcholine	Fatty Acid Metabolism (Acyl Choline)	LC/MS Pos Late
ornithine	Urea cycle; Arginine and Proline Metabolism	LC/MS Pos Early	C00077	HMDB03374
orotate	Pyrimidine Metabolism, Orotate containing	LC/MS Polar	C00295	HMDB00226
orotidine	Pyrimidine Metabolism, Orotate containing	LC/MS Polar		HMDB00788
oxalate (ethanedioate)	Ascorbate and Aldarate Metabolism	LC/MS Neg	C00209	HMDB02329
oxypurinol	Drug - Metabolic	LC/MS Polar	D02365	HMDB00786
p-cresol glucuronide*	Tyrosine Metabolism	LC/MS Neg		HMDB11686
p-cresol sulfate	Benzoate Metabolism	LC/MS Neg		HMDB11635
palmitamide (16:0)	Fatty Acid, Amide	LC/MS Neg		HMDB12273
palmitate (16:0)	Long Chain Fatty Acid	LC/MS Neg	C00249	HMDB00220
palmitoleamide (16:1)*	Fatty Acid, Amide	LC/MS Pos Late
palmitoleate (16:1n7)	Long Chain Fatty Acid	LC/MS Neg	C08362	HMDB03229
palmitoleoylcarnitine (C16:1)*	Fatty Acid Metabolism(Acyl Carnitine)	LC/MS Pos Late
palmitoloelycholine	Fatty Acid Metabolism (Acyl Choline)	LC/MS Pos Late
palmitoyl ethanolamide	Endocannabinoid	LC/MS Neg	C16512	HMDB02100
palmitoyl-sphingosine-phosphoethanolamine (d18:1/16:0)	Ceramide PEs	LC/MS Pos Late
palmitoylcarnitine (C16)	Fatty Acid Metabolism(Acyl Carnitine)	LC/MS Pos Late	C02990	HMDB00222
palmitoylcholine	Fatty Acid Metabolism (Acyl Choline)	LC/MS Pos Late
pantoate	Pantothenate and CoA Metabolism	LC/MS Neg	C00522
pantothenate	Pantothenate and CoA Metabolism	LC/MS Neg	C00864	HMDB00210
paraxanthine	Xanthine Metabolism	LC/MS Neg	C13747	HMDB01860
pentadecanoate (15:0)	Long Chain Fatty Acid	LC/MS Neg	C16537	HMDB00826
pentoic acid*	Short Chain Fatty Acid	LC/MS Polar
perfluorooctanesulfonate (PFOS)	Chemical	LC/MS Polar	C18142	HMDB59586
perfluorooctanoate (PFOA)	Chemical	LC/MS Polar		HMDB59587
phenol sulfate	Tyrosine Metabolism	LC/MS Neg	C02180	HMDB60015
phenylacetate	Phenylalanine Metabolism	LC/MS Neg	C07086	HMDB00209
phenylacetylcarnitine	Acetylated Peptides	LC/MS Pos Early
phenylacetylglutamine	Acetylated Peptides	LC/MS Neg	C04148	HMDB06344
phenylalanine	Phenylalanine Metabolism	LC/MS Pos Early	C00079	HMDB00159
phenylalanylalanine	Dipeptide	LC/MS Pos Early
phenylalanylglycine	Dipeptide	LC/MS Pos Early		HMDB28995
phenyllactate (PLA)	Phenylalanine Metabolism	LC/MS Neg	C05607	HMDB00779
phenylpyruvate	Phenylalanine Metabolism	LC/MS Polar	C00166	HMDB00205
phosphate	Oxidative Phosphorylation	LC/MS Pos Early	C00009	HMDB01429
phosphoethanolamine	Phospholipid Metabolism	LC/MS Pos Early	C00346	HMDB00224
picolinate	Tryptophan Metabolism	LC/MS Pos Early	C10164	HMDB02243
picolinoylglycine	Fatty Acid Metabolism(Acyl Glycine)	LC/MS Pos Early		HMDB59766
pimeloylcarnitine/3-methyladipoylcarnitine (C7-DC)	Fatty Acid Metabolism(Acyl Carnitine)	LC/MS Pos Early
pipecolate	Lysine Metabolism	LC/MS Pos Early	C00408	HMDB00070
piperine	Food Component/Plant	LC/MS Pos Late	C03882	HMDB29377
pregnanediol-3-glucuronide	Progestin Steroids	LC/MS Neg		HMDB10318
pregnenediol disulfate (C21H34O8S2)*	Pregnenolone Steroids	LC/MS Neg
pregnenediol sulfate (C21H34O5S)*	Pregnenolone Steroids	LC/MS Neg
pregnenetriol disulfate*	Pregnenolone Steroids	LC/MS Neg
pregnenetriol sulfate*	Pregnenolone Steroids	LC/MS Neg
pregnenolone sulfate	Pregnenolone Steroids	LC/MS Neg		HMDB00774
pro-hydroxy-pro	Urea cycle; Arginine and Proline Metabolism	LC/MS Pos Early		HMDB06695
proline	Urea cycle; Arginine and Proline Metabolism	LC/MS Pos Early	C00148	HMDB00162
prolylglycine	Dipeptide	LC/MS Pos Early		HMDB11178
propionylcarnitine (C3)	Fatty Acid Metabolism (also BCAA Metabolism)	LC/MS Pos Early	C03017	HMDB00824
propionylglycine	Fatty Acid Metabolism (also BCAA Metabolism)	LC/MS Polar		HMDB00783
propyl 4-hydroxybenzoate sulfate	Benzoate Metabolism	LC/MS Neg
pseudouridine	Pyrimidine Metabolism, Uracil containing	LC/MS Polar	C02067	HMDB00767
pyridoxate	Vitamin B6 Metabolism	LC/MS Neg	C00847	HMDB00017
pyroglutamine*	Glutamate Metabolism	LC/MS Pos Early
pyrraline	Food Component/Plant	LC/MS Pos Early		HMDB33143
pyruvate	Glycolysis, Gluconeogenesis, and Pyruvate Metabolism	LC/MS Neg	C00022	HMDB00243
quinate	Food Component/Plant	LC/MS Polar	C00296	HMDB03072
quinolinate	Nicotinate and Nicotinamide Metabolism	LC/MS Pos Early	C03722	HMDB00232
retinol (Vitamin A)	Vitamin A Metabolism	LC/MS Pos Late	C00473	HMDB00305
ribitol	Pentose Metabolism	LC/MS Polar	C00474	HMDB00508
ribonate	Pentose Metabolism	LC/MS Polar	C01685	HMDB00867
ribose	Pentose Metabolism	LC/MS Polar	C00121	HMDB00283
ribulonate/xylulonate/lyxonate*	Pentose Metabolism	LC/MS Polar
S-1-pyrroline-5-carboxylate	Glutamate Metabolism	LC/MS Pos Early	C04322	HMDB01301
S-allylcysteine	Food Component/Plant	LC/MS Pos Early		HMDB34323
S-methylcysteine	Methionine, Cysteine, SAM and Taurine Metabolism	LC/MS Neg		HMDB02108
S-methylcysteine sulfoxide	Methionine, Cysteine, SAM and Taurine Metabolism	LC/MS Pos Early		HMDB29432
S-methylmethionine	Methionine, Cysteine, SAM and Taurine Metabolism	LC/MS Pos Early	C05319	HMDB38670
salicylate	Drug - Topical Agents	LC/MS Polar	C00805	HMDB01895
sarcosine	Glycine, Serine and Threonine Metabolism	LC/MS Pos Early	C00213	HMDB00271
serine	Glycine, Serine and Threonine Metabolism	LC/MS Pos Early	C00065	HMDB00187
serotonin	Tryptophan Metabolism	LC/MS Pos Early	C00780	HMDB00259
spermidine	Polyamine Metabolism	LC/MS Pos Late	C00315	HMDB01257
sphingadienine	Sphingolipid Synthesis	LC/MS Pos Late
sphinganine	Sphingolipid Synthesis	LC/MS Pos Late	C00836	HMDB00269
sphinganine-1-phosphate	Sphingolipid Synthesis	LC/MS Pos Late		HMDB01383
sphingosine	Sphingosines	LC/MS Pos Late	C00319	HMDB00252
sphingosine 1-phosphate	Sphingosines	LC/MS Pos Late	C06124	HMDB00277
stachydrine	Food Component/Plant	LC/MS Pos Early	C10172	HMDB04827
stearamide (18:0)	Fatty Acid, Amide	LC/MS Pos Late	C13846	HMDB34146
stearate (18:0)	Long Chain Fatty Acid	LC/MS Neg	C01530	HMDB00827
stearidonate (18:4n3)	Polyunsaturated Fatty Acid (n3 and n6)	LC/MS Neg	C16300	HMDB06547
stearoylcarnitine (C18)	Fatty Acid Metabolism(Acyl Carnitine)	LC/MS Pos Late		HMDB00848
stearoylcholine*	Fatty Acid Metabolism (Acyl Choline)	LC/MS Pos Late
succinate	TCA Cycle	LC/MS Polar	C00042	HMDB00254
succinimide	Chemical	LC/MS Polar	C07273
succinylcarnitine (C4-DC)	TCA Cycle	LC/MS Pos Early		HMDB61717
sulfate of piperine metabolite C16H19NO3 (2)*	Food Component/Plant	LC/MS Neg
sulfate of piperine metabolite C16H19NO3 (3)*	Food Component/Plant	LC/MS Neg
sulfate*	Chemical	LC/MS Neg	C00059	HMDB01448
tartarate	Food Component/Plant	LC/MS Neg	C00898	HMDB00956
tartronate (hydroxymalonate)	Food Component/Plant	LC/MS Neg	C02287	HMDB35227
taurine	Methionine, Cysteine, SAM and Taurine Metabolism	LC/MS Pos Early	C00245	HMDB00251
taurochenodeoxycholate	Primary Bile Acid Metabolism	LC/MS Neg	C05465	HMDB00951
taurochenodeoxycholic acid 3-sulfate	Secondary Bile Acid Metabolism	LC/MS Neg		HMDB02486
taurocholenate sulfate*	Secondary Bile Acid Metabolism	LC/MS Neg
taurodeoxycholate	Secondary Bile Acid Metabolism	LC/MS Neg	C05463	HMDB00896
taurodeoxycholic acid 3-sulfate	Secondary Bile Acid Metabolism	LC/MS Neg
taurolithocholate 3-sulfate	Secondary Bile Acid Metabolism	LC/MS Neg	C03642	HMDB02580
tetradecadienedioate (C14:2-DC)*	Fatty Acid, Dicarboxylate	LC/MS Neg
tetradecadienoate (14:2)*	Polyunsaturated Fatty Acid (n3 and n6)	LC/MS Neg		HMDB00560
tetradecanedioate (C14-DC)	Fatty Acid, Dicarboxylate	LC/MS Neg		HMDB00872
theanine	Food Component/Plant	LC/MS Pos Early	C01047	HMDB34365
theobromine	Xanthine Metabolism	LC/MS Pos Early	C07480	HMDB02825
theophylline	Xanthine Metabolism	LC/MS Neg	C07130	HMDB01889
thioproline	Chemical	LC/MS Pos Early
threonate	Ascorbate and Aldarate Metabolism	LC/MS Polar	C01620	HMDB00943
threonine	Glycine, Serine and Threonine Metabolism	LC/MS Pos Early	C00188	HMDB00167
threonylphenylalanine	Dipeptide	LC/MS Pos Early		HMDB29068
thymol sulfate	Food Component/Plant	LC/MS Neg	C09908	HMDB01878
thyroxine	Tyrosine Metabolism	LC/MS Neg	C01829	HMDB01918
tiglylcarnitine (C5:1-DC)	Leucine, Isoleucine and Valine Metabolism	LC/MS Pos Early		HMDB02366
trans-4-hydroxyproline	Urea cycle; Arginine and Proline Metabolism	LC/MS Pos Early	C01157	HMDB00725
trans-urocanate	Histidine Metabolism	LC/MS Pos Early	C00785	HMDB00301
tridecenedioate (C13:1-DC)*	Fatty Acid, Dicarboxylate	LC/MS Neg
trigonelline (N'-methylnicotinate)	Nicotinate and Nicotinamide Metabolism	LC/MS Pos Early	C01004	HMDB00875
trimethylamine N-oxide	Phospholipid Metabolism	LC/MS Pos Early	C01104	HMDB00925
tryptophan	Tryptophan Metabolism	LC/MS Pos Early	C00078	HMDB00929
tryptophan betaine	Tryptophan Metabolism	LC/MS Pos Early	C09213	HMDB61115
tyrosine	Tyrosine Metabolism	LC/MS Pos Early	C00082	HMDB00158
urate	Purine Metabolism, (Hypo)Xanthine/Inosine containing	LC/MS Neg	C00366	HMDB00289
urea	Urea cycle; Arginine and Proline Metabolism	LC/MS Pos Early	C00086	HMDB00294
uridine	Pyrimidine Metabolism, Uracil containing	LC/MS Pos Early	C00299	HMDB00296
ursodeoxycholate	Secondary Bile Acid Metabolism	LC/MS Neg	C07880	HMDB00946
valerate (5:0)	Short Chain Fatty Acid	LC/MS Neg	C00803	HMDB00892
valine	Leucine, Isoleucine and Valine Metabolism	LC/MS Polar	C00183	HMDB00883
valylleucine	Dipeptide	LC/MS Pos Early		HMDB29131
vanillactate	Tyrosine Metabolism	LC/MS Neg		HMDB00913
vanillylmandelate (VMA)	Tyrosine Metabolism	LC/MS Neg	C05584	HMDB00291
xanthine	Purine Metabolism, (Hypo)Xanthine/Inosine containing	LC/MS Polar	C00385	HMDB00292
xanthurenate	Tryptophan Metabolism	LC/MS Pos Early	C02470	HMDB00881
ximenoylcarnitine (C26:1)*	Fatty Acid Metabolism(Acyl Carnitine)	LC/MS Pos Late
xylose	Pentose Metabolism	LC/MS Polar	C00181	HMDB00098
X - 07765	Unknown	LC/MS Neg
X - 11261	Unknown	LC/MS Pos Late
X - 11299	Unknown	LC/MS Neg
X - 11308	Unknown	LC/MS Neg
X - 11315	Unknown	LC/MS Neg
X - 11372	Unknown	LC/MS Neg
X - 11378	Unknown	LC/MS Neg
X - 11381	Unknown	LC/MS Pos Early
X - 11407	Unknown	LC/MS Neg
X - 11441	Unknown	LC/MS Neg
X - 11442	Unknown	LC/MS Neg
X - 11444	Unknown	LC/MS Neg
X - 11470	Unknown	LC/MS Neg
X - 11478	Unknown	LC/MS Neg
X - 11491	Unknown	LC/MS Neg
X - 11522	Unknown	LC/MS Neg
X - 11530	Unknown	LC/MS Neg
X - 11787	Unknown	LC/MS Pos Early
X - 11795	Unknown	LC/MS Pos Early
X - 11843	Unknown	LC/MS Neg
X - 11847	Unknown	LC/MS Neg
X - 11849	Unknown	LC/MS Neg
X - 11850	Unknown	LC/MS Neg
X - 11858	Unknown	LC/MS Neg
X - 11880	Unknown	LC/MS Neg
X - 12007	Unknown	LC/MS Neg
X - 12013	Unknown	LC/MS Neg
X - 12026	Unknown	LC/MS Neg
X - 12100	Unknown	LC/MS Pos Early
X - 12101	Unknown	LC/MS Pos Early
X - 12104	Unknown	LC/MS Pos Early
X - 12117	Unknown	LC/MS Pos Early
X - 12206	Unknown	LC/MS Neg
X - 12212	Unknown	LC/MS Neg
X - 12216	Unknown	LC/MS Neg
X - 12283	Unknown	LC/MS Pos Early
X - 12411	Unknown	LC/MS Neg
X - 12456	Unknown	LC/MS Neg
X - 12462	Unknown	LC/MS Pos Early
X - 12472	Unknown	LC/MS Pos Early
X - 12524	Unknown	LC/MS Neg
X - 12544	Unknown	LC/MS Neg
X - 12680	Unknown	LC/MS Pos Early
X - 12707	Unknown	LC/MS Neg
X - 12729	Unknown	LC/MS Neg
X - 12798	Unknown	LC/MS Pos Early
X - 12844	Unknown	LC/MS Neg
X - 12847	Unknown	LC/MS Neg
X - 12849	Unknown	LC/MS Neg
X - 12906	Unknown	LC/MS Neg
X - 13435	Unknown	LC/MS Pos Late
X - 13507	Unknown	LC/MS Pos Early
X - 13553	Unknown	LC/MS Neg
X - 13658	Unknown	LC/MS Neg
X - 13684	Unknown	LC/MS Pos Early
X - 13728	Unknown	LC/MS Neg
X - 13737	Unknown	LC/MS Pos Early
X - 13835	Unknown	LC/MS Neg
X - 13866	Unknown	LC/MS Neg
X - 14056	Unknown	LC/MS Pos Early
X - 14662	Unknown	LC/MS Neg
X - 14939	Unknown	LC/MS Neg
X - 15245	Unknown	LC/MS Neg
X - 15461	Unknown	LC/MS Pos Early
X - 15469	Unknown	LC/MS Pos Late
X - 15503	Unknown	LC/MS Neg
X - 15666	Unknown	LC/MS Pos Early
X - 15674	Unknown	LC/MS Neg
X - 15728	Unknown	LC/MS Neg
X - 16087	Unknown	LC/MS Neg
X - 16124	Unknown	LC/MS Neg
X - 16397	Unknown	LC/MS Pos Early
X - 16576	Unknown	LC/MS Neg
X - 16580	Unknown	LC/MS Pos Early
X - 16654	Unknown	LC/MS Neg
X - 16935	Unknown	LC/MS Neg
X - 16938	Unknown	LC/MS Neg
X - 16946	Unknown	LC/MS Neg
X - 16964	Unknown	LC/MS Neg
X - 17010	Unknown	LC/MS Neg
X - 17185	Unknown	LC/MS Neg
X - 17325	Unknown	LC/MS Neg
X - 17327	Unknown	LC/MS Pos Early
X - 17328	Unknown	LC/MS Pos Late
X - 17335	Unknown	LC/MS Pos Late
X - 17337	Unknown	LC/MS Pos Late
X - 17653	Unknown	LC/MS Neg
X - 17654	Unknown	LC/MS Neg
X - 17655	Unknown	LC/MS Neg
X - 17690	Unknown	LC/MS Neg
X - 18249	Unknown	LC/MS Neg
X - 18779	Unknown	LC/MS Neg
X - 18887	Unknown	LC/MS Neg
X - 18899	Unknown	LC/MS Neg
X - 18901	Unknown	LC/MS Neg
X - 18913	Unknown	LC/MS Neg
X - 18914	Unknown	LC/MS Neg
X - 18921	Unknown	LC/MS Neg
X - 18922	Unknown	LC/MS Neg
X - 19141	Unknown	LC/MS Neg
X - 19438	Unknown	LC/MS Neg
X - 21258	Unknown	LC/MS Neg
X - 21286	Unknown	LC/MS Neg
X - 21295	Unknown	LC/MS Neg
X - 21310	Unknown	LC/MS Neg
X - 21312	Unknown	LC/MS Neg
X - 21319	Unknown	LC/MS Neg
X - 21339	Unknown	LC/MS Neg
X - 21353	Unknown	LC/MS Neg
X - 21364	Unknown	LC/MS Neg
X - 21383	Unknown	LC/MS Neg
X - 21441	Unknown	LC/MS Neg
X - 21442	Unknown	LC/MS Neg
X - 21448	Unknown	LC/MS Neg
X - 21467	Unknown	LC/MS Neg
X - 21470	Unknown	LC/MS Neg
X - 21471	Unknown	LC/MS Neg
X - 21607	Unknown	LC/MS Neg
X - 21661	Unknown	LC/MS Neg
X - 21729	Unknown	LC/MS Neg
X - 21736	Unknown	LC/MS Neg
X - 21752	Unknown	LC/MS Neg
X - 21785	Unknown	LC/MS Neg
X - 21792	Unknown	LC/MS Neg
X - 21796	Unknown	LC/MS Neg
X - 21821	Unknown	LC/MS Neg
X - 21829	Unknown	LC/MS Neg
X - 21834	Unknown	LC/MS Neg
X - 22162	Unknown	LC/MS Pos Early
X - 22509	Unknown	LC/MS Neg
X - 22519	Unknown	LC/MS Pos Early
X - 22764	Unknown	LC/MS Neg
X - 22771	Unknown	LC/MS Neg
X - 22775	Unknown	LC/MS Neg
X - 22776	Unknown	LC/MS Neg
X - 23294	Unknown	LC/MS Neg
X - 23295	Unknown	LC/MS Neg
X - 23297	Unknown	LC/MS Neg
X - 23314	Unknown	LC/MS Pos Early
X - 23369	Unknown	LC/MS Neg
X - 23583	Unknown	LC/MS Pos Early
X - 23587	Unknown	LC/MS Pos Early
X - 23590	Unknown	LC/MS Pos Early
X - 23593	Unknown	LC/MS Pos Early
X - 23639	Unknown	LC/MS Pos Early
X - 23641	Unknown	LC/MS Pos Late
X - 23644	Unknown	LC/MS Pos Early
X - 23662	Unknown	LC/MS Pos Early
X - 23665	Unknown	LC/MS Pos Early
X - 23666	Unknown	LC/MS Pos Early
X - 23678	Unknown	LC/MS Pos Late
X - 23680	Unknown	LC/MS Pos Late
X - 23739	Unknown	LC/MS Pos Early
X - 23780	Unknown	LC/MS Pos Early
X - 23782	Unknown	LC/MS Pos Late
X - 23787	Unknown	LC/MS Neg
X - 23997	Unknown	LC/MS Pos Early
X - 24241	Unknown	LC/MS Pos Early
X - 24295	Unknown	LC/MS Neg
X - 24309	Unknown	LC/MS Neg
X - 24328	Unknown	LC/MS Neg
X - 24337	Unknown	LC/MS Neg
X - 24411	Unknown	LC/MS Pos Early
X - 24422	Unknown	LC/MS Pos Early
X - 24425	Unknown	LC/MS Pos Early
X - 24431	Unknown	LC/MS Pos Early
X - 24432	Unknown	LC/MS Pos Early
X - 24455	Unknown	LC/MS Pos Early
X - 24473	Unknown	LC/MS Pos Early
X - 24475	Unknown	LC/MS Pos Early
X - 24518	Unknown	LC/MS Pos Early
X - 24527	Unknown	LC/MS Pos Early
X - 24544	Unknown	LC/MS Neg
X - 24546	Unknown	LC/MS Neg
X - 24571	Unknown	LC/MS Neg
X - 24588	Unknown	LC/MS Neg
X - 24686	Unknown	LC/MS Pos Early
X - 24699	Unknown	LC/MS Pos Early
X - 24736	Unknown	LC/MS Pos Early
X - 24748	Unknown	LC/MS Neg
X - 24757	Unknown	LC/MS Neg
X - 24765	Unknown	LC/MS Pos Early
X - 24812	Unknown	LC/MS Pos Early
X - 24813	Unknown	LC/MS Neg
X - 24849	Unknown	LC/MS Neg
X - 24949	Unknown	LC/MS Neg
X - 24951	Unknown	LC/MS Neg
X - 24952	Unknown	LC/MS Neg
X - 24953	Unknown	LC/MS Neg
X - 25271	Unknown	LC/MS Pos Early
X - 25343	Unknown	LC/MS Pos Early
X - 25371	Unknown	LC/MS Neg
X - 25417	Unknown	LC/MS Pos Early
X - 25419	Unknown	LC/MS Pos Early
X - 25422	Unknown	LC/MS Pos Early
X - 25463	Unknown	LC/MS Pos Late
X - 25519	Unknown	LC/MS Pos Early
X - 25617	Unknown	LC/MS Neg
X - 25650	Unknown	LC/MS Pos Early
CE(12:0)	CE Ester	DMS-MS		100010641
CE(14:0)	CE Ester	DMS-MS		100009600
CE(14:1)	CE Ester	DMS-MS		100009601
CE(15:0)	CE Ester	DMS-MS		100009602
CE(16:0)	CE Ester	DMS-MS		100010463
CE(16:1)	CE Ester	DMS-MS		100010464
CE(17:0)	CE Ester	DMS-MS		100010270
CE(18:0)	CE Ester	DMS-MS		100010271
CE(18:1)	CE Ester	DMS-MS		100010642
CE(18:2)	CE Ester	DMS-MS		100010116
CE(18:3)	CE Ester	DMS-MS		100010117
CE(18:4)	CE Ester	DMS-MS		100009771
CE(20:0)	CE Ester	DMS-MS		100010465
CE(20:1)	CE Ester	DMS-MS		100010466
CE(20:2)	CE Ester	DMS-MS		100009772
CE(20:3)	CE Ester	DMS-MS		100010467
CE(20:4)	CE Ester	DMS-MS		100010643
CE(20:5)	CE Ester	DMS-MS		100009943
CE(22:0)	CE Ester	DMS-MS		100009773
CE(22:1)	CE Ester	DMS-MS		100009944
CE(22:2)	CE Ester	DMS-MS		100009417
CE(22:4)	CE Ester	DMS-MS		100010272
CE(22:5)	CE Ester	DMS-MS		100009945
CE(22:6)	CE Ester	DMS-MS		100010118
CE(24:0)	CE Ester	DMS-MS		100010273
CE(24:1)	CE Ester	DMS-MS		100010274
CER(14:0)	Ceramide	DMS-MS		100010644
CER(16:0)	Ceramide	DMS-MS		100010119
CER(18:0)	Ceramide	DMS-MS		100010468
CER(18:1)	Ceramide	DMS-MS		100009774
CER(20:0)	Ceramide	DMS-MS		100010469
CER(20:1)	Ceramide	DMS-MS		100010120
CER(22:0)	Ceramide	DMS-MS		100009775
CER(22:1)	Ceramide	DMS-MS		100010275
CER(24:0)	Ceramide	DMS-MS		100010470
CER(24:1)	Ceramide	DMS-MS		100009776
CER(26:0)	Ceramide	DMS-MS		100010645
CER(26:1)	Ceramide	DMS-MS		100009946
DAG(12:0/16:0)	DAG Ester	DMS-MS		100009777
DAG(12:0/18:0)	DAG Ester	DMS-MS		100010121
DAG(12:0/18:1)	DAG Ester	DMS-MS		100009947
DAG(12:0/18:2)	DAG Ester	DMS-MS		100009603
DAG(14:0/14:0)	DAG Ester	DMS-MS		100009418
DAG(14:0/16:0)	DAG Ester	DMS-MS		100010471
DAG(14:0/16:1)	DAG Ester	DMS-MS		100010646
DAG(14:0/18:1)	DAG Ester	DMS-MS		100009948
DAG(14:0/18:2)	DAG Ester	DMS-MS		100010276
DAG(14:0/18:3)	DAG Ester	DMS-MS		100010472
DAG(14:0/20:0)	DAG Ester	DMS-MS		100010122
DAG(14:0/20:4)	DAG Ester	DMS-MS		100010123
DAG(14:0/22:6)	DAG Ester	DMS-MS		100010647
DAG(14:1/16:0)	DAG Ester	DMS-MS		100009604
DAG(14:1/18:1)	DAG Ester	DMS-MS		100010473
DAG(15:0/18:1)	DAG Ester	DMS-MS		100009605
DAG(15:0/18:2)	DAG Ester	DMS-MS		100010124
DAG(16:0/16:0)	DAG Ester	DMS-MS		100010125
DAG(16:0/16:1)	DAG Ester	DMS-MS		100010126
DAG(16:0/18:0)	DAG Ester	DMS-MS		100010648
DAG(16:0/18:1)	DAG Ester	DMS-MS		100009778
DAG(16:0/18:2)	DAG Ester	DMS-MS		100009419
DAG(16:0/18:3)	DAG Ester	DMS-MS		100010127
DAG(16:0/20:3)	DAG Ester	DMS-MS		100010649
DAG(16:0/20:4)	DAG Ester	DMS-MS		100009606
DAG(16:0/20:5)	DAG Ester	DMS-MS		100010650
DAG(16:0/22:5)	DAG Ester	DMS-MS		100010474
DAG(16:0/22:6)	DAG Ester	DMS-MS		100010128
DAG(16:1/16:1)	DAG Ester	DMS-MS		100009779
DAG(16:1/18:0)	DAG Ester	DMS-MS		100010277
DAG(16:1/18:1)	DAG Ester	DMS-MS		100010278
DAG(16:1/18:2)	DAG Ester	DMS-MS		100009780
DAG(16:1/18:3)	DAG Ester	DMS-MS		100010129
DAG(16:1/20:0)	DAG Ester	DMS-MS		100010651
DAG(16:1/20:2)	DAG Ester	DMS-MS		100010279
DAG(16:1/20:4)	DAG Ester	DMS-MS		100009420
DAG(16:1/22:6)	DAG Ester	DMS-MS		100009607
DAG(18:0/18:1)	DAG Ester	DMS-MS		100010652
DAG(18:0/18:2)	DAG Ester	DMS-MS		100009421
DAG(18:0/18:3)	DAG Ester	DMS-MS		100010130
DAG(18:0/22:6)	DAG Ester	DMS-MS		100009422
DAG(18:1/18:1)	DAG Ester	DMS-MS		100009423
DAG(18:1/18:2)	DAG Ester	DMS-MS		100009424
DAG(18:1/20:1)	DAG Ester	DMS-MS		100009949
DAG(18:1/20:2)	DAG Ester	DMS-MS		100010475
DAG(18:1/20:3)	DAG Ester	DMS-MS		100009781
DAG(18:1/20:4)	DAG Ester	DMS-MS		100009608
DAG(18:1/20:5)	DAG Ester	DMS-MS		100009425
DAG(18:1/22:4)	DAG Ester	DMS-MS		100009426
DAG(18:1/22:5)	DAG Ester	DMS-MS		100009950
DAG(18:1/22:6)	DAG Ester	DMS-MS		100009609
DAG(18:2/18:3)	DAG Ester	DMS-MS		100009427
DAG(18:2/20:3)	DAG Ester	DMS-MS		100010280
DAG(18:2/20:4)	DAG Ester	DMS-MS		100009610
DAG(18:2/20:5)	DAG Ester	DMS-MS		100010653
DAG(18:2/22:4)	DAG Ester	DMS-MS		100010281
DAG(18:2/22:5)	DAG Ester	DMS-MS		100009611
DAG(18:2/22:6)	DAG Ester	DMS-MS		100010654
DCER(14:0)	Dihydroceramide	DMS-MS		100009951
DCER(16:0)	Dihydroceramide	DMS-MS		100010282
DCER(18:0)	Dihydroceramide	DMS-MS		100009612
DCER(18:1)	Dihydroceramide	DMS-MS		100010131
DCER(20:0)	Dihydroceramide	DMS-MS		100009428
DCER(20:1)	Dihydroceramide	DMS-MS		100010132
DCER(22:0)	Dihydroceramide	DMS-MS		100009613
DCER(22:1)	Dihydroceramide	DMS-MS		100016011
DCER(22:2)	Dihydroceramide	DMS-MS		100009952
DCER(24:0)	Dihydroceramide	DMS-MS		100010476
DCER(24:1)	Dihydroceramide	DMS-MS		100009614
DCER(26:0)	Dihydroceramide	DMS-MS		100009782
DCER(26:1)	Dihydroceramide	DMS-MS		100009429
FFA(12:0)	Saturated FFA	DMS-MS		100010656
FFA(14:0)	Saturated FFA	DMS-MS		100009615
FFA(14:1)	Monounsaturated FFA	DMS-MS		100010133
FFA(15:0)	Saturated FFA	DMS-MS		100010283
FFA(16:0)	Saturated FFA	DMS-MS		100010134
FFA(16:1)	Monounsaturated FFA	DMS-MS		100010284
FFA(17:0)	Saturated FFA	DMS-MS		100009616
FFA(18:0)	Saturated FFA	DMS-MS		100009953
FFA(18:1)	Monounsaturated FFA	DMS-MS		100009617
FFA(18:2)	Polyunsaturated FFA (PUFA)	DMS-MS		100009783
FFA(18:4)	Polyunsaturated FFA (PUFA)	DMS-MS		100009784
FFA(20:0)	Saturated FFA	DMS-MS		100009618
FFA(20:1)	Monounsaturated FFA	DMS-MS		100010135
FFA(20:2)	Polyunsaturated FFA (PUFA)	DMS-MS		100010285
FFA(20:3)	Polyunsaturated FFA (PUFA)	DMS-MS		100010286
FFA(20:4)	Polyunsaturated FFA (PUFA)	DMS-MS		100009619
FFA(20:5)	Polyunsaturated FFA (PUFA)	DMS-MS		100010477
FFA(22:0)	Saturated FFA	DMS-MS		100010287
FFA(22:1)	Monounsaturated FFA	DMS-MS		100009620
FFA(22:2)	Polyunsaturated FFA (PUFA)	DMS-MS		100009431
FFA(22:4)	Polyunsaturated FFA (PUFA)	DMS-MS		100009785
FFA(22:5)	Polyunsaturated FFA (PUFA)	DMS-MS		100010657
FFA(22:6)	Polyunsaturated FFA (PUFA)	DMS-MS		100009954
FFA(24:0)	Saturated FFA	DMS-MS		100009955
FFA(24:1)	Monounsaturated FFA	DMS-MS		100010288
HCER(14:0)	Hexosylceramide	DMS-MS		100009956
HCER(16:0)	Hexosylceramide	DMS-MS		100009957
HCER(18:0)	Hexosylceramide	DMS-MS		100009786
HCER(18:1)	Hexosylceramide	DMS-MS		100009958
HCER(20:0)	Hexosylceramide	DMS-MS		100009787
HCER(20:1)	Hexosylceramide	DMS-MS		100010658
HCER(22:0)	Hexosylceramide	DMS-MS		100009621
HCER(22:1)	Hexosylceramide	DMS-MS		100009622
HCER(24:0)	Hexosylceramide	DMS-MS		100010659
HCER(24:1)	Hexosylceramide	DMS-MS		100010660
HCER(26:0)	Hexosylceramide	DMS-MS		100009959
HCER(26:1)	Hexosylceramide	DMS-MS		100010136
LCER(14:0)	Lactosylceramide	DMS-MS		100009432
LCER(16:0)	Lactosylceramide	DMS-MS		100010289
LCER(18:0)	Lactosylceramide	DMS-MS		100009623
LCER(18:1)	Lactosylceramide	DMS-MS		100009624
LCER(20:0)	Lactosylceramide	DMS-MS		100009625
LCER(20:1)	Lactosylceramide	DMS-MS		100009960
LCER(22:0)	Lactosylceramide	DMS-MS		100009788
LCER(22:1)	Lactosylceramide	DMS-MS		100010290
LCER(24:0)	Lactosylceramide	DMS-MS		100010137
LCER(24:1)	Lactosylceramide	DMS-MS		100009626
LCER(26:0)	Lactosylceramide	DMS-MS		100009789
LCER(26:1)	Lactosylceramide	DMS-MS		100009790
LPC(14:0)	LPC Ester	DMS-MS		100009433
LPC(15:0)	LPC Ester	DMS-MS		100009434
LPC(16:0)	LPC Ester	DMS-MS		100009435
LPC(16:1)	LPC Ester	DMS-MS		100009627
LPC(17:0)	LPC Ester	DMS-MS		100010291
LPC(18:0)	LPC Ester	DMS-MS		100010292
LPC(18:1)	LPC Ester	DMS-MS		100010293
LPC(18:2)	LPC Ester	DMS-MS		100010479
LPC(18:3)	LPC Ester	DMS-MS		100010661
LPC(20:0)	LPC Ester	DMS-MS		100009628
LPC(20:1)	LPC Ester	DMS-MS		100009961
LPC(20:2)	LPC Ester	DMS-MS		100010138
LPC(20:3)	LPC Ester	DMS-MS		100010294
LPC(20:4)	LPC Ester	DMS-MS		100009629
LPC(20:5)	LPC Ester	DMS-MS		100009792
LPC(22:4)	LPC Ester	DMS-MS		100009963
LPC(22:5)	LPC Ester	DMS-MS		100010481
LPC(22:6)	LPC Ester	DMS-MS		100009793
LPE(14:0)	LPE Ester	DMS-MS		100009631
LPE(15:0)	LPE Ester	DMS-MS		100009794
LPE(16:0)	LPE Ester	DMS-MS		100010664
LPE(16:1)	LPE Ester	DMS-MS		100010295
LPE(17:0)	LPE Ester	DMS-MS		100010141
LPE(18:0)	LPE Ester	DMS-MS		100009632
LPE(18:1)	LPE Ester	DMS-MS		100009436
LPE(18:2)	LPE Ester	DMS-MS		100009965
LPE(18:3)	LPE Ester	DMS-MS		100010665
LPE(20:1)	LPE Ester	DMS-MS		100009795
LPE(20:2)	LPE Ester	DMS-MS		100009966
LPE(20:3)	LPE Ester	DMS-MS		100010482
LPE(20:4)	LPE Ester	DMS-MS		100009633
LPE(20:5)	LPE Ester	DMS-MS		100010142
LPE(22:4)	LPE Ester	DMS-MS		100009635
LPE(22:5)	LPE Ester	DMS-MS		100010667
LPE(22:6)	LPE Ester	DMS-MS		100009797
MAG(12:0)	Ester	DMS-MS		100020128
MAG(14:0)	Ester	DMS-MS		100020155
MAG(14:1)	Ester	DMS-MS		100020131
MAG(15:0)	Ester	DMS-MS		100020132
MAG(16:0)	Ester	DMS-MS		100020133
MAG(16:1)	Ester	DMS-MS		100020134
MAG(17:0)	Ester	DMS-MS		100020135
MAG(18:0)	Ester	DMS-MS		100020136
MAG(18:1)	Ester	DMS-MS		100020137
MAG(18:2)	Ester	DMS-MS		100020138
MAG(18:3)	Ester	DMS-MS		100020139
MAG(18:4)	Ester	DMS-MS		100020140
MAG(20:0)	Ester	DMS-MS		100020141
MAG(20:1)	Ester	DMS-MS		100020142
MAG(20:2)	Ester	DMS-MS		100020143
MAG(20:3)	Ester	DMS-MS		100020144
MAG(20:4)	Ester	DMS-MS		100020145
MAG(20:5)	Ester	DMS-MS		100020146
MAG(22:0)	Ester	DMS-MS		100020147
MAG(22:1)	Ester	DMS-MS		100020148
MAG(22:2)	Ester	DMS-MS		100020149
MAG(22:4)	Ester	DMS-MS		100020150
MAG(22:5)	Ester	DMS-MS		100020151
MAG(22:6)	Ester	DMS-MS		100020152
MAG(24:0)	Ester	DMS-MS		100020153
MAG(24:1)	Ester	DMS-MS		100020154
PC(12:0/18:1)	PC Ester	DMS-MS		100010483
PC(12:0/18:2)	PC Ester	DMS-MS		100009438
PC(14:0/14:0)	PC Ester	DMS-MS		100009441
PC(14:0/16:1)	PC Ester	DMS-MS		100010299
PC(14:0/18:1)	PC Ester	DMS-MS		100010144
PC(14:0/18:2)	PC Ester	DMS-MS		100010300
PC(14:0/18:3)	PC Ester	DMS-MS		100009442
PC(14:0/20:2)	PC Ester	DMS-MS		100009800
PC(14:0/20:3)	PC Ester	DMS-MS		100009971
PC(14:0/20:4)	PC Ester	DMS-MS		100010486
PC(14:0/20:5)	PC Ester	DMS-MS		100010671
PC(14:0/22:4)	PC Ester	DMS-MS		100010301
PC(14:0/22:5)	PC Ester	DMS-MS		100010146
PC(14:0/22:6)	PC Ester	DMS-MS		100010147
PC(15:0/16:1)	PC Ester	DMS-MS		100010673
PC(15:0/18:1)	PC Ester	DMS-MS		100010674
PC(15:0/18:2)	PC Ester	DMS-MS		100010302
PC(15:0/20:3)	PC Ester	DMS-MS		100010487
PC(15:0/20:4)	PC Ester	DMS-MS		100009443
PC(15:0/22:6)	PC Ester	DMS-MS		100009802
PC(16:0/12:0)	PC Ester	DMS-MS		100010675
PC(16:0/14:0)	PC Ester	DMS-MS		100009638
PC(16:0/14:1)	PC Ester	DMS-MS		100010488
PC(16:0/16:0)	PC Ester	DMS-MS		100009803
PC(16:0/16:1)	PC Ester	DMS-MS		100009639
PC(16:0/18:0)	PC Ester	DMS-MS		100010305
PC(16:0/18:1)	PC Ester	DMS-MS		100009804
PC(16:0/18:2)	PC Ester	DMS-MS		100010489
PC(16:0/18:3)	PC Ester	DMS-MS		100009973
PC(16:0/20:1)	PC Ester	DMS-MS		100009805
PC(16:0/20:2)	PC Ester	DMS-MS		100010676
PC(16:0/20:3)	PC Ester	DMS-MS		100009444
PC(16:0/20:4)	PC Ester	DMS-MS		100010306
PC(16:0/20:5)	PC Ester	DMS-MS		100010307
PC(16:0/22:4)	PC Ester	DMS-MS		100010309
PC(16:0/22:5)	PC Ester	DMS-MS		100010677
PC(16:0/22:6)	PC Ester	DMS-MS		100010151
PC(17:0/16:1)	PC Ester	DMS-MS		100009806
PC(17:0/18:1)	PC Ester	DMS-MS		100010310
PC(17:0/18:2)	PC Ester	DMS-MS		100010311
PC(17:0/20:3)	PC Ester	DMS-MS		100010491
PC(17:0/20:4)	PC Ester	DMS-MS		100009974
PC(17:0/20:5)	PC Ester	DMS-MS		100009446
PC(17:0/22:5)	PC Ester	DMS-MS		100010492
PC(17:0/22:6)	PC Ester	DMS-MS		100009807
PC(18:0/12:0)	PC Ester	DMS-MS		100009976
PC(18:0/14:0)	PC Ester	DMS-MS		100010152
PC(18:0/16:1)	PC Ester	DMS-MS		100009978
PC(18:0/18:0)	PC Ester	DMS-MS		100009808
PC(18:0/18:1)	PC Ester	DMS-MS		100010678
PC(18:0/18:2)	PC Ester	DMS-MS		100010493
PC(18:0/18:3)	PC Ester	DMS-MS		100010312
PC(18:0/20:0)	PC Ester	DMS-MS		100010314
PC(18:0/20:1)	PC Ester	DMS-MS		100009447
PC(18:0/20:2)	PC Ester	DMS-MS		100009448
PC(18:0/20:3)	PC Ester	DMS-MS		100010679
PC(18:0/20:4)	PC Ester	DMS-MS		100010315
PC(18:0/20:5)	PC Ester	DMS-MS		100010316
PC(18:0/22:4)	PC Ester	DMS-MS		100009979
PC(18:0/22:5)	PC Ester	DMS-MS		100009810
PC(18:0/22:6)	PC Ester	DMS-MS		100010318
PC(18:1/16:1)	PC Ester	DMS-MS		100010494
PC(18:1/18:1)	PC Ester	DMS-MS		100009980
PC(18:1/18:2)	PC Ester	DMS-MS		100009981
PC(18:1/18:3)	PC Ester	DMS-MS		100010495
PC(18:1/20:1)	PC Ester	DMS-MS		100009641
PC(18:1/20:2)	PC Ester	DMS-MS		100010319
PC(18:1/20:3)	PC Ester	DMS-MS		100010680
PC(18:1/20:4)	PC Ester	DMS-MS		100010320
PC(18:1/20:5)	PC Ester	DMS-MS		100009642
PC(18:1/22:4)	PC Ester	DMS-MS		100009982
PC(18:1/22:5)	PC Ester	DMS-MS		100009811
PC(18:1/22:6)	PC Ester	DMS-MS		100009644
PC(18:2/16:1)	PC Ester	DMS-MS		100010321
PC(18:2/18:2)	PC Ester	DMS-MS		100009452
PC(18:2/18:3)	PC Ester	DMS-MS		100009983
PC(18:2/20:1)	PC Ester	DMS-MS		100009453
PC(18:2/20:2)	PC Ester	DMS-MS		100009984
PC(18:2/20:3)	PC Ester	DMS-MS		100009645
PC(18:2/20:4)	PC Ester	DMS-MS		100010681
PC(18:2/20:5)	PC Ester	DMS-MS		100009813
PC(18:2/22:4)	PC Ester	DMS-MS		100010683
PC(18:2/22:5)	PC Ester	DMS-MS		100009646
PC(18:2/22:6)	PC Ester	DMS-MS		100010497
PC(20:0/14:1)	PC Ester	DMS-MS		100010498
PC(20:0/16:1)	PC Ester	DMS-MS		100009985
PC(20:0/18:1)	PC Ester	DMS-MS		100009454
PC(20:0/18:2)	PC Ester	DMS-MS		100009455
PC(20:0/20:3)	PC Ester	DMS-MS		100010323
PC(20:0/20:4)	PC Ester	DMS-MS		100009456
PC(20:0/20:5)	PC Ester	DMS-MS		100010324
PC(20:0/22:5)	PC Ester	DMS-MS		100010326
PC(20:0/22:6)	PC Ester	DMS-MS		100010499
PE(14:0/20:4)	PE Ester	DMS-MS		100010328
PE(15:0/20:2)	PE Ester	DMS-MS		100009989
PE(16:0/16:0)	PE Ester	DMS-MS		100010154
PE(16:0/16:1)	PE Ester	DMS-MS		100009820
PE(16:0/18:1)	PE Ester	DMS-MS		100010155
PE(16:0/18:2)	PE Ester	DMS-MS		100009650
PE(16:0/18:3)	PE Ester	DMS-MS		100010331
PE(16:0/20:1)	PE Ester	DMS-MS		100010333
PE(16:0/20:2)	PE Ester	DMS-MS		100009463
PE(16:0/20:3)	PE Ester	DMS-MS		100010691
PE(16:0/20:4)	PE Ester	DMS-MS		100010692
PE(16:0/20:5)	PE Ester	DMS-MS		100010156
PE(16:0/22:4)	PE Ester	DMS-MS		100010506
PE(16:0/22:5)	PE Ester	DMS-MS		100010507
PE(16:0/22:6)	PE Ester	DMS-MS		100009993
PE(17:0/18:1)	PE Ester	DMS-MS		100009465
PE(17:0/18:2)	PE Ester	DMS-MS		100010157
PE(17:0/20:2)	PE Ester	DMS-MS		100010693
PE(17:0/20:4)	PE Ester	DMS-MS		100009651
PE(17:0/22:4)	PE Ester	DMS-MS		100010158
PE(17:0/22:5)	PE Ester	DMS-MS		100009653
PE(17:0/22:6)	PE Ester	DMS-MS		100010337
PE(18:0/16:0)	PE Ester	DMS-MS		100009655
PE(18:0/16:1)	PE Ester	DMS-MS		100010339
PE(18:0/17:0)	PE Ester	DMS-MS		100009656
PE(18:0/18:0)	PE Ester	DMS-MS		100010695
PE(18:0/18:1)	PE Ester	DMS-MS		100010696
PE(18:0/18:2)	PE Ester	DMS-MS		100010159
PE(18:0/18:3)	PE Ester	DMS-MS		100009995
PE(18:0/20:1)	PE Ester	DMS-MS		100010511
PE(18:0/20:2)	PE Ester	DMS-MS		100010160
PE(18:0/20:3)	PE Ester	DMS-MS		100010697
PE(18:0/20:4)	PE Ester	DMS-MS		100010161
PE(18:0/20:5)	PE Ester	DMS-MS		100010340
PE(18:0/22:4)	PE Ester	DMS-MS		100009822
PE(18:0/22:5)	PE Ester	DMS-MS		100009467
PE(18:0/22:6)	PE Ester	DMS-MS		100010341
PE(18:1/14:1)	PE Ester	DMS-MS		100009468
PE(18:1/16:1)	PE Ester	DMS-MS		100010698
PE(18:1/18:1)	PE Ester	DMS-MS		100009469
PE(18:1/18:2)	PE Ester	DMS-MS		100010699
PE(18:1/18:3)	PE Ester	DMS-MS		100010342
PE(18:1/20:2)	PE Ester	DMS-MS		100010700
PE(18:1/20:3)	PE Ester	DMS-MS		100010343
PE(18:1/20:4)	PE Ester	DMS-MS		100010512
PE(18:1/20:5)	PE Ester	DMS-MS		100009823
PE(18:1/22:0)	PE Ester	DMS-MS		100013437
PE(18:1/22:4)	PE Ester	DMS-MS		100009471
PE(18:1/22:5)	PE Ester	DMS-MS		100009472
PE(18:1/22:6)	PE Ester	DMS-MS		100009657
PE(18:2/14:1)	PE Ester	DMS-MS		100010164
PE(18:2/16:1)	PE Ester	DMS-MS		100009658
PE(18:2/18:2)	PE Ester	DMS-MS		100009473
PE(18:2/20:3)	PE Ester	DMS-MS		100010165
PE(18:2/20:4)	PE Ester	DMS-MS		100010703
PE(18:2/22:6)	PE Ester	DMS-MS		100009825
PE(O-16:0/16:0)	PE Ether	DMS-MS		100009997
PE(O-16:0/18:1)	PE Ether	DMS-MS		100010514
PE(O-16:0/18:2)	PE Ether	DMS-MS		100009998
PE(O-16:0/20:3)	PE Ether	DMS-MS		100010348
PE(O-16:0/20:4)	PE Ether	DMS-MS		100009477
PE(O-16:0/20:5)	PE Ether	DMS-MS		100009478
PE(O-16:0/22:4)	PE Ether	DMS-MS		100010000
PE(O-16:0/22:5)	PE Ether	DMS-MS		100009479
PE(O-16:0/22:6)	PE Ether	DMS-MS		100009480
PE(O-18:0/16:0)	PE Ether	DMS-MS		100009481
PE(O-18:0/16:1)	PE Ether	DMS-MS		100009482
PE(O-18:0/18:0)	PE Ether	DMS-MS		100010001
PE(O-18:0/18:1)	PE Ether	DMS-MS		100009661
PE(O-18:0/18:2)	PE Ether	DMS-MS		100010516
PE(O-18:0/20:3)	PE Ether	DMS-MS		100009483
PE(O-18:0/20:4)	PE Ether	DMS-MS		100010351
PE(O-18:0/20:5)	PE Ether	DMS-MS		100010352
PE(O-18:0/22:4)	PE Ether	DMS-MS		100010167
PE(O-18:0/22:5)	PE Ether	DMS-MS		100010518
PE(O-18:0/22:6)	PE Ether	DMS-MS		100010519
PE(P-16:0/16:0)	PE Plasmalogen	DMS-MS		100010521
PE(P-16:0/16:1)	PE Plasmalogen	DMS-MS		100010522
PE(P-16:0/18:0)	PE Plasmalogen	DMS-MS		100010523
PE(P-16:0/18:1)	PE Plasmalogen	DMS-MS		100009484
PE(P-16:0/18:2)	PE Plasmalogen	DMS-MS		100010709
PE(P-16:0/18:3)	PE Plasmalogen	DMS-MS		100010002
PE(P-16:0/20:1)	PE Plasmalogen	DMS-MS		100009668
PE(P-16:0/20:2)	PE Plasmalogen	DMS-MS		100010524
PE(P-16:0/20:3)	PE Plasmalogen	DMS-MS		100010003
PE(P-16:0/20:4)	PE Plasmalogen	DMS-MS		100010168
PE(P-16:0/20:5)	PE Plasmalogen	DMS-MS		100010710
PE(P-16:0/22:4)	PE Plasmalogen	DMS-MS		100010354
PE(P-16:0/22:5)	PE Plasmalogen	DMS-MS		100009669
PE(P-16:0/22:6)	PE Plasmalogen	DMS-MS		100009827
PE(P-16:1/18:1)	PE Plasmalogen	DMS-MS		100010355
PE(P-18:0/16:0)	PE Plasmalogen	DMS-MS		100009485
PE(P-18:0/16:1)	PE Plasmalogen	DMS-MS		100010005
PE(P-18:0/18:0)	PE Plasmalogen	DMS-MS		100009670
PE(P-18:0/18:1)	PE Plasmalogen	DMS-MS		100009486
PE(P-18:0/18:2)	PE Plasmalogen	DMS-MS		100010525
PE(P-18:0/18:3)	PE Plasmalogen	DMS-MS		100009671
PE(P-18:0/20:1)	PE Plasmalogen	DMS-MS		100009487
PE(P-18:0/20:2)	PE Plasmalogen	DMS-MS		100009488
PE(P-18:0/20:3)	PE Plasmalogen	DMS-MS		100010712
PE(P-18:0/20:4)	PE Plasmalogen	DMS-MS		100009672
PE(P-18:0/20:5)	PE Plasmalogen	DMS-MS		100010356
PE(P-18:0/22:4)	PE Plasmalogen	DMS-MS		100009828
PE(P-18:0/22:5)	PE Plasmalogen	DMS-MS		100009829
PE(P-18:0/22:6)	PE Plasmalogen	DMS-MS		100010357
PE(P-18:1/16:0)	PE Plasmalogen	DMS-MS		100010713
PE(P-18:1/16:1)	PE Plasmalogen	DMS-MS		100009489
PE(P-18:1/18:0)	PE Plasmalogen	DMS-MS		100010714
PE(P-18:1/18:1)	PE Plasmalogen	DMS-MS		100010358
PE(P-18:1/18:2)	PE Plasmalogen	DMS-MS		100010359
PE(P-18:1/18:3)	PE Plasmalogen	DMS-MS		100010527
PE(P-18:1/20:2)	PE Plasmalogen	DMS-MS		100009490
PE(P-18:1/20:3)	PE Plasmalogen	DMS-MS		100009830
PE(P-18:1/20:4)	PE Plasmalogen	DMS-MS		100010007
PE(P-18:1/20:5)	PE Plasmalogen	DMS-MS		100010528
PE(P-18:1/22:4)	PE Plasmalogen	DMS-MS		100010715
PE(P-18:1/22:5)	PE Plasmalogen	DMS-MS		100009491
PE(P-18:1/22:6)	PE Plasmalogen	DMS-MS		100010170
PE(P-18:2/18:2)	PE Plasmalogen	DMS-MS		100010362
PE(P-18:2/20:4)	PE Plasmalogen	DMS-MS		100010363
PE(P-18:2/22:6)	PE Plasmalogen	DMS-MS		100010171
PI(16:0/16:0)	PI Ester	DMS-MS		100010716
PI(16:0/16:1)	PI Ester	DMS-MS		100010529
PI(16:0/18:1)	PI Ester	DMS-MS		100009492
PI(16:0/18:2)	PI Ester	DMS-MS		100010530
PI(16:0/18:3)	PI Ester	DMS-MS		100010364
PI(16:0/20:3)	PI Ester	DMS-MS		100010008
PI(16:0/20:4)	PI Ester	DMS-MS		100010009
PI(16:0/22:4)	PI Ester	DMS-MS		100010531
PI(16:0/22:5)	PI Ester	DMS-MS		100009675
PI(16:0/22:6)	PI Ester	DMS-MS		100010365
PI(18:0/16:0)	PI Ester	DMS-MS		100009493
PI(18:0/16:1)	PI Ester	DMS-MS		100010717
PI(18:0/18:1)	PI Ester	DMS-MS		100009832
PI(18:0/18:2)	PI Ester	DMS-MS		100010366
PI(18:0/18:3)	PI Ester	DMS-MS		100010172
PI(18:0/20:2)	PI Ester	DMS-MS		100009676
PI(18:0/20:3)	PI Ester	DMS-MS		100010173
PI(18:0/20:4)	PI Ester	DMS-MS		100010174
PI(18:0/22:4)	PI Ester	DMS-MS		100009833
PI(18:0/22:5)	PI Ester	DMS-MS		100010532
PI(18:0/22:6)	PI Ester	DMS-MS		100010367
PI(18:1/16:1)	PI Ester	DMS-MS		100010368
PI(18:1/18:1)	PI Ester	DMS-MS		100009494
PI(18:1/18:2)	PI Ester	DMS-MS		100009678
PI(18:1/20:3)	PI Ester	DMS-MS		100010175
PI(18:1/20:4)	PI Ester	DMS-MS		100010369
PI(18:2/18:2)	PI Ester	DMS-MS		100009834
SM(14:0)	Sphingomyelin	DMS-MS		100010370
SM(16:0)	Sphingomyelin	DMS-MS		100010533
SM(18:0)	Sphingomyelin	DMS-MS		100010534
SM(18:1)	Sphingomyelin	DMS-MS		100010010
SM(20:0)	Sphingomyelin	DMS-MS		100009835
SM(20:1)	Sphingomyelin	DMS-MS		100009679
SM(22:0)	Sphingomyelin	DMS-MS		100009495
SM(22:1)	Sphingomyelin	DMS-MS		100010718
SM(24:0)	Sphingomyelin	DMS-MS		100010011
SM(24:1)	Sphingomyelin	DMS-MS		100010176
SM(26:0)	Sphingomyelin	DMS-MS		100010535
SM(26:1)	Sphingomyelin	DMS-MS		100009496
TAG36:0-FA12:0	TAG Ester	DMS-MS		100010536
TAG38:0-FA12:0	TAG Ester	DMS-MS		100009680
TAG40:0-FA12:0	TAG Ester	DMS-MS		100009836
TAG40:0-FA14:0	TAG Ester	DMS-MS		100009497
TAG40:0-FA16:0	TAG Ester	DMS-MS		100009837
TAG42:0-FA12:0	TAG Ester	DMS-MS		100009681
TAG42:0-FA14:0	TAG Ester	DMS-MS		100010177
TAG42:0-FA16:0	TAG Ester	DMS-MS		100009838
TAG42:1-FA12:0	TAG Ester	DMS-MS		100010178
TAG42:1-FA14:0	TAG Ester	DMS-MS		100009498
TAG42:1-FA16:0	TAG Ester	DMS-MS		100009499
TAG42:1-FA16:1	TAG Ester	DMS-MS		100009839
TAG42:1-FA18:1	TAG Ester	DMS-MS		100010371
TAG42:2-FA12:0	TAG Ester	DMS-MS		100009840
TAG42:2-FA18:2	TAG Ester	DMS-MS		100009500
TAG44:0-FA12:0	TAG Ester	DMS-MS		100009841
TAG44:0-FA14:0	TAG Ester	DMS-MS		100010537
TAG44:0-FA16:0	TAG Ester	DMS-MS		100010179
TAG44:0-FA18:0	TAG Ester	DMS-MS		100009682
TAG44:1-FA12:0	TAG Ester	DMS-MS		100010538
TAG44:1-FA14:0	TAG Ester	DMS-MS		100009842
TAG44:1-FA14:1	TAG Ester	DMS-MS		100010180
TAG44:1-FA16:0	TAG Ester	DMS-MS		100010012
TAG44:1-FA16:1	TAG Ester	DMS-MS		100010719
TAG44:1-FA18:1	TAG Ester	DMS-MS		100009843
TAG44:2-FA12:0	TAG Ester	DMS-MS		100009683
TAG44:2-FA14:0	TAG Ester	DMS-MS		100010372
TAG44:2-FA16:0	TAG Ester	DMS-MS		100009501
TAG44:2-FA16:1	TAG Ester	DMS-MS		100010181
TAG44:2-FA18:1	TAG Ester	DMS-MS		100010373
TAG44:2-FA18:2	TAG Ester	DMS-MS		100010374
TAG44:3-FA18:2	TAG Ester	DMS-MS		100010539
TAG45:0-FA14:0	TAG Ester	DMS-MS		100010540
TAG45:0-FA15:0	TAG Ester	DMS-MS		100010013
TAG45:0-FA16:0	TAG Ester	DMS-MS		100010720
TAG45:1-FA15:0	TAG Ester	DMS-MS		100009684
TAG45:1-FA16:0	TAG Ester	DMS-MS		100010721
TAG45:1-FA18:1	TAG Ester	DMS-MS		100009685
TAG46:0-FA12:0	TAG Ester	DMS-MS		100009686
TAG46:0-FA14:0	TAG Ester	DMS-MS		100010541
TAG46:0-FA16:0	TAG Ester	DMS-MS		100009502
TAG46:0-FA18:0	TAG Ester	DMS-MS		100009687
TAG46:1-FA12:0	TAG Ester	DMS-MS		100010014
TAG46:1-FA14:0	TAG Ester	DMS-MS		100009844
TAG46:1-FA14:1	TAG Ester	DMS-MS		100010375
TAG46:1-FA16:0	TAG Ester	DMS-MS		100009503
TAG46:1-FA16:1	TAG Ester	DMS-MS		100009688
TAG46:1-FA18:0	TAG Ester	DMS-MS		100010182
TAG46:1-FA18:1	TAG Ester	DMS-MS		100010542
TAG46:2-FA12:0	TAG Ester	DMS-MS		100010183
TAG46:2-FA14:0	TAG Ester	DMS-MS		100010184
TAG46:2-FA14:1	TAG Ester	DMS-MS		100010722
TAG46:2-FA16:0	TAG Ester	DMS-MS		100009504
TAG46:2-FA16:1	TAG Ester	DMS-MS		100010015
TAG46:2-FA18:1	TAG Ester	DMS-MS		100010185
TAG46:2-FA18:2	TAG Ester	DMS-MS		100010016
TAG46:3-FA12:0	TAG Ester	DMS-MS		100010186
TAG46:3-FA14:0	TAG Ester	DMS-MS		100010543
TAG46:3-FA14:1	TAG Ester	DMS-MS		100009505
TAG46:3-FA16:0	TAG Ester	DMS-MS		100010544
TAG46:3-FA16:1	TAG Ester	DMS-MS		100010545
TAG46:3-FA18:1	TAG Ester	DMS-MS		100010723
TAG46:3-FA18:2	TAG Ester	DMS-MS		100010724
TAG46:3-FA18:3	TAG Ester	DMS-MS		100010187
TAG46:4-FA18:2	TAG Ester	DMS-MS		100010017
TAG47:0-FA14:0	TAG Ester	DMS-MS		100010376
TAG47:0-FA15:0	TAG Ester	DMS-MS		100010377
TAG47:0-FA16:0	TAG Ester	DMS-MS		100009845
TAG47:0-FA17:0	TAG Ester	DMS-MS		100010018
TAG47:1-FA14:0	TAG Ester	DMS-MS		100010019
TAG47:1-FA15:0	TAG Ester	DMS-MS		100009506
TAG47:1-FA16:0	TAG Ester	DMS-MS		100010546
TAG47:1-FA16:1	TAG Ester	DMS-MS		100010725
TAG47:1-FA17:0	TAG Ester	DMS-MS		100010020
TAG47:1-FA18:1	TAG Ester	DMS-MS		100010726
TAG47:2-FA14:0	TAG Ester	DMS-MS		100009689
TAG47:2-FA15:0	TAG Ester	DMS-MS		100010378
TAG47:2-FA16:1	TAG Ester	DMS-MS		100010727
TAG47:2-FA18:1	TAG Ester	DMS-MS		100009846
TAG47:2-FA18:2	TAG Ester	DMS-MS		100010728
TAG48:0-FA14:0	TAG Ester	DMS-MS		100010547
TAG48:0-FA16:0	TAG Ester	DMS-MS		100010729
TAG48:0-FA18:0	TAG Ester	DMS-MS		100010548
TAG48:1-FA12:0	TAG Ester	DMS-MS		100009690
TAG48:1-FA14:0	TAG Ester	DMS-MS		100010188
TAG48:1-FA14:1	TAG Ester	DMS-MS		100010379
TAG48:1-FA16:0	TAG Ester	DMS-MS		100009507
TAG48:1-FA16:1	TAG Ester	DMS-MS		100009691
TAG48:1-FA18:0	TAG Ester	DMS-MS		100009847
TAG48:1-FA18:1	TAG Ester	DMS-MS		100010549
TAG48:2-FA12:0	TAG Ester	DMS-MS		100010730
TAG48:2-FA14:0	TAG Ester	DMS-MS		100010731
TAG48:2-FA14:1	TAG Ester	DMS-MS		100009848
TAG48:2-FA16:0	TAG Ester	DMS-MS		100009508
TAG48:2-FA16:1	TAG Ester	DMS-MS		100010550
TAG48:2-FA18:0	TAG Ester	DMS-MS		100009849
TAG48:2-FA18:1	TAG Ester	DMS-MS		100010732
TAG48:2-FA18:2	TAG Ester	DMS-MS		100010189
TAG48:3-FA12:0	TAG Ester	DMS-MS		100009518
TAG48:3-FA14:0	TAG Ester	DMS-MS		100009699
TAG48:3-FA14:1	TAG Ester	DMS-MS		100010031
TAG48:3-FA16:0	TAG Ester	DMS-MS		100010032
TAG48:3-FA16:1	TAG Ester	DMS-MS		100010556
TAG48:3-FA18:1	TAG Ester	DMS-MS		100010733
TAG48:3-FA18:2	TAG Ester	DMS-MS		100010380
TAG48:3-FA18:3	TAG Ester	DMS-MS		100009692
TAG48:4-FA12:0	TAG Ester	DMS-MS		100009850
TAG48:4-FA14:0	TAG Ester	DMS-MS		100009509
TAG48:4-FA14:1	TAG Ester	DMS-MS		100010551
TAG48:4-FA16:0	TAG Ester	DMS-MS		100009510
TAG48:4-FA16:1	TAG Ester	DMS-MS		100010021
TAG48:4-FA18:1	TAG Ester	DMS-MS		100010552
TAG48:4-FA18:2	TAG Ester	DMS-MS		100010190
TAG48:4-FA18:3	TAG Ester	DMS-MS		100009851
TAG48:4-FA20:4	TAG Ester	DMS-MS		100010022
TAG48:5-FA18:2	TAG Ester	DMS-MS		100010191
TAG48:5-FA18:3	TAG Ester	DMS-MS		100010023
TAG49:0-FA15:0	TAG Ester	DMS-MS		100009852
TAG49:0-FA16:0	TAG Ester	DMS-MS		100010192
TAG49:0-FA17:0	TAG Ester	DMS-MS		100010553
TAG49:0-FA18:0	TAG Ester	DMS-MS		100009511
TAG49:1-FA14:0	TAG Ester	DMS-MS		100010381
TAG49:1-FA15:0	TAG Ester	DMS-MS		100009512
TAG49:1-FA16:0	TAG Ester	DMS-MS		100010024
TAG49:1-FA16:1	TAG Ester	DMS-MS		100009693
TAG49:1-FA17:0	TAG Ester	DMS-MS		100010193
TAG49:1-FA18:1	TAG Ester	DMS-MS		100009513
TAG49:2-FA14:0	TAG Ester	DMS-MS		100010194
TAG49:2-FA15:0	TAG Ester	DMS-MS		100010025
TAG49:2-FA16:0	TAG Ester	DMS-MS		100010382
TAG49:2-FA16:1	TAG Ester	DMS-MS		100009694
TAG49:2-FA17:0	TAG Ester	DMS-MS		100009514
TAG49:2-FA18:1	TAG Ester	DMS-MS		100010554
TAG49:2-FA18:2	TAG Ester	DMS-MS		100010195
TAG49:3-FA15:0	TAG Ester	DMS-MS		100009695
TAG49:3-FA16:0	TAG Ester	DMS-MS		100009515
TAG49:3-FA16:1	TAG Ester	DMS-MS		100009516
TAG49:3-FA18:2	TAG Ester	DMS-MS		100009853
TAG49:3-FA18:3	TAG Ester	DMS-MS		100010555
TAG50:0-FA14:0	TAG Ester	DMS-MS		100009854
TAG50:0-FA16:0	TAG Ester	DMS-MS		100010383
TAG50:0-FA18:0	TAG Ester	DMS-MS		100010026
TAG50:1-FA14:0	TAG Ester	DMS-MS		100010196
TAG50:1-FA16:0	TAG Ester	DMS-MS		100010027
TAG50:1-FA16:1	TAG Ester	DMS-MS		100010384
TAG50:1-FA18:0	TAG Ester	DMS-MS		100010385
TAG50:1-FA18:1	TAG Ester	DMS-MS		100010028
TAG50:1-FA20:1	TAG Ester	DMS-MS		100009696
TAG50:2-FA14:0	TAG Ester	DMS-MS		100009697
TAG50:2-FA14:1	TAG Ester	DMS-MS		100009517
TAG50:2-FA16:0	TAG Ester	DMS-MS		100010734
TAG50:2-FA16:1	TAG Ester	DMS-MS		100010029
TAG50:2-FA18:0	TAG Ester	DMS-MS		100010197
TAG50:2-FA18:1	TAG Ester	DMS-MS		100009698
TAG50:2-FA18:2	TAG Ester	DMS-MS		100010030
TAG50:2-FA20:2	TAG Ester	DMS-MS		100010386
TAG50:3-FA14:0	TAG Ester	DMS-MS		100009855
TAG50:3-FA14:1	TAG Ester	DMS-MS		100010735
TAG50:3-FA16:0	TAG Ester	DMS-MS		100010198
TAG50:3-FA16:1	TAG Ester	DMS-MS		100010033
TAG50:3-FA18:0	TAG Ester	DMS-MS		100009856
TAG50:3-FA18:1	TAG Ester	DMS-MS		100010557
TAG50:3-FA18:2	TAG Ester	DMS-MS		100010034
TAG50:3-FA18:3	TAG Ester	DMS-MS		100010199
TAG50:3-FA20:3	TAG Ester	DMS-MS		100010736
TAG50:4-FA14:0	TAG Ester	DMS-MS		100010737
TAG50:4-FA14:1	TAG Ester	DMS-MS		100010035
TAG50:4-FA16:0	TAG Ester	DMS-MS		100009519
TAG50:4-FA16:1	TAG Ester	DMS-MS		100010200
TAG50:4-FA18:1	TAG Ester	DMS-MS		100010036
TAG50:4-FA18:2	TAG Ester	DMS-MS		100010201
TAG50:4-FA18:3	TAG Ester	DMS-MS		100009700
TAG50:4-FA20:3	TAG Ester	DMS-MS		100010387
TAG50:4-FA20:4	TAG Ester	DMS-MS		100010202
TAG50:5-FA14:0	TAG Ester	DMS-MS		100010388
TAG50:5-FA14:1	TAG Ester	DMS-MS		100010037
TAG50:5-FA16:0	TAG Ester	DMS-MS		100010558
TAG50:5-FA16:1	TAG Ester	DMS-MS		100010038
TAG50:5-FA18:1	TAG Ester	DMS-MS		100009701
TAG50:5-FA18:2	TAG Ester	DMS-MS		100009520
TAG50:5-FA18:3	TAG Ester	DMS-MS		100010559
TAG50:5-FA20:4	TAG Ester	DMS-MS		100010738
TAG50:5-FA20:5	TAG Ester	DMS-MS		100010389
TAG50:6-FA20:4	TAG Ester	DMS-MS		100010203
TAG51:0-FA16:0	TAG Ester	DMS-MS		100010390
TAG51:0-FA17:0	TAG Ester	DMS-MS		100009857
TAG51:0-FA18:0	TAG Ester	DMS-MS		100009702
TAG51:1-FA15:0	TAG Ester	DMS-MS		100009521
TAG51:1-FA16:0	TAG Ester	DMS-MS		100009858
TAG51:1-FA17:0	TAG Ester	DMS-MS		100010560
TAG51:1-FA18:0	TAG Ester	DMS-MS		100010739
TAG51:1-FA18:1	TAG Ester	DMS-MS		100010039
TAG51:2-FA15:0	TAG Ester	DMS-MS		100010391
TAG51:2-FA16:0	TAG Ester	DMS-MS		100009522
TAG51:2-FA16:1	TAG Ester	DMS-MS		100009523
TAG51:2-FA17:0	TAG Ester	DMS-MS		100010204
TAG51:2-FA18:0	TAG Ester	DMS-MS		100010740
TAG51:2-FA18:1	TAG Ester	DMS-MS		100009703
TAG51:2-FA18:2	TAG Ester	DMS-MS		100010561
TAG51:3-FA15:0	TAG Ester	DMS-MS		100010741
TAG51:3-FA16:0	TAG Ester	DMS-MS		100009859
TAG51:3-FA16:1	TAG Ester	DMS-MS		100009524
TAG51:3-FA17:0	TAG Ester	DMS-MS		100009525
TAG51:3-FA18:1	TAG Ester	DMS-MS		100009526
TAG51:3-FA18:2	TAG Ester	DMS-MS		100010392
TAG51:3-FA18:3	TAG Ester	DMS-MS		100009860
TAG51:4-FA15:0	TAG Ester	DMS-MS		100009704
TAG51:4-FA16:0	TAG Ester	DMS-MS		100010562
TAG51:4-FA16:1	TAG Ester	DMS-MS		100010393
TAG51:4-FA18:1	TAG Ester	DMS-MS		100010563
TAG51:4-FA18:2	TAG Ester	DMS-MS		100009705
TAG51:4-FA18:3	TAG Ester	DMS-MS		100010205
TAG51:4-FA20:4	TAG Ester	DMS-MS		100009861
TAG51:5-FA18:2	TAG Ester	DMS-MS		100010206
TAG51:5-FA18:3	TAG Ester	DMS-MS		100010564
TAG52:0-FA16:0	TAG Ester	DMS-MS		100009862
TAG52:0-FA18:0	TAG Ester	DMS-MS		100010040
TAG52:0-FA20:0	TAG Ester	DMS-MS		100010207
TAG52:1-FA16:0	TAG Ester	DMS-MS		100010565
TAG52:1-FA16:1	TAG Ester	DMS-MS		100009527
TAG52:1-FA18:0	TAG Ester	DMS-MS		100009863
TAG52:1-FA18:1	TAG Ester	DMS-MS		100009706
TAG52:1-FA20:0	TAG Ester	DMS-MS		100010041
TAG52:1-FA20:1	TAG Ester	DMS-MS		100009707
TAG52:2-FA14:0	TAG Ester	DMS-MS		100009864
TAG52:2-FA16:0	TAG Ester	DMS-MS		100009865
TAG52:2-FA16:1	TAG Ester	DMS-MS		100009708
TAG52:2-FA18:0	TAG Ester	DMS-MS		100009528
TAG52:2-FA18:1	TAG Ester	DMS-MS		100010042
TAG52:2-FA18:2	TAG Ester	DMS-MS		100010043
TAG52:2-FA20:0	TAG Ester	DMS-MS		100010208
TAG52:2-FA20:1	TAG Ester	DMS-MS		100009866
TAG52:2-FA20:2	TAG Ester	DMS-MS		100010566
TAG52:3-FA14:0	TAG Ester	DMS-MS		100010209
TAG52:3-FA16:0	TAG Ester	DMS-MS		100009529
TAG52:3-FA16:1	TAG Ester	DMS-MS		100010044
TAG52:3-FA18:0	TAG Ester	DMS-MS		100010394
TAG52:3-FA18:1	TAG Ester	DMS-MS		100010742
TAG52:3-FA18:2	TAG Ester	DMS-MS		100010395
TAG52:3-FA18:3	TAG Ester	DMS-MS		100010045
TAG52:3-FA20:0	TAG Ester	DMS-MS		100009709
TAG52:3-FA20:1	TAG Ester	DMS-MS		100009710
TAG52:3-FA20:2	TAG Ester	DMS-MS		100010396
TAG52:3-FA20:3	TAG Ester	DMS-MS		100010743
TAG52:3-FA22:1	TAG Ester	DMS-MS		100009867
TAG52:4-FA14:0	TAG Ester	DMS-MS		100010744
TAG52:4-FA16:0	TAG Ester	DMS-MS		100010397
TAG52:4-FA16:1	TAG Ester	DMS-MS		100010210
TAG52:4-FA18:0	TAG Ester	DMS-MS		100009530
TAG52:4-FA18:1	TAG Ester	DMS-MS		100010046
TAG52:4-FA18:2	TAG Ester	DMS-MS		100010745
TAG52:4-FA18:3	TAG Ester	DMS-MS		100010567
TAG52:4-FA20:0	TAG Ester	DMS-MS		100009531
TAG52:4-FA20:2	TAG Ester	DMS-MS		100010047
TAG52:4-FA20:3	TAG Ester	DMS-MS		100010048
TAG52:4-FA20:4	TAG Ester	DMS-MS		100009711
TAG52:4-FA22:1	TAG Ester	DMS-MS		100010746
TAG52:4-FA22:4	TAG Ester	DMS-MS		100009532
TAG52:5-FA14:0	TAG Ester	DMS-MS		100010049
TAG52:5-FA16:0	TAG Ester	DMS-MS		100010398
TAG52:5-FA16:1	TAG Ester	DMS-MS		100010211
TAG52:5-FA18:1	TAG Ester	DMS-MS		100010568
TAG52:5-FA18:2	TAG Ester	DMS-MS		100010399
TAG52:5-FA18:3	TAG Ester	DMS-MS		100009868
TAG52:5-FA20:3	TAG Ester	DMS-MS		100010050
TAG52:5-FA20:4	TAG Ester	DMS-MS		100009869
TAG52:5-FA20:5	TAG Ester	DMS-MS		100009870
TAG52:5-FA22:5	TAG Ester	DMS-MS		100009533
TAG52:6-FA14:0	TAG Ester	DMS-MS		100010569
TAG52:6-FA16:0	TAG Ester	DMS-MS		100010747
TAG52:6-FA16:1	TAG Ester	DMS-MS		100009534
TAG52:6-FA18:1	TAG Ester	DMS-MS		100010570
TAG52:6-FA18:2	TAG Ester	DMS-MS		100009535
TAG52:6-FA18:3	TAG Ester	DMS-MS		100010212
TAG52:6-FA20:4	TAG Ester	DMS-MS		100010213
TAG52:6-FA20:5	TAG Ester	DMS-MS		100009871
TAG52:6-FA22:6	TAG Ester	DMS-MS		100010400
TAG52:7-FA16:0	TAG Ester	DMS-MS		100009712
TAG52:7-FA18:1	TAG Ester	DMS-MS		100010571
TAG52:7-FA20:5	TAG Ester	DMS-MS		100010214
TAG52:7-FA22:6	TAG Ester	DMS-MS		100010748
TAG52:8-FA16:1	TAG Ester	DMS-MS		100009536
TAG52:8-FA18:2	TAG Ester	DMS-MS		100009872
TAG53:0-FA16:0	TAG Ester	DMS-MS		100010749
TAG53:1-FA16:0	TAG Ester	DMS-MS		100010750
TAG53:1-FA17:0	TAG Ester	DMS-MS		100009873
TAG53:1-FA18:0	TAG Ester	DMS-MS		100010572
TAG53:1-FA18:1	TAG Ester	DMS-MS		100010751
TAG53:2-FA16:0	TAG Ester	DMS-MS		100010401
TAG53:2-FA17:0	TAG Ester	DMS-MS		100010402
TAG53:2-FA18:0	TAG Ester	DMS-MS		100009874
TAG53:2-FA18:1	TAG Ester	DMS-MS		100010573
TAG53:2-FA18:2	TAG Ester	DMS-MS		100009875
TAG53:3-FA16:0	TAG Ester	DMS-MS		100010403
TAG53:3-FA17:0	TAG Ester	DMS-MS		100010215
TAG53:3-FA18:0	TAG Ester	DMS-MS		100009876
TAG53:3-FA18:1	TAG Ester	DMS-MS		100009537
TAG53:3-FA18:2	TAG Ester	DMS-MS		100009538
TAG53:4-FA16:0	TAG Ester	DMS-MS		100009539
TAG53:4-FA17:0	TAG Ester	DMS-MS		100010574
TAG53:4-FA18:0	TAG Ester	DMS-MS		100009713
TAG53:4-FA18:1	TAG Ester	DMS-MS		100009540
TAG53:4-FA18:2	TAG Ester	DMS-MS		100010404
TAG53:4-FA18:3	TAG Ester	DMS-MS		100009877
TAG53:4-FA20:4	TAG Ester	DMS-MS		100010051
TAG53:5-FA18:1	TAG Ester	DMS-MS		100010575
TAG53:5-FA18:2	TAG Ester	DMS-MS		100010405
TAG53:5-FA18:3	TAG Ester	DMS-MS		100009878
TAG53:5-FA20:4	TAG Ester	DMS-MS		100009879
TAG53:6-FA18:1	TAG Ester	DMS-MS		100010052
TAG53:6-FA18:2	TAG Ester	DMS-MS		100010576
TAG53:6-FA18:3	TAG Ester	DMS-MS		100009714
TAG53:6-FA20:4	TAG Ester	DMS-MS		100009715
TAG53:7-FA18:3	TAG Ester	DMS-MS		100010406
TAG54:0-FA16:0	TAG Ester	DMS-MS		100009880
TAG54:0-FA18:0	TAG Ester	DMS-MS		100010216
TAG54:1-FA16:0	TAG Ester	DMS-MS		100010577
TAG54:1-FA18:0	TAG Ester	DMS-MS		100010217
TAG54:1-FA18:1	TAG Ester	DMS-MS		100009716
TAG54:1-FA20:0	TAG Ester	DMS-MS		100010578
TAG54:1-FA20:1	TAG Ester	DMS-MS		100010579
TAG54:2-FA16:0	TAG Ester	DMS-MS		100009881
TAG54:2-FA18:0	TAG Ester	DMS-MS		100010407
TAG54:2-FA18:1	TAG Ester	DMS-MS		100010218
TAG54:2-FA18:2	TAG Ester	DMS-MS		100010580
TAG54:2-FA20:0	TAG Ester	DMS-MS		100010053
TAG54:2-FA20:1	TAG Ester	DMS-MS		100009541
TAG54:2-FA20:2	TAG Ester	DMS-MS		100009542
TAG54:3-FA16:0	TAG Ester	DMS-MS		100009717
TAG54:3-FA16:1	TAG Ester	DMS-MS		100010408
TAG54:3-FA18:0	TAG Ester	DMS-MS		100010752
TAG54:3-FA18:1	TAG Ester	DMS-MS		100010054
TAG54:3-FA18:2	TAG Ester	DMS-MS		100010581
TAG54:3-FA18:3	TAG Ester	DMS-MS		100010753
TAG54:3-FA20:1	TAG Ester	DMS-MS		100010582
TAG54:3-FA20:2	TAG Ester	DMS-MS		100010409
TAG54:3-FA20:3	TAG Ester	DMS-MS		100009543
TAG54:4-FA16:0	TAG Ester	DMS-MS		100009882
TAG54:4-FA16:1	TAG Ester	DMS-MS		100009718
TAG54:4-FA18:0	TAG Ester	DMS-MS		100010055
TAG54:4-FA18:1	TAG Ester	DMS-MS		100010583
TAG54:4-FA18:2	TAG Ester	DMS-MS		100010410
TAG54:4-FA18:3	TAG Ester	DMS-MS		100010584
TAG54:4-FA20:1	TAG Ester	DMS-MS		100010411
TAG54:4-FA20:2	TAG Ester	DMS-MS		100010056
TAG54:4-FA20:3	TAG Ester	DMS-MS		100010057
TAG54:4-FA20:4	TAG Ester	DMS-MS		100010585
TAG54:4-FA22:1	TAG Ester	DMS-MS		100010586
TAG54:4-FA22:4	TAG Ester	DMS-MS		100009719
TAG54:5-FA16:0	TAG Ester	DMS-MS		100010587
TAG54:5-FA16:1	TAG Ester	DMS-MS		100009883
TAG54:5-FA18:0	TAG Ester	DMS-MS		100010588
TAG54:5-FA18:1	TAG Ester	DMS-MS		100009884
TAG54:5-FA18:2	TAG Ester	DMS-MS		100010058
TAG54:5-FA18:3	TAG Ester	DMS-MS		100010589
TAG54:5-FA20:2	TAG Ester	DMS-MS		100009544
TAG54:5-FA20:3	TAG Ester	DMS-MS		100009885
TAG54:5-FA20:4	TAG Ester	DMS-MS		100010412
TAG54:5-FA20:5	TAG Ester	DMS-MS		100010413
TAG54:5-FA22:1	TAG Ester	DMS-MS		100010590
TAG54:5-FA22:4	TAG Ester	DMS-MS		100010219
TAG54:5-FA22:5	TAG Ester	DMS-MS		100010754
TAG54:6-FA16:0	TAG Ester	DMS-MS		100009720
TAG54:6-FA16:1	TAG Ester	DMS-MS		100009886
TAG54:6-FA18:1	TAG Ester	DMS-MS		100010220
TAG54:6-FA18:2	TAG Ester	DMS-MS		100010221
TAG54:6-FA18:3	TAG Ester	DMS-MS		100009887
TAG54:6-FA20:3	TAG Ester	DMS-MS		100010222
TAG54:6-FA20:4	TAG Ester	DMS-MS		100010059
TAG54:6-FA20:5	TAG Ester	DMS-MS		100010755
TAG54:6-FA22:5	TAG Ester	DMS-MS		100009545
TAG54:6-FA22:6	TAG Ester	DMS-MS		100010756
TAG54:7-FA16:1	TAG Ester	DMS-MS		100010414
TAG54:7-FA18:1	TAG Ester	DMS-MS		100009721
TAG54:7-FA18:2	TAG Ester	DMS-MS		100010223
TAG54:7-FA18:3	TAG Ester	DMS-MS		100009546
TAG54:7-FA20:4	TAG Ester	DMS-MS		100009722
TAG54:7-FA20:5	TAG Ester	DMS-MS		100009547
TAG54:7-FA22:5	TAG Ester	DMS-MS		100010591
TAG54:7-FA22:6	TAG Ester	DMS-MS		100010757
TAG54:8-FA18:2	TAG Ester	DMS-MS		100009548
TAG54:8-FA18:3	TAG Ester	DMS-MS		100009888
TAG54:8-FA20:4	TAG Ester	DMS-MS		100009889
TAG54:8-FA20:5	TAG Ester	DMS-MS		100010592
TAG54:8-FA22:6	TAG Ester	DMS-MS		100010224
TAG55:1-FA16:0	TAG Ester	DMS-MS		100010415
TAG55:1-FA18:1	TAG Ester	DMS-MS		100010758
TAG55:2-FA18:1	TAG Ester	DMS-MS		100010416
TAG55:2-FA18:2	TAG Ester	DMS-MS		100009890
TAG55:3-FA18:1	TAG Ester	DMS-MS		100010225
TAG55:3-FA18:2	TAG Ester	DMS-MS		100009723
TAG55:4-FA18:1	TAG Ester	DMS-MS		100010759
TAG55:4-FA18:2	TAG Ester	DMS-MS		100010226
TAG55:5-FA18:1	TAG Ester	DMS-MS		100010060
TAG55:5-FA18:2	TAG Ester	DMS-MS		100010061
TAG55:5-FA20:4	TAG Ester	DMS-MS		100010062
TAG55:6-FA18:1	TAG Ester	DMS-MS		100010063
TAG55:6-FA20:3	TAG Ester	DMS-MS		100010593
TAG55:6-FA20:4	TAG Ester	DMS-MS		100010417
TAG55:7-FA15:0	TAG Ester	DMS-MS		100010418
TAG55:7-FA18:1	TAG Ester	DMS-MS		100010064
TAG55:7-FA20:3	TAG Ester	DMS-MS		100009724
TAG55:7-FA20:4	TAG Ester	DMS-MS		100010065
TAG55:7-FA22:6	TAG Ester	DMS-MS		100010419
TAG55:8-FA20:4	TAG Ester	DMS-MS		100009891
TAG56:1-FA16:0	TAG Ester	DMS-MS		100009549
TAG56:1-FA18:1	TAG Ester	DMS-MS		100010228
TAG56:10-FA18:2	TAG Ester	DMS-MS		100010227
TAG56:2-FA16:0	TAG Ester	DMS-MS		100009550
TAG56:2-FA18:0	TAG Ester	DMS-MS		100010420
TAG56:2-FA18:1	TAG Ester	DMS-MS		100009725
TAG56:2-FA20:0	TAG Ester	DMS-MS		100010421
TAG56:2-FA20:1	TAG Ester	DMS-MS		100009551
TAG56:3-FA16:0	TAG Ester	DMS-MS		100010760
TAG56:3-FA18:0	TAG Ester	DMS-MS		100010761
TAG56:3-FA18:1	TAG Ester	DMS-MS		100010594
TAG56:3-FA18:2	TAG Ester	DMS-MS		100009552
TAG56:3-FA20:0	TAG Ester	DMS-MS		100009553
TAG56:3-FA20:1	TAG Ester	DMS-MS		100009726
TAG56:3-FA20:2	TAG Ester	DMS-MS		100009727
TAG56:4-FA16:0	TAG Ester	DMS-MS		100010762
TAG56:4-FA18:0	TAG Ester	DMS-MS		100009554
TAG56:4-FA18:1	TAG Ester	DMS-MS		100009892
TAG56:4-FA18:2	TAG Ester	DMS-MS		100009893
TAG56:4-FA20:1	TAG Ester	DMS-MS		100010422
TAG56:4-FA20:2	TAG Ester	DMS-MS		100009728
TAG56:4-FA20:3	TAG Ester	DMS-MS		100009894
TAG56:4-FA20:4	TAG Ester	DMS-MS		100010763
TAG56:4-FA22:4	TAG Ester	DMS-MS		100010066
TAG56:5-FA16:0	TAG Ester	DMS-MS		100010764
TAG56:5-FA18:0	TAG Ester	DMS-MS		100010067
TAG56:5-FA18:1	TAG Ester	DMS-MS		100010068
TAG56:5-FA18:2	TAG Ester	DMS-MS		100010423
TAG56:5-FA20:1	TAG Ester	DMS-MS		100010595
TAG56:5-FA20:2	TAG Ester	DMS-MS		100009555
TAG56:5-FA20:3	TAG Ester	DMS-MS		100010596
TAG56:5-FA20:4	TAG Ester	DMS-MS		100010597
TAG56:5-FA22:4	TAG Ester	DMS-MS		100010424
TAG56:5-FA22:5	TAG Ester	DMS-MS		100009729
TAG56:6-FA16:0	TAG Ester	DMS-MS		100010765
TAG56:6-FA18:0	TAG Ester	DMS-MS		100010069
TAG56:6-FA18:1	TAG Ester	DMS-MS		100010425
TAG56:6-FA18:2	TAG Ester	DMS-MS		100010229
TAG56:6-FA18:3	TAG Ester	DMS-MS		100009895
TAG56:6-FA20:2	TAG Ester	DMS-MS		100010230
TAG56:6-FA20:3	TAG Ester	DMS-MS		100009556
TAG56:6-FA20:4	TAG Ester	DMS-MS		100010766
TAG56:6-FA20:5	TAG Ester	DMS-MS		100010426
TAG56:6-FA22:4	TAG Ester	DMS-MS		100010070
TAG56:6-FA22:5	TAG Ester	DMS-MS		100010231
TAG56:6-FA22:6	TAG Ester	DMS-MS		100009730
TAG56:7-FA16:0	TAG Ester	DMS-MS		100009896
TAG56:7-FA16:1	TAG Ester	DMS-MS		100009731
TAG56:7-FA18:0	TAG Ester	DMS-MS		100009897
TAG56:7-FA18:1	TAG Ester	DMS-MS		100009732
TAG56:7-FA18:2	TAG Ester	DMS-MS		100009557
TAG56:7-FA18:3	TAG Ester	DMS-MS		100009733
TAG56:7-FA20:3	TAG Ester	DMS-MS		100009558
TAG56:7-FA20:4	TAG Ester	DMS-MS		100009898
TAG56:7-FA20:5	TAG Ester	DMS-MS		100010427
TAG56:7-FA22:4	TAG Ester	DMS-MS		100010232
TAG56:7-FA22:5	TAG Ester	DMS-MS		100010598
TAG56:7-FA22:6	TAG Ester	DMS-MS		100010767
TAG56:8-FA16:0	TAG Ester	DMS-MS		100010071
TAG56:8-FA16:1	TAG Ester	DMS-MS		100010233
TAG56:8-FA18:1	TAG Ester	DMS-MS		100010428
TAG56:8-FA18:2	TAG Ester	DMS-MS		100009559
TAG56:8-FA18:3	TAG Ester	DMS-MS		100010072
TAG56:8-FA20:4	TAG Ester	DMS-MS		100010599
TAG56:8-FA20:5	TAG Ester	DMS-MS		100009899
TAG56:8-FA22:5	TAG Ester	DMS-MS		100010768
TAG56:8-FA22:6	TAG Ester	DMS-MS		100009560
TAG56:9-FA18:3	TAG Ester	DMS-MS		100010769
TAG56:9-FA20:4	TAG Ester	DMS-MS		100010770
TAG56:9-FA20:5	TAG Ester	DMS-MS		100010073
TAG56:9-FA22:6	TAG Ester	DMS-MS		100010600
TAG57:2-FA18:1	TAG Ester	DMS-MS		100010234
TAG57:3-FA18:2	TAG Ester	DMS-MS		100009734
TAG57:8-FA22:6	TAG Ester	DMS-MS		100010602
TAG57:9-FA22:6	TAG Ester	DMS-MS		100009561
TAG58:10-FA18:2	TAG Ester	DMS-MS		100010429
TAG58:10-FA20:4	TAG Ester	DMS-MS		100009562
TAG58:10-FA20:5	TAG Ester	DMS-MS		100010235
TAG58:10-FA22:5	TAG Ester	DMS-MS		100009900
TAG58:10-FA22:6	TAG Ester	DMS-MS		100009735
TAG58:2-FA18:1	TAG Ester	DMS-MS		100009901
TAG58:3-FA18:1	TAG Ester	DMS-MS		100010430
TAG58:5-FA18:1	TAG Ester	DMS-MS		100009736
TAG58:6-FA16:0	TAG Ester	DMS-MS		100009737
TAG58:6-FA18:0	TAG Ester	DMS-MS		100010603
TAG58:6-FA18:1	TAG Ester	DMS-MS		100009902
TAG58:6-FA20:4	TAG Ester	DMS-MS		100010431
TAG58:6-FA22:4	TAG Ester	DMS-MS		100009563
TAG58:6-FA22:5	TAG Ester	DMS-MS		100009738
TAG58:7-FA16:0	TAG Ester	DMS-MS		100009739
TAG58:7-FA18:0	TAG Ester	DMS-MS		100009564
TAG58:7-FA18:1	TAG Ester	DMS-MS		100010432
TAG58:7-FA18:2	TAG Ester	DMS-MS		100010074
TAG58:7-FA20:4	TAG Ester	DMS-MS		100010604
TAG58:7-FA22:4	TAG Ester	DMS-MS		100010771
TAG58:7-FA22:5	TAG Ester	DMS-MS		100009565
TAG58:7-FA22:6	TAG Ester	DMS-MS		100009566
TAG58:8-FA18:1	TAG Ester	DMS-MS		100010605
TAG58:8-FA18:2	TAG Ester	DMS-MS		100009903
TAG58:8-FA20:3	TAG Ester	DMS-MS		100010236
TAG58:8-FA20:4	TAG Ester	DMS-MS		100010606
TAG58:8-FA22:5	TAG Ester	DMS-MS		100009904
TAG58:8-FA22:6	TAG Ester	DMS-MS		100009567
TAG58:9-FA18:1	TAG Ester	DMS-MS		100010237
TAG58:9-FA18:2	TAG Ester	DMS-MS		100010772
TAG58:9-FA20:4	TAG Ester	DMS-MS		100010075
TAG58:9-FA22:5	TAG Ester	DMS-MS		100009568
TAG58:9-FA22:6	TAG Ester	DMS-MS		100010607
TAG60:10-FA22:5	TAG Ester	DMS-MS		100009905
TAG60:10-FA22:6	TAG Ester	DMS-MS		100009906
TAG60:11-FA22:5	TAG Ester	DMS-MS		100010238
TAG60:11-FA22:6	TAG Ester	DMS-MS		100009569
TAG60:12-FA22:6	TAG Ester	DMS-MS		100010433
Total CE	Cholesteryl Esters	DMS-MS		100010820
Total CER	Ceramides	DMS-MS		100010830
Total DAG	Diacylglycerols	DMS-MS		100010822
Total DCER	Dihydroceramides	DMS-MS		100010833
Total FFA	Free Fatty Acids	DMS-MS		100010823
Total HCER	Hexosylceramides	DMS-MS		100010831
Total LCER	Lactosylceramides	DMS-MS		100010832
Total LPC	Lysophosphatidylcholines	DMS-MS		100010827
Total LPE	Lysophosphatidylethanolamines	DMS-MS		100010828
Total MAG	Monoacylglycerols	DMS-MS		100020183
Total PC	Phosphatidylcholines	DMS-MS		100010824
Total PE	Phosphatidylethanolamines	DMS-MS		100010825
Total PI	Phosphatidylinositols	DMS-MS		100010826
Total SM	Sphingomyelins	DMS-MS		100010829
Total TAG	Triacylglycerols	DMS-MS		100010821
