# Supplementary material for: The metabolic footprint of compromised insulin sensitivity under fasting and hyperinsulinemic-euglycemic clamp conditions in an Arab population
Source: Sci Rep. 2020 Oct 13;10:17164. doi: 10.1038/s41598-020-73723-8 (PMC7555540; doi:10.1038/s41598-020-73723-8)
Supplement: Supplementary file 6 — Supplementary Table 2. [file 41598_2020_73723_MOESM6_ESM.xlsx]

## Sheet: Supplementary Table 2
Metabolite	Pathway	Sub-pathway	KEGG_ID	HMDB_ID	beta	p-value
Asparagine	Amino Acid	Alanine and Aspartate Metabolism	C00152	HMDB00168	-0.121995	4.38937e-16
N-methylalanine	Amino Acid	Alanine and Aspartate Metabolism	C02721	HMDB01906	1.63228	2.56283e-11
Alanine	Amino Acid	Alanine and Aspartate Metabolism	C00041	HMDB00161	-0.0448987	0.00270701
N-acetylalanine	Amino Acid	Alanine and Aspartate Metabolism	C02847	HMDB00766	-0.0401926	0.00567129
Hydroxyasparagine**	Amino Acid	Alanine and Aspartate Metabolism	C03124	HMDB32332	-0.0463431	0.00586093
Citramalate	Amino Acid	Glutamate Metabolism	C00815	HMDB00426	0.423162	1.49022e-11
Glutamine	Amino Acid	Glutamate Metabolism	C00064	HMDB00641	-0.0670804	4.65241e-07
S-1-pyrroline-5-carboxylate	Amino Acid	Glutamate Metabolism	C04322	HMDB01301	-0.160265	0.000138767
N-acetylglutamate	Amino Acid	Glutamate Metabolism	C00624	HMDB01138	-0.0919416	0.00693091
2-aminobutyrate	Amino Acid	Glutathione Metabolism	C02261	HMDB00650	-0.119654	3.7978e-05
5-oxoproline	Amino Acid	Glutathione Metabolism	C01879	HMDB00267	-0.0535988	0.00211744
Threonine	Amino Acid	Glycine, Serine and Threonine Metabolism	C00188	HMDB00167	-0.161649	5.5225e-13
Serine	Amino Acid	Glycine, Serine and Threonine Metabolism	C00065	HMDB00187	-0.114326	5.25679e-11
Glycine	Amino Acid	Glycine, Serine and Threonine Metabolism	C00037	HMDB00123	-0.087	7.19981e-08
Sarcosine	Amino Acid	Glycine, Serine and Threonine Metabolism	C00213	HMDB00271	-0.0983007	0.00116277
N-acetylthreonine	Amino Acid	Glycine, Serine and Threonine Metabolism		HMDB62557	-0.0536953	0.00305299
4-guanidinobutanoate	Amino Acid	Guanidino and Acetamido Metabolism	C01035	HMDB03464	-0.132431	0.00430068
Histidine	Amino Acid	Histidine Metabolism	C00135	HMDB00177	-0.103621	7.53655e-11
Trans-urocanate	Amino Acid	Histidine Metabolism	C00785	HMDB00301	0.293156	2.38468e-10
Formiminoglutamate	Amino Acid	Histidine Metabolism	C00439	HMDB00854	-0.17762	3.20735e-05
N-acetylcarnosine	Amino Acid	Histidine Metabolism		HMDB12881	0.119932	0.00274772
Cis-urocanate	Amino Acid	Histidine Metabolism		HMDB34174	0.0945522	0.0105869
Leucine	Amino Acid	Leucine, Isoleucine and Valine Metabolism	C00123	HMDB00687	-0.262538	2.55803e-27
Isoleucine	Amino Acid	Leucine, Isoleucine and Valine Metabolism	C00407	HMDB00172	-0.271954	1.84073e-26
4-methyl-2-oxopentanoate	Amino Acid	Leucine, Isoleucine and Valine Metabolism	C00233	HMDB00695	-0.349132	2.3233e-26
3-methyl-2-oxovalerate	Amino Acid	Leucine, Isoleucine and Valine Metabolism	C00671	HMDB03736	-0.368318	6.69149e-25
Isovalerate (i5:0)	Amino Acid	Leucine, Isoleucine and Valine Metabolism	C08262	HMDB00718	-0.415801	3.44698e-22
Valine	Amino Acid	Leucine, Isoleucine and Valine Metabolism	C00183	HMDB00883	-0.187528	4.93709e-19
Alpha-hydroxyisocaproate	Amino Acid	Leucine, Isoleucine and Valine Metabolism	C03264	HMDB00746	-0.168952	1.56054e-09
N-acetylleucine	Amino Acid	Leucine, Isoleucine and Valine Metabolism	C02710	HMDB11756	-0.139406	1.28463e-08
2-methylbutyrylcarnitine (C5)	Amino Acid	Leucine, Isoleucine and Valine Metabolism		HMDB00378	-0.15462	6.42141e-06
3-hydroxy-2-ethylpropionate	Amino Acid	Leucine, Isoleucine and Valine Metabolism		HMDB00396	-0.10351	6.89271e-05
N-acetylvaline	Amino Acid	Leucine, Isoleucine and Valine Metabolism		HMDB11757	-0.0731765	9.90065e-05
3-hydroxyisobutyrate	Amino Acid	Leucine, Isoleucine and Valine Metabolism	C06001	HMDB00336	-0.131057	9.91186e-05
2-hydroxy-3-methylvalerate	Amino Acid	Leucine, Isoleucine and Valine Metabolism		HMDB00317	-0.124286	0.000854287
3-methyl-2-oxobutyrate	Amino Acid	Leucine, Isoleucine and Valine Metabolism	C00141	HMDB00019	-0.0508757	0.00528868
Isovalerylcarnitine (C5)	Amino Acid	Leucine, Isoleucine and Valine Metabolism		HMDB00688	-0.0939318	0.00546022
Isobutyrylcarnitine (C4)	Amino Acid	Leucine, Isoleucine and Valine Metabolism		HMDB00736	-0.122073	0.00606509
2-ketocaprylate	Amino Acid	Leucine, Isoleucine and Valine Metabolism		HMDB13211	-0.12409	0.00792598
Lysine	Amino Acid	Lysine Metabolism	C00047	HMDB00182	-0.065244	1.63752e-05
2-aminoadipate	Amino Acid	Lysine Metabolism	C00956	HMDB00510	-0.137944	8.14846e-05
N6,N6,N6-trimethyllysine	Amino Acid	Lysine Metabolism	C03793	HMDB01325	-0.10028	0.000467887
Hydroxy-N6,N6,N6-trimethyllysine*	Amino Acid	Lysine Metabolism			-0.0705653	0.00275869
5-hydroxylysine	Amino Acid	Lysine Metabolism	C16741	HMDB00450	-0.0924483	0.0106504
Methionine	Amino Acid	Methionine, Cysteine, SAM and Taurine Metabolism	C00073	HMDB00696	-0.212197	6.78862e-22
Methionine sulfoxide	Amino Acid	Methionine, Cysteine, SAM and Taurine Metabolism	C02989	HMDB02005	-0.233763	1.09529e-20
Cystathionine	Amino Acid	Methionine, Cysteine, SAM and Taurine Metabolism	C02291	HMDB00099	-0.157549	0.00014097
Taurine	Amino Acid	Methionine, Cysteine, SAM and Taurine Metabolism	C00245	HMDB00251	-0.0872379	0.000241968
2,3-dihydroxy-5-methylthio-4-pentenoate (DMTPA)*	Amino Acid	Methionine, Cysteine, SAM and Taurine Metabolism			-0.0598272	0.000508271
Cystine	Amino Acid	Methionine, Cysteine, SAM and Taurine Metabolism	C00491	HMDB00192	-0.0567549	0.0058096
S-methylcysteine sulfoxide	Amino Acid	Methionine, Cysteine, SAM and Taurine Metabolism		HMDB29432	-0.105444	0.0109453
Hypotaurine	Amino Acid	Methionine, Cysteine, SAM and Taurine Metabolism	C00519	HMDB00965	-0.0996894	0.0138954
Phenylalanine	Amino Acid	Phenylalanine Metabolism	C00079	HMDB00159	-0.155205	3.40395e-18
Phenyllactate (PLA)	Amino Acid	Phenylalanine Metabolism	C05607	HMDB00779	-0.0923518	0.000755894
N-acetylphenylalanine	Amino Acid	Phenylalanine Metabolism	C03519	HMDB00512	-0.0942359	0.00236428
Phenylpyruvate	Amino Acid	Phenylalanine Metabolism	C00166	HMDB00205	-0.0854949	0.0026068
2-hydroxyphenylacetate	Amino Acid	Phenylalanine Metabolism	C05852	HMDB00669	-0.106423	0.0036078
5-methylthioadenosine (MTA)	Amino Acid	Polyamine Metabolism	C00170	HMDB01173	-0.130531	1.89085e-07
(N(1) + N(8))-acetylspermidine	Amino Acid	Polyamine Metabolism			-0.0788481	0.000876042
Tryptophan	Amino Acid	Tryptophan Metabolism	C00078	HMDB00929	-0.175195	5.50768e-15
Kynurenate	Amino Acid	Tryptophan Metabolism	C01717	HMDB00715	-0.256067	1.01534e-11
Xanthurenate	Amino Acid	Tryptophan Metabolism	C02470	HMDB00881	-0.34008	1.86553e-08
Picolinate	Amino Acid	Tryptophan Metabolism	C10164	HMDB02243	-0.214665	3.58122e-05
5-hydroxyindoleacetate	Amino Acid	Tryptophan Metabolism	C05635	HMDB00763	-0.141055	0.000197348
N-acetyltryptophan	Amino Acid	Tryptophan Metabolism	C03137	HMDB13713	-0.145274	0.000211142
Indolelactate	Amino Acid	Tryptophan Metabolism	C02043	HMDB00671	-0.0689213	0.0145934
Tyrosine	Amino Acid	Tyrosine Metabolism	C00082	HMDB00158	-0.236199	1.26523e-18
N-formylphenylalanine	Amino Acid	Tyrosine Metabolism			-0.156599	0.000717482
4-hydroxyphenylpyruvate	Amino Acid	Tyrosine Metabolism	C01179	HMDB00707	-0.103658	0.00107642
Dopamine 3-O-sulfate	Amino Acid	Tyrosine Metabolism	C13690	HMDB06275	-0.241194	0.00258923
Vanillylmandelate (VMA)	Amino Acid	Tyrosine Metabolism	C05584	HMDB00291	-0.0831848	0.00365203
Thyroxine	Amino Acid	Tyrosine Metabolism	C01829	HMDB01918	-0.0652197	0.00958537
4-methoxyphenol sulfate	Amino Acid	Tyrosine Metabolism			-0.127987	0.0132887
Citrulline	Amino Acid	Urea cycle; Arginine and Proline Metabolism	C00327	HMDB00904	-0.168343	1.7376e-14
Ornithine	Amino Acid	Urea cycle; Arginine and Proline Metabolism	C00077	HMDB03374	-0.109302	4.75333e-07
Arginine	Amino Acid	Urea cycle; Arginine and Proline Metabolism	C00062	HMDB00517	-0.0974154	3.47401e-06
Proline	Amino Acid	Urea cycle; Arginine and Proline Metabolism	C00148	HMDB00162	-0.0932174	6.15984e-06
Dimethylarginine (SDMA + ADMA)	Amino Acid	Urea cycle; Arginine and Proline Metabolism	C03626	HMDB01539	-0.054951	0.000160162
Urea	Amino Acid	Urea cycle; Arginine and Proline Metabolism	C00086	HMDB00294	-0.0944493	0.00168067
Homocitrulline	Amino Acid	Urea cycle; Arginine and Proline Metabolism	C02427	HMDB00679	-0.106037	0.0031756
Trans-4-hydroxyproline	Amino Acid	Urea cycle; Arginine and Proline Metabolism	C01157	HMDB00725	-0.107071	0.00516756
3-amino-2-piperidone	Amino Acid	Urea cycle; Arginine and Proline Metabolism		HMDB00323	-0.0528466	0.00738689
Erythronate*	Carbohydrate	Aminosugar Metabolism		HMDB00613	0.127391	5.06652e-12
N-acetylglucosamine/N-acetylgalactosamine	Carbohydrate	Aminosugar Metabolism		HMDB00215	-0.0599825	0.000740845
Mannose	Carbohydrate	Fructose, Mannose and Galactose Metabolism	C00159	HMDB00169	-0.323123	1.94455e-27
Galactonate	Carbohydrate	Fructose, Mannose and Galactose Metabolism	C00880	HMDB00565	0.404717	3.76091e-07
Fructose	Carbohydrate	Fructose, Mannose and Galactose Metabolism	C00095	HMDB00660	0.0565701	0.0098786
Maltose	Carbohydrate	Glycogen Metabolism	C00208	HMDB00163	1.79875	9.00715e-47
Pyruvate	Carbohydrate	Glycolysis, Gluconeogenesis, and Pyruvate Metabolism	C00022	HMDB00243	0.179156	6.07182e-08
Arabonate/Xylonate	Carbohydrate	Pentose Metabolism			0.414023	2.49071e-21
Arabinose	Carbohydrate	Pentose Metabolism	C00216	HMDB00646	0.251064	1.6577e-07
Ribonate	Carbohydrate	Pentose Metabolism	C01685	HMDB00867	0.132144	1.56992e-05
Xylose	Carbohydrate	Pentose Metabolism	C00181	HMDB00098	-0.18667	4.19949e-05
Ribose	Carbohydrate	Pentose Metabolism	C00121	HMDB00283	-0.21771	0.013241
L-urobilin	Cofactors and Vitamins	Hemoglobin and Porphyrin Metabolism	C05793	HMDB04159	-0.354686	0.000540665
Bilirubin (E,E)*	Cofactors and Vitamins	Hemoglobin and Porphyrin Metabolism			-0.164779	0.00299043
Gamma-tocopherol/beta-tocopherol	Cofactors and Vitamins	Tocopherol Metabolism			-0.135182	0.000434998
Gamma-CEHC	Cofactors and Vitamins	Tocopherol Metabolism		HMDB01931	-0.12866	0.0136958
Retinol (Vitamin A)	Cofactors and Vitamins	Vitamin A Metabolism	C00473	HMDB00305	-0.0663382	0.00179075
Pyridoxate	Cofactors and Vitamins	Vitamin B6 Metabolism	C00847	HMDB00017	-0.0840806	0.00544898
DAG(16:0/18:2)	Diacylglycerol	DAG Ester		100009419	-0.159322	0.00145129
DAG(18:0/18:2)	Diacylglycerol	DAG Ester		100009421	-0.154101	0.00185696
DAG(16:0/18:1)	Diacylglycerol	DAG Ester		100009778	-0.163962	0.00281659
DAG(18:1/18:2)	Diacylglycerol	DAG Ester		100009424	-0.150946	0.00304188
DAG(18:1/20:5)	Diacylglycerol	DAG Ester		100009425	-0.142664	0.00355094
DAG(16:0/16:0)	Diacylglycerol	DAG Ester		100010125	-0.164019	0.00384283
DAG(18:1/18:1)	Diacylglycerol	DAG Ester		100009423	-0.153393	0.00493881
DAG(18:0/18:1)	Diacylglycerol	DAG Ester		100010652	-0.15072	0.00824257
DAG(16:1/20:2)	Diacylglycerol	DAG Ester		100010279	-0.092245	0.00897289
DAG(16:0/18:0)	Diacylglycerol	DAG Ester		100010648	-0.120406	0.00944463
DAG(18:0/18:3)	Diacylglycerol	DAG Ester		100010130	-0.115508	0.0106777
DAG(18:1/20:1)	Diacylglycerol	DAG Ester		100009949	-0.105736	0.0143268
DAG(18:1/20:2)	Diacylglycerol	DAG Ester		100010475	-0.106905	0.0147612
Phosphate	Energy	Oxidative Phosphorylation	C00009	HMDB01429	-0.379347	2.08514e-16
Succinate	Energy	TCA Cycle	C00042	HMDB00254	-0.0732434	1.72741e-05
Alpha-ketoglutarate	Energy	TCA Cycle	C00026	HMDB00208	0.130054	4.89515e-05
2-methylcitrate/homocitrate	Energy	TCA Cycle			0.0730745	0.00116647
Fumarate	Energy	TCA Cycle	C00122	HMDB00134	-0.0621016	0.00747757
FFA(18:1)	Free Fatty Acids	Monounsaturated FFA		100009617	-0.44212	5.04915e-24
FFA(20:1)	Free Fatty Acids	Monounsaturated FFA		100010135	-0.287762	5.40025e-16
FFA(16:1)	Free Fatty Acids	Monounsaturated FFA		100010284	-0.403526	1.09737e-05
FFA(18:2)	Free Fatty Acids	Polyunsaturated FFA (PUFA)		100009783	-0.55457	9.63194e-27
FFA(20:2)	Free Fatty Acids	Polyunsaturated FFA (PUFA)		100010285	-0.307833	1.39453e-18
FFA(20:4)	Free Fatty Acids	Polyunsaturated FFA (PUFA)		100009619	-0.247765	1.24123e-16
FFA(20:3)	Free Fatty Acids	Polyunsaturated FFA (PUFA)		100010286	-0.216951	1.16995e-13
FFA(22:6)	Free Fatty Acids	Polyunsaturated FFA (PUFA)		100009954	-0.209224	2.40757e-12
FFA(22:5)	Free Fatty Acids	Polyunsaturated FFA (PUFA)		100010657	-0.158498	3.02881e-12
FFA(22:4)	Free Fatty Acids	Polyunsaturated FFA (PUFA)		100009785	-0.169606	6.71621e-12
FFA(22:2)	Free Fatty Acids	Polyunsaturated FFA (PUFA)		100009431	-0.108873	6.00853e-06
FFA(14:0)	Free Fatty Acids	Saturated FFA		100009615	-0.137644	6.49936e-08
FFA(12:0)	Free Fatty Acids	Saturated FFA		100010656	-0.153459	4.01465e-07
FFA(17:0)	Free Fatty Acids	Saturated FFA		100009616	-0.126034	0.000377547
FFA(24:0)	Free Fatty Acids	Saturated FFA		100009955	-0.0692417	0.00127303
FFA(20:0)	Free Fatty Acids	Saturated FFA		100009618	-0.0709674	0.0110631
Palmitoyl-sphingosine-phosphoethanolamine (d18:1/16:0)	Lipid	Ceramide PEs			-0.0448662	0.0135849
Cortisone	Lipid	Corticosteroids	C00762	HMDB02802	-0.0942843	0.000292308
Cortisol	Lipid	Corticosteroids	C00735	HMDB00063	-0.119692	0.00134996
14-HDoHE/17-HDoHE	Lipid	Docosanoid			-0.253023	0.00612646
12-HETE	Lipid	Eicosanoid		HMDB06111	-0.285215	0.00401467
Oleoyl ethanolamide	Lipid	Endocannabinoid		HMDB02088	-0.291186	1.39062e-12
Palmitoyl ethanolamide	Lipid	Endocannabinoid	C16512	HMDB02100	-0.202935	1.21885e-06
Arachidonoyl ethanolamide	Lipid	Endocannabinoid	C11695	HMDB04080	-0.1634	4.47911e-05
Stearoylcholine*	Lipid	Fatty Acid Metabolism (Acyl Choline)			0.202242	4.79911e-05
Palmitoylcholine	Lipid	Fatty Acid Metabolism (Acyl Choline)			0.189591	8.7942e-05
Arachidonoylcholine	Lipid	Fatty Acid Metabolism (Acyl Choline)			0.195243	0.00016387
Oleoylcholine	Lipid	Fatty Acid Metabolism (Acyl Choline)			0.197202	0.000216208
Dihomo-linolenoyl-choline	Lipid	Fatty Acid Metabolism (Acyl Choline)			0.220617	0.000278539
Docosahexaenoylcholine	Lipid	Fatty Acid Metabolism (Acyl Choline)			0.199945	0.00034507
Linoleoylcholine*	Lipid	Fatty Acid Metabolism (Acyl Choline)			0.173701	0.000442019
Palmitoloelycholine	Lipid	Fatty Acid Metabolism (Acyl Choline)			0.195372	0.000517452
Hexanoylglutamine	Lipid	Fatty Acid Metabolism (Acyl Glutamine)			-0.306572	0.00106852
Propionylcarnitine (C3)	Lipid	Fatty Acid Metabolism (also BCAA Metabolism)	C03017	HMDB00824	-0.169213	1.78836e-05
Butyrylcarnitine (C4)	Lipid	Fatty Acid Metabolism (also BCAA Metabolism)	C02862	HMDB02013	-0.160715	0.000733134
Butyrylglycine	Lipid	Fatty Acid Metabolism (also BCAA Metabolism)		HMDB00808	-0.120036	0.000897363
Decanoylcarnitine (C10)	Lipid	Fatty Acid Metabolism(Acyl Carnitine)		HMDB00651	-0.651198	3.9194e-20
Laurylcarnitine (C12)	Lipid	Fatty Acid Metabolism(Acyl Carnitine)		HMDB02250	-0.583288	2.54996e-19
Octanoylcarnitine (C8)	Lipid	Fatty Acid Metabolism(Acyl Carnitine)	C02838	HMDB00791	-0.593684	1.77693e-18
Hexanoylcarnitine (C6)	Lipid	Fatty Acid Metabolism(Acyl Carnitine)		HMDB00705	-0.45092	5.36357e-18
Myristoleoylcarnitine (C14:1)*	Lipid	Fatty Acid Metabolism(Acyl Carnitine)			-0.539388	1.06596e-15
Cis-4-decenoylcarnitine (C10:1)	Lipid	Fatty Acid Metabolism(Acyl Carnitine)			-0.510873	1.22647e-15
Palmitoleoylcarnitine (C16:1)*	Lipid	Fatty Acid Metabolism(Acyl Carnitine)			-0.347222	2.28487e-13
Myristoylcarnitine (C14)	Lipid	Fatty Acid Metabolism(Acyl Carnitine)		HMDB05066	-0.359935	1.19852e-12
Acetylcarnitine (C2)	Lipid	Fatty Acid Metabolism(Acyl Carnitine)	C02571	HMDB00201	-0.282516	2.14506e-12
5-dodecenoylcarnitine (C12:1)	Lipid	Fatty Acid Metabolism(Acyl Carnitine)		HMDB13326	-0.489954	1.24541e-11
Oleoylcarnitine (C18:1)	Lipid	Fatty Acid Metabolism(Acyl Carnitine)		HMDB05065	-0.201911	8.44737e-09
3-hydroxyoleoylcarnitine	Lipid	Fatty Acid Metabolism(Acyl Carnitine)			-0.332001	1.90744e-08
Linoleoylcarnitine (C18:2)*	Lipid	Fatty Acid Metabolism(Acyl Carnitine)		HMDB06469	-0.189995	2.62838e-08
Palmitoylcarnitine (C16)	Lipid	Fatty Acid Metabolism(Acyl Carnitine)	C02990	HMDB00222	-0.154992	3.84052e-08
Dihomo-linoleoylcarnitine (C20:2)*	Lipid	Fatty Acid Metabolism(Acyl Carnitine)			-0.144949	4.89563e-05
Eicosenoylcarnitine (C20:1)*	Lipid	Fatty Acid Metabolism(Acyl Carnitine)			-0.154217	0.00015647
Dihomo-linolenoylcarnitine (C20:3n3 or 6)*	Lipid	Fatty Acid Metabolism(Acyl Carnitine)			-0.134531	0.000589133
Stearoylcarnitine (C18)	Lipid	Fatty Acid Metabolism(Acyl Carnitine)		HMDB00848	-0.0959553	0.00144662
Margaroylcarnitine (C17)*	Lipid	Fatty Acid Metabolism(Acyl Carnitine)		HMDB06210	-0.146411	0.00217276
Adrenoylcarnitine (C22:4)*	Lipid	Fatty Acid Metabolism(Acyl Carnitine)			-0.124743	0.00459971
Arachidonoylcarnitine (C20:4)	Lipid	Fatty Acid Metabolism(Acyl Carnitine)			-0.116352	0.00777647
Arachidoylcarnitine (C20)*	Lipid	Fatty Acid Metabolism(Acyl Carnitine)		HMDB06460	-0.0768977	0.00951468
Docosahexaenoylcarnitine (C22:6)*	Lipid	Fatty Acid Metabolism(Acyl Carnitine)			-0.0653305	0.0115261
Picolinoylglycine	Lipid	Fatty Acid Metabolism(Acyl Glycine)		HMDB59766	-0.281476	5.18683e-07
Oleamide	Lipid	Fatty Acid, Amide	C19670	HMDB02117	-0.0814657	0.00442761
(12 or 13)-methylmyristate (a15:0 or i15:0)	Lipid	Fatty Acid, Branched			-0.524145	1.45879e-18
(14 or 15)-methylpalmitate (a17:0 or i17:0)	Lipid	Fatty Acid, Branched			-0.484219	7.14015e-16
(16 or 17)-methylstearate (a19:0 or i19:0)	Lipid	Fatty Acid, Branched		HMDB37397	-0.420946	6.95921e-10
Dodecadienoate (12:2)*	Lipid	Fatty Acid, Dicarboxylate			-0.721601	1.47927e-22
Hexadecanedioate (C16-DC)	Lipid	Fatty Acid, Dicarboxylate	C19615	HMDB00672	-0.41441	6.11851e-13
Tetradecanedioate (C14-DC)	Lipid	Fatty Acid, Dicarboxylate		HMDB00872	-0.34271	1.14228e-06
Azelate (C9-DC)	Lipid	Fatty Acid, Dicarboxylate	C08261	HMDB00784	-0.211862	7.4233e-06
Octadecenedioate (C18:1-DC)*	Lipid	Fatty Acid, Dicarboxylate			-0.238849	1.11304e-05
Tetradecadienedioate (C14:2-DC)*	Lipid	Fatty Acid, Dicarboxylate			-0.25578	5.77389e-05
Dodecanedioate (C12-DC)	Lipid	Fatty Acid, Dicarboxylate	C02678	HMDB00623	-0.244846	0.000126012
Octadecadienedioate (C18:2-DC)*	Lipid	Fatty Acid, Dicarboxylate			-0.197451	0.000315479
Tridecenedioate (C13:1-DC)*	Lipid	Fatty Acid, Dicarboxylate			-0.244906	0.000847947
2R,3R-dihydroxybutyrate	Lipid	Fatty Acid, Dihydroxy		HMDB00498	-0.0869288	0.00171881
16-hydroxypalmitate	Lipid	Fatty Acid, Monohydroxy	C18218	HMDB06294	-0.351627	6.53561e-24
3-hydroxymyristate	Lipid	Fatty Acid, Monohydroxy			-0.519182	3.66814e-17
3-hydroxydecanoate	Lipid	Fatty Acid, Monohydroxy		HMDB02203	-0.549188	9.91737e-17
3-hydroxystearate	Lipid	Fatty Acid, Monohydroxy			-0.365252	4.8705e-14
3-hydroxylaurate	Lipid	Fatty Acid, Monohydroxy		HMDB00387	-0.55862	6.8627e-14
3-hydroxypalmitate	Lipid	Fatty Acid, Monohydroxy		HMDB10734	-0.33844	2.0126e-13
2-hydroxydecanoate	Lipid	Fatty Acid, Monohydroxy			-0.388606	3.32886e-12
3-hydroxyoctanoate	Lipid	Fatty Acid, Monohydroxy		HMDB01954	-0.392292	3.35268e-10
3-hydroxyhexanoate	Lipid	Fatty Acid, Monohydroxy			-0.274776	6.65487e-09
13-HODE + 9-HODE	Lipid	Fatty Acid, Monohydroxy			-0.412776	9.50373e-09
2-hydroxystearate	Lipid	Fatty Acid, Monohydroxy	C03045		-0.15169	2.83607e-08
2-hydroxypalmitate	Lipid	Fatty Acid, Monohydroxy		HMDB31057	-0.128351	3.12461e-07
2-hydroxymyristate	Lipid	Fatty Acid, Monohydroxy	C13790	HMDB02261	-0.129821	1.1504e-05
2-hydroxynervonate*	Lipid	Fatty Acid, Monohydroxy			-0.279835	1.43875e-05
2-hydroxyoleate	Lipid	Fatty Acid, Monohydroxy			-0.308247	7.25007e-05
2-hydroxylaurate	Lipid	Fatty Acid, Monohydroxy			-0.0921164	0.00240688
Glycerol	Lipid	Glycerolipid Metabolism	C00116	HMDB00131	-0.368922	9.72615e-11
Glycerol 3-phosphate	Lipid	Glycerolipid Metabolism	C00093	HMDB00126	-0.130366	0.00344825
3-hydroxybutyrate (BHBA)	Lipid	Ketone Bodies	C01089	HMDB00357	-0.702498	8.77669e-19
Oleate/vaccenate (18:1)	Lipid	Long Chain Fatty Acid			-1.00466	9.77968e-28
Palmitate (16:0)	Lipid	Long Chain Fatty Acid	C00249	HMDB00220	-0.584474	7.47776e-26
Myristate (14:0)	Lipid	Long Chain Fatty Acid	C06424	HMDB00806	-0.594499	1.72063e-23
10-heptadecenoate (17:1n7)	Lipid	Long Chain Fatty Acid		HMDB60038	-0.764039	3.6308e-23
Palmitoleate (16:1n7)	Lipid	Long Chain Fatty Acid	C08362	HMDB03229	-0.930761	4.71072e-22
Eicosenoate (20:1)	Lipid	Long Chain Fatty Acid	C16526	HMDB02231	-0.607861	1.0012e-20
Myristoleate (14:1n5)	Lipid	Long Chain Fatty Acid	C08322	HMDB02000	-0.827614	3.92021e-20
Pentadecanoate (15:0)	Lipid	Long Chain Fatty Acid	C16537	HMDB00826	-0.34838	1.2498e-19
10-nonadecenoate (19:1n9)	Lipid	Long Chain Fatty Acid		HMDB13622	-0.659534	1.51683e-19
Erucate (22:1n9)	Lipid	Long Chain Fatty Acid	C08316	HMDB02068	-0.448819	8.7707e-19
Margarate (17:0)	Lipid	Long Chain Fatty Acid		HMDB02259	-0.455406	3.06644e-18
Stearate (18:0)	Lipid	Long Chain Fatty Acid	C01530	HMDB00827	-0.379538	4.35428e-18
Nonadecanoate (19:0)	Lipid	Long Chain Fatty Acid	C16535	HMDB00772	-0.262135	6.68474e-12
Arachidate (20:0)	Lipid	Long Chain Fatty Acid	C06425	HMDB02212	-0.264489	5.14541e-11
1-oleoyl-GPG (18:1)*	Lipid	Lysophospholipid			-0.186821	6.17393e-07
1-linoleoyl-GPA (18:2)*	Lipid	Lysophospholipid		HMDB07856	-0.206253	0.000108471
1-arachidonoyl-GPA (20:4)	Lipid	Lysophospholipid			-0.175542	0.00251076
Laurate (12:0)	Lipid	Medium Chain Fatty Acid	C02679	HMDB00638	-0.503003	1.4958e-20
Caprate (10:0)	Lipid	Medium Chain Fatty Acid	C01571	HMDB00511	-0.468856	4.45753e-18
Cis-4-decenoate (10:1n6)*	Lipid	Medium Chain Fatty Acid			-0.770484	4.8615e-18
Caprylate (8:0)	Lipid	Medium Chain Fatty Acid	C06423	HMDB00482	-0.358119	1.0553e-17
5-dodecenoate (12:1n7)	Lipid	Medium Chain Fatty Acid		HMDB00529	-0.536822	5.32666e-10
10-undecenoate (11:1n1)	Lipid	Medium Chain Fatty Acid	C13910	HMDB33724	-0.301284	6.79922e-08
Choline phosphate	Lipid	Phospholipid Metabolism	C00588	HMDB01565	-0.208055	3.07511e-07
Phosphoethanolamine	Lipid	Phospholipid Metabolism	C00346	HMDB00224	-0.292753	6.30686e-07
Glycerophosphoinositol*	Lipid	Phospholipid Metabolism			0.236841	4.50777e-05
Linolenate [alpha or gamma; (18:3n3 or 6)]	Lipid	Polyunsaturated Fatty Acid (n3 and n6)	C06426	HMDB03073	-0.823992	2.93816e-25
Linoleate (18:2n6)	Lipid	Polyunsaturated Fatty Acid (n3 and n6)	C01595	HMDB00673	-0.717331	4.1473e-24
Hexadecadienoate (16:2n6)	Lipid	Polyunsaturated Fatty Acid (n3 and n6)		HMDB00477	-0.736605	1.16807e-17
Tetradecadienoate (14:2)*	Lipid	Polyunsaturated Fatty Acid (n3 and n6)		HMDB00560	-0.829533	1.2188e-16
Dihomo-linoleate (20:2n6)	Lipid	Polyunsaturated Fatty Acid (n3 and n6)	C16525	HMDB05060	-0.459484	1.64066e-16
Docosadienoate (22:2n6)	Lipid	Polyunsaturated Fatty Acid (n3 and n6)	C16533	HMDB61714	-0.492984	4.34093e-14
Docosapentaenoate (n3 DPA; 22:5n3)	Lipid	Polyunsaturated Fatty Acid (n3 and n6)	C16513	HMDB06528	-0.274328	2.00476e-10
Adrenate (22:4n6)	Lipid	Polyunsaturated Fatty Acid (n3 and n6)	C16527	HMDB02226	-0.420725	8.22234e-10
Docosatrienoate (22:3n3)	Lipid	Polyunsaturated Fatty Acid (n3 and n6)	C16534	HMDB02823	-0.398587	1.51266e-08
Docosapentaenoate (n6 DPA; 22:5n6)	Lipid	Polyunsaturated Fatty Acid (n3 and n6)	C16513	HMDB01976	-0.304133	1.85186e-08
Mead acid (20:3n9)	Lipid	Polyunsaturated Fatty Acid (n3 and n6)		HMDB10378	-0.338089	4.91316e-08
Arachidonate (20:4n6)	Lipid	Polyunsaturated Fatty Acid (n3 and n6)	C00219	HMDB01043	-0.203236	8.85269e-08
Stearidonate (18:4n3)	Lipid	Polyunsaturated Fatty Acid (n3 and n6)	C16300	HMDB06547	-0.499283	2.21055e-06
Eicosapentaenoate (EPA; 20:5n3)	Lipid	Polyunsaturated Fatty Acid (n3 and n6)	C06428	HMDB01999	-0.22945	7.28254e-06
Docosahexaenoate (DHA; 22:6n3)	Lipid	Polyunsaturated Fatty Acid (n3 and n6)	C06429	HMDB02183	-0.203891	7.84911e-06
Dihomo-linolenate (20:3n3 or n6)	Lipid	Polyunsaturated Fatty Acid (n3 and n6)	C03242	HMDB02925	-0.199287	1.12583e-05
Glycochenodeoxycholate	Lipid	Primary Bile Acid Metabolism	C05466	HMDB00637	-0.55028	4.93878e-08
Glycochenodeoxycholate 3-sulfate	Lipid	Primary Bile Acid Metabolism			-0.390617	1.66177e-06
Glycocholate	Lipid	Primary Bile Acid Metabolism	C01921	HMDB00138	-0.399791	2.86002e-05
Chenodeoxycholate	Lipid	Primary Bile Acid Metabolism	C02528	HMDB00518	-0.297823	0.000349536
Cholate	Lipid	Primary Bile Acid Metabolism	C00695	HMDB00619	-0.511648	0.00149816
Glycochenodeoxycholate glucuronide (1)	Lipid	Primary Bile Acid Metabolism			-0.250881	0.00350406
Taurochenodeoxycholate	Lipid	Primary Bile Acid Metabolism	C05465	HMDB00951	-0.31024	0.0139939
Glycodeoxycholate	Lipid	Secondary Bile Acid Metabolism	C05464	HMDB00631	-0.588669	4.5503e-06
Glycodeoxycholate 3-sulfate	Lipid	Secondary Bile Acid Metabolism			-0.383556	2.14258e-05
Glycolithocholate sulfate*	Lipid	Secondary Bile Acid Metabolism	C11301	HMDB02639	-0.276535	5.2347e-05
Glycoursodeoxycholate	Lipid	Secondary Bile Acid Metabolism		HMDB00708	-0.367209	0.00012307
Taurolithocholate 3-sulfate	Lipid	Secondary Bile Acid Metabolism	C03642	HMDB02580	-0.336458	0.000137097
Deoxycholate	Lipid	Secondary Bile Acid Metabolism	C04483	HMDB00626	-0.216973	0.000496199
Taurochenodeoxycholic acid 3-sulfate	Lipid	Secondary Bile Acid Metabolism		HMDB02486	-0.280951	0.00887766
Pentoic acid*	Lipid	Short Chain Fatty Acid			-0.137169	0.00260619
Sphinganine-1-phosphate	Lipid	Sphingolipid Synthesis		HMDB01383	-0.0911924	0.0013846
Sphinganine	Lipid	Sphingolipid Synthesis	C00836	HMDB00269	-0.0892434	0.00163879
Sphingosine 1-phosphate	Lipid	Sphingosines	C06124	HMDB00277	-0.0616102	0.00627125
3beta-hydroxy-5-cholestenoate	Lipid	Sterol	C17333		-0.201009	6.69483e-08
7-alpha-hydroxy-3-oxo-4-cholestenoate (7-Hoca)	Lipid	Sterol	C17337	HMDB12458	-0.0925598	0.000116163
Cholesterol	Lipid	Sterol	C00187	HMDB00067	-0.0586062	0.00696428
LPC(20:2)	Lysophosphatidylcholine	LPC Ester		100010138	-0.155584	1.13887e-07
LPC(18:2)	Lysophosphatidylcholine	LPC Ester		100010479	-0.169204	1.86255e-07
LPC(22:6)	Lysophosphatidylcholine	LPC Ester		100009793	-0.196854	6.0337e-07
LPC(22:5)	Lysophosphatidylcholine	LPC Ester		100010481	-0.167868	9.37779e-07
LPC(20:4)	Lysophosphatidylcholine	LPC Ester		100009629	-0.145075	1.27372e-06
LPC(20:3)	Lysophosphatidylcholine	LPC Ester		100010294	-0.1651	3.24244e-06
LPC(18:1)	Lysophosphatidylcholine	LPC Ester		100010293	-0.123509	1.07614e-05
LPC(20:1)	Lysophosphatidylcholine	LPC Ester		100009961	-0.110894	3.08719e-05
LPC(22:4)	Lysophosphatidylcholine	LPC Ester		100009963	-0.124567	0.000108941
LPC(20:5)	Lysophosphatidylcholine	LPC Ester		100009792	-0.128569	0.000986117
LPC(18:0)	Lysophosphatidylcholine	LPC Ester		100010292	-0.0806734	0.00144595
LPC(18:3)	Lysophosphatidylcholine	LPC Ester		100010661	-0.133249	0.00178078
LPC(16:0)	Lysophosphatidylcholine	LPC Ester		100009435	-0.0608973	0.00392066
LPE(18:2)	Lysophosphatidylethanolamine	LPE Ester		100009965	-0.248896	2.75922e-09
LPE(20:4)	Lysophosphatidylethanolamine	LPE Ester		100009633	-0.19909	4.42142e-09
LPE(22:6)	Lysophosphatidylethanolamine	LPE Ester		100009797	-0.215095	6.65604e-09
LPE(18:1)	Lysophosphatidylethanolamine	LPE Ester		100009436	-0.258241	1.33081e-08
LPE(22:5)	Lysophosphatidylethanolamine	LPE Ester		100010667	-0.204703	1.25253e-07
LPE(20:3)	Lysophosphatidylethanolamine	LPE Ester		100010482	-0.200687	8.37556e-07
LPE(18:0)	Lysophosphatidylethanolamine	LPE Ester		100009632	-0.0887259	0.000614951
LPE(20:2)	Lysophosphatidylethanolamine	LPE Ester		100009966	-0.111771	0.00262939
LPE(22:4)	Lysophosphatidylethanolamine	LPE Ester		100009635	-0.124308	0.00321725
LPE(18:3)	Lysophosphatidylethanolamine	LPE Ester		100010665	-0.133753	0.00502201
LPE(16:1)	Lysophosphatidylethanolamine	LPE Ester		100010295	-0.128564	0.00789401
MAG(20:1)	MAG	Ester		100020142	-0.0611217	0.00199323
MAG(18:2)	MAG	Ester		100020138	-0.159911	0.00308702
MAG(18:1)	MAG	Ester		100020137	-0.170717	0.00534518
MAG(18:3)	MAG	Ester		100020139	-0.0618524	0.00609806
MAG(24:0)	MAG	Ester		100020153	-0.0618827	0.00906077
Total DAG	Neutral Complex Lipids SUM	Diacylglycerols		100010822	-0.110529	0.00871167
Total FFA	Neutral Complex Lipids SUM	Free Fatty Acids		100010823	-0.146777	3.17923e-11
Total TAG	Neutral Complex Lipids SUM	Triacylglycerols		100010821	-0.128645	0.00969451
Hypoxanthine	Nucleotide	Purine Metabolism, (Hypo)Xanthine/Inosine containing	C00262	HMDB00157	-0.130739	0.000280896
Inosine	Nucleotide	Purine Metabolism, (Hypo)Xanthine/Inosine containing	C00294	HMDB00195	-0.266195	0.00347845
Xanthine	Nucleotide	Purine Metabolism, (Hypo)Xanthine/Inosine containing	C00385	HMDB00292	-0.0769583	0.00352046
N6-methyladenosine	Nucleotide	Purine Metabolism, Adenine containing		HMDB04044	0.172792	4.29756e-07
2'-O-methylcytidine	Nucleotide	Pyrimidine Metabolism, Cytidine containing			-0.0943222	0.0011011
Orotidine	Nucleotide	Pyrimidine Metabolism, Orotate containing		HMDB00788	-0.0841517	0.00819172
3-aminoisobutyrate	Nucleotide	Pyrimidine Metabolism, Thymine containing	C05145	HMDB03911	-0.134705	0.00648964
Uridine	Nucleotide	Pyrimidine Metabolism, Uracil containing	C00299	HMDB00296	-0.181167	3.38436e-12
Beta-alanine	Nucleotide	Pyrimidine Metabolism, Uracil containing	C00099	HMDB00056	-0.0949539	0.000798613
Prolylglycine	Peptide	Dipeptide		HMDB11178	-0.186898	0.000124595
Fibrinopeptide A (4-15)**	Peptide	Fibrinogen Cleavage Peptide			-0.139904	0.0108839
Gamma-glutamylmethionine	Peptide	Gamma-glutamyl Amino Acid		HMDB29155	-0.299556	6.24952e-23
Gamma-glutamylleucine	Peptide	Gamma-glutamyl Amino Acid		HMDB11171	-0.286438	4.69481e-19
Gamma-glutamylisoleucine*	Peptide	Gamma-glutamyl Amino Acid		HMDB11170	-0.224577	1.7981e-14
Gamma-glutamylcitrulline*	Peptide	Gamma-glutamyl Amino Acid			-0.296305	4.88432e-13
Gamma-glutamyltyrosine	Peptide	Gamma-glutamyl Amino Acid		HMDB11741	-0.248024	5.7342e-13
Gamma-glutamylphenylalanine	Peptide	Gamma-glutamyl Amino Acid		HMDB00594	-0.212839	3.28754e-12
Gamma-glutamylhistidine	Peptide	Gamma-glutamyl Amino Acid			-0.124309	4.48688e-11
Gamma-glutamyl-alpha-lysine	Peptide	Gamma-glutamyl Amino Acid			-0.150647	5.43558e-10
Gamma-glutamylthreonine	Peptide	Gamma-glutamyl Amino Acid		HMDB29159	-0.16977	4.77182e-09
Gamma-glutamylglutamine	Peptide	Gamma-glutamyl Amino Acid	C05283	HMDB11738	-0.107868	3.0308e-07
Gamma-glutamylvaline	Peptide	Gamma-glutamyl Amino Acid		HMDB11172	-0.154837	3.38391e-07
Gamma-glutamylglycine	Peptide	Gamma-glutamyl Amino Acid		HMDB11667	-0.120971	5.12045e-07
Gamma-glutamylalanine	Peptide	Gamma-glutamyl Amino Acid		HMDB29142	-0.144224	6.98402e-06
Gamma-glutamylglutamate	Peptide	Gamma-glutamyl Amino Acid	C05282	HMDB11737	-0.175617	0.000485133
Gamma-glutamyl-epsilon-lysine	Peptide	Gamma-glutamyl Amino Acid		HMDB03869	-0.0736496	0.000817012
PC(16:0/16:0)	Phosphatidylcholine	PC Ester		100009803	-0.104152	1.91656e-08
PC(16:0/12:0)	Phosphatidylcholine	PC Ester		100010675	-0.133204	1.25795e-06
PC(16:0/18:0)	Phosphatidylcholine	PC Ester		100010305	-0.11726	2.03709e-06
PC(16:0/18:2)	Phosphatidylcholine	PC Ester		100010489	-0.0791355	4.08621e-06
PC(20:0/18:2)	Phosphatidylcholine	PC Ester		100009455	-0.0851119	1.27258e-05
PC(18:2/18:2)	Phosphatidylcholine	PC Ester		100009452	-0.126472	1.35986e-05
PC(18:1/18:2)	Phosphatidylcholine	PC Ester		100009981	-0.096908	3.50441e-05
PC(20:0/14:1)	Phosphatidylcholine	PC Ester		100010498	-0.0792368	4.99837e-05
PC(18:2/16:1)	Phosphatidylcholine	PC Ester		100010321	-0.0741388	0.000248055
PC(18:0/18:2)	Phosphatidylcholine	PC Ester		100010493	-0.0833423	0.000253883
PC(15:0/18:2)	Phosphatidylcholine	PC Ester		100010302	-0.0846351	0.00108568
PC(18:2/20:2)	Phosphatidylcholine	PC Ester		100009984	-0.0821617	0.0030229
PC(17:0/18:2)	Phosphatidylcholine	PC Ester		100010311	-0.0885653	0.00348506
PC(18:0/18:0)	Phosphatidylcholine	PC Ester		100009808	-0.0783016	0.00476649
PC(18:1/18:3)	Phosphatidylcholine	PC Ester		100010495	-0.0822322	0.00587263
PC(18:2/20:4)	Phosphatidylcholine	PC Ester		100010681	-0.0581357	0.00592771
PC(18:1/18:1)	Phosphatidylcholine	PC Ester		100009980	-0.0841168	0.00608449
PC(18:0/20:0)	Phosphatidylcholine	PC Ester		100010314	-0.0705313	0.0063174
PC(20:0/18:1)	Phosphatidylcholine	PC Ester		100009454	-0.0707716	0.00839272
PC(18:0/20:1)	Phosphatidylcholine	PC Ester		100009447	-0.0656446	0.0121286
PC(14:0/18:2)	Phosphatidylcholine	PC Ester		100010300	-0.076583	0.0122624
PC(18:0/18:1)	Phosphatidylcholine	PC Ester		100010678	-0.0774202	0.0125986
PE(18:1/22:0)	Phosphatidylethanolamine	PE Ester		100013437	-0.613459	1.23448e-21
PE(18:2/18:2)	Phosphatidylethanolamine	PE Ester		100009473	-0.272804	6.22831e-08
PE(18:1/18:1)	Phosphatidylethanolamine	PE Ester		100009469	-0.209347	6.59075e-06
PE(18:1/18:2)	Phosphatidylethanolamine	PE Ester		100010699	-0.163037	3.13276e-05
PE(18:0/18:2)	Phosphatidylethanolamine	PE Ester		100010159	-0.0789857	0.000175284
PE(18:2/20:4)	Phosphatidylethanolamine	PE Ester		100010703	-0.103959	0.00111259
PE(16:0/18:2)	Phosphatidylethanolamine	PE Ester		100009650	-0.106562	0.00627333
PE(O-18:0/18:2)	Phosphatidylethanolamine	PE Ether		100010516	-0.0848486	0.00856671
PE(P-18:0/16:1)	Phosphatidylethanolamine	PE Plasmalogen		100010005	-0.12476	0.00457536
PE(P-18:1/16:0)	Phosphatidylethanolamine	PE Plasmalogen		100010713	-0.0878304	0.00562143
PE(P-18:0/16:0)	Phosphatidylethanolamine	PE Plasmalogen		100009485	-0.0716922	0.00605988
PE(P-16:0/18:1)	Phosphatidylethanolamine	PE Plasmalogen		100009484	-0.0825548	0.00631074
PE(P-16:0/18:2)	Phosphatidylethanolamine	PE Plasmalogen		100010709	-0.0877996	0.00945507
PE(P-18:1/22:5)	Phosphatidylethanolamine	PE Plasmalogen		100009491	-0.0762502	0.0116028
PE(P-18:2/18:2)	Phosphatidylethanolamine	PE Plasmalogen		100010362	-0.079689	0.0140704
PI(18:1/18:2)	Phosphatidylinositol	PI Ester		100009678	-0.153593	3.28082e-05
PI(18:0/18:1)	Phosphatidylinositol	PI Ester		100009832	-0.127076	0.000406791
PI(18:1/18:1)	Phosphatidylinositol	PI Ester		100009494	-0.161271	0.000441417
PI(16:0/18:1)	Phosphatidylinositol	PI Ester		100009492	-0.122561	0.00127976
PI(18:0/18:2)	Phosphatidylinositol	PI Ester		100010366	-0.0907049	0.00155463
PI(18:2/18:2)	Phosphatidylinositol	PI Ester		100009834	-0.117297	0.00196903
PI(16:0/18:2)	Phosphatidylinositol	PI Ester		100010530	-0.106147	0.00248516
PI(18:1/20:4)	Phosphatidylinositol	PI Ester		100010369	-0.102623	0.00343353
Total LPC	Phospholipid SUM	Lysophosphatidylcholines		100010827	-0.0957478	1.1005e-05
Total LPE	Phospholipid SUM	Lysophosphatidylethanolamines		100010828	-0.178101	4.42371e-08
Total PC	Phospholipid SUM	Phosphatidylcholines		100010824	-0.0647379	0.000455651
Total PE	Phospholipid SUM	Phosphatidylethanolamines		100010825	-0.0642578	0.00963485
Total PI	Phospholipid SUM	Phosphatidylinositols		100010826	-0.0845949	0.00399841
Total CER	Sphingolipid SUM	Ceramides		100010830	-0.0709256	0.0054671
Total DCER	Sphingolipid SUM	Dihydroceramides		100010833	-0.0539565	0.00592712
Total SM	Sphingolipid SUM	Sphingomyelins		100010829	-0.0530588	0.00159473
CER(16:0)	Sphingolipids	Ceramide		100010119	-0.110052	2.03811e-05
CER(26:0)	Sphingolipids	Ceramide		100010645	-0.0699792	0.00287083
CER(14:0)	Sphingolipids	Ceramide		100010644	-0.0500308	0.00386879
CER(18:1)	Sphingolipids	Ceramide		100009774	-0.0665969	0.00610998
CER(26:1)	Sphingolipids	Ceramide		100009946	-0.0611555	0.0080782
CER(24:0)	Sphingolipids	Ceramide		100010470	-0.0661774	0.0106766
DCER(16:0)	Sphingolipids	Dihydroceramide		100010282	-0.0807712	0.00273229
DCER(24:0)	Sphingolipids	Dihydroceramide		100010476	-0.0671748	0.00375531
DCER(22:0)	Sphingolipids	Dihydroceramide		100009613	-0.0707196	0.00385412
HCER(20:1)	Sphingolipids	Hexosylceramide		100010658	-0.0902484	0.000251513
HCER(22:1)	Sphingolipids	Hexosylceramide		100009622	-0.0791927	0.000347039
HCER(26:0)	Sphingolipids	Hexosylceramide		100009959	-0.0704745	0.00225302
LCER(20:1)	Sphingolipids	Lactosylceramide		100009960	-0.0823312	0.00117002
SM(20:0)	Sphingolipids	Sphingomyelin		100009835	-0.0656543	0.000159539
SM(16:0)	Sphingolipids	Sphingomyelin		100010533	-0.0550854	0.00223187
SM(22:0)	Sphingolipids	Sphingomyelin		100009495	-0.0607521	0.0028947
SM(24:1)	Sphingolipids	Sphingomyelin		100010176	-0.0449737	0.00408263
SM(22:1)	Sphingolipids	Sphingomyelin		100010718	-0.0481543	0.00489168
SM(26:0)	Sphingolipids	Sphingomyelin		100010535	-0.0468236	0.00495042
SM(26:1)	Sphingolipids	Sphingomyelin		100009496	-0.0420575	0.0104598
TAG46:1-FA14:1	Triacylglycerol	TAG Ester		100010375	-0.283903	6.13497e-10
TAG58:2-FA18:1	Triacylglycerol	TAG Ester		100009901	-0.231861	4.95687e-05
TAG56:1-FA18:1	Triacylglycerol	TAG Ester		100010228	-0.201644	5.43977e-05
TAG58:3-FA18:1	Triacylglycerol	TAG Ester		100010430	-0.198367	0.000177583
TAG56:3-FA18:2	Triacylglycerol	TAG Ester		100009552	-0.177121	0.000253319
TAG56:2-FA20:0	Triacylglycerol	TAG Ester		100010421	-0.181285	0.000256439
TAG56:3-FA20:0	Triacylglycerol	TAG Ester		100009553	-0.167831	0.000316836
TAG56:1-FA16:0	Triacylglycerol	TAG Ester		100009549	-0.197104	0.000486534
TAG56:2-FA18:1	Triacylglycerol	TAG Ester		100009725	-0.0966392	0.000565889
TAG56:10-FA18:2	Triacylglycerol	TAG Ester		100010227	-0.178419	0.00096425
TAG54:0-FA16:0	Triacylglycerol	TAG Ester		100009880	-0.182284	0.0010284
TAG56:4-FA18:2	Triacylglycerol	TAG Ester		100009893	-0.156315	0.00106297
TAG55:3-FA18:1	Triacylglycerol	TAG Ester		100010225	-0.199066	0.00114232
TAG54:1-FA16:0	Triacylglycerol	TAG Ester		100010577	-0.188507	0.0011504
TAG56:2-FA18:0	Triacylglycerol	TAG Ester		100010420	-0.177892	0.00138179
TAG55:4-FA18:2	Triacylglycerol	TAG Ester		100010226	-0.177723	0.00184375
TAG54:2-FA18:0	Triacylglycerol	TAG Ester		100010407	-0.182761	0.00197379
TAG56:4-FA20:1	Triacylglycerol	TAG Ester		100010422	-0.147861	0.00201806
TAG55:3-FA18:2	Triacylglycerol	TAG Ester		100009723	-0.165504	0.00217172
TAG56:3-FA18:1	Triacylglycerol	TAG Ester		100010594	-0.14885	0.00217369
TAG56:2-FA16:0	Triacylglycerol	TAG Ester		100009550	-0.168669	0.00228244
TAG54:1-FA18:0	Triacylglycerol	TAG Ester		100010217	-0.215381	0.00228498
TAG56:3-FA20:1	Triacylglycerol	TAG Ester		100009726	-0.151627	0.00249744
TAG54:3-FA18:2	Triacylglycerol	TAG Ester		100010581	-0.149092	0.00255038
TAG54:2-FA18:1	Triacylglycerol	TAG Ester		100010218	-0.175299	0.00266433
TAG54:4-FA18:1	Triacylglycerol	TAG Ester		100010583	-0.151652	0.00267911
TAG54:4-FA18:2	Triacylglycerol	TAG Ester		100010410	-0.150593	0.00280885
TAG55:4-FA18:1	Triacylglycerol	TAG Ester		100010759	-0.152255	0.00289734
TAG54:1-FA18:1	Triacylglycerol	TAG Ester		100009716	-0.172028	0.00297247
TAG56:2-FA20:1	Triacylglycerol	TAG Ester		100009551	-0.152683	0.00311534
TAG55:2-FA18:1	Triacylglycerol	TAG Ester		100010416	-0.188657	0.00329301
TAG54:3-FA18:0	Triacylglycerol	TAG Ester		100010752	-0.14622	0.00342707
TAG54:2-FA18:2	Triacylglycerol	TAG Ester		100010580	-0.140138	0.00395115
TAG54:3-FA18:1	Triacylglycerol	TAG Ester		100010054	-0.156949	0.00405773
TAG54:4-FA22:1	Triacylglycerol	TAG Ester		100010586	-0.143586	0.00426833
TAG54:5-FA22:1	Triacylglycerol	TAG Ester		100010590	-0.149823	0.00443851
TAG54:5-FA18:1	Triacylglycerol	TAG Ester		100009884	-0.149458	0.00446167
TAG46:3-FA18:1	Triacylglycerol	TAG Ester		100010723	-0.232046	0.00529047
TAG54:5-FA18:2	Triacylglycerol	TAG Ester		100010058	-0.156305	0.00549523
TAG55:5-FA18:2	Triacylglycerol	TAG Ester		100010061	-0.142195	0.00556194
TAG56:5-FA20:1	Triacylglycerol	TAG Ester		100010595	-0.132393	0.00584091
TAG53:1-FA16:0	Triacylglycerol	TAG Ester		100010750	-0.198067	0.00630387
TAG46:1-FA18:1	Triacylglycerol	TAG Ester		100010542	-0.265058	0.0072651
TAG52:0-FA18:0	Triacylglycerol	TAG Ester		100010040	-0.194416	0.00729099
TAG50:5-FA14:1	Triacylglycerol	TAG Ester		100010037	-0.15056	0.00800821
TAG50:3-FA14:1	Triacylglycerol	TAG Ester		100010735	-0.172728	0.00875438
TAG54:4-FA18:3	Triacylglycerol	TAG Ester		100010584	-0.132802	0.00901989
TAG53:2-FA16:0	Triacylglycerol	TAG Ester		100010401	-0.17847	0.00936588
TAG50:4-FA14:1	Triacylglycerol	TAG Ester		100010035	-0.154357	0.00961675
TAG52:2-FA18:2	Triacylglycerol	TAG Ester		100010043	-0.134921	0.0101557
TAG54:6-FA18:1	Triacylglycerol	TAG Ester		100010220	-0.134848	0.0103623
TAG50:0-FA16:0	Triacylglycerol	TAG Ester		100010383	-0.183599	0.0105758
TAG52:3-FA22:1	Triacylglycerol	TAG Ester		100009867	-0.123826	0.0106309
TAG52:2-FA20:0	Triacylglycerol	TAG Ester		100010208	-0.136674	0.0106878
TAG48:3-FA12:0	Triacylglycerol	TAG Ester		100009518	-0.252768	0.0107156
TAG54:1-FA20:0	Triacylglycerol	TAG Ester		100010578	-0.131254	0.0110217
TAG54:5-FA18:3	Triacylglycerol	TAG Ester		100010589	-0.130775	0.0112765
TAG52:2-FA18:0	Triacylglycerol	TAG Ester		100009528	-0.147593	0.0116234
TAG52:1-FA18:0	Triacylglycerol	TAG Ester		100009863	-0.165079	0.0117223
TAG54:0-FA18:0	Triacylglycerol	TAG Ester		100010216	-0.160871	0.0117364
TAG50:0-FA18:0	Triacylglycerol	TAG Ester		100010026	-0.194011	0.01204
TAG52:3-FA18:1	Triacylglycerol	TAG Ester		100010742	-0.123607	0.0126448
TAG52:3-FA16:0	Triacylglycerol	TAG Ester		100009529	-0.122344	0.0127545
TAG48:4-FA18:2	Triacylglycerol	TAG Ester		100010190	-0.230475	0.0136163
TAG50:2-FA14:1	Triacylglycerol	TAG Ester		100009517	-0.17759	0.0137209
TAG52:0-FA16:0	Triacylglycerol	TAG Ester		100009862	-0.169373	0.0137615
TAG54:2-FA16:0	Triacylglycerol	TAG Ester		100009881	-0.135342	0.0138794
TAG53:2-FA18:2	Triacylglycerol	TAG Ester		100009875	-0.15816	0.0141016
TAG52:1-FA16:0	Triacylglycerol	TAG Ester		100010565	-0.153769	0.0142536
TAG55:7-FA18:1	Triacylglycerol	TAG Ester		100010064	-0.0323394	0.0142688
TAG46:3-FA18:2	Triacylglycerol	TAG Ester		100010724	-0.249661	0.0144447
TAG48:0-FA16:0	Triacylglycerol	TAG Ester		100010729	-0.207256	0.0146225
TAG48:3-FA18:1	Triacylglycerol	TAG Ester		100010733	-0.231641	0.0146667
TAG52:3-FA18:2	Triacylglycerol	TAG Ester		100010395	-0.119636	0.0147458
TAG50:2-FA18:2	Triacylglycerol	TAG Ester		100010030	-0.142631	0.0148418
TAG50:1-FA16:0	Triacylglycerol	TAG Ester		100010027	-0.157572	0.0148819
X - 23782	Unknown	Unknown			-0.503677	7.16241e-19
X - 22764	Unknown	Unknown			-0.801695	9.4586e-19
X - 23665	Unknown	Unknown			-0.405852	7.49223e-17
X - 25463	Unknown	Unknown			-0.594444	2.62534e-16
X - 13435	Unknown	Unknown			-0.552394	7.87359e-15
X - 15469	Unknown	Unknown			-0.439179	1.13568e-12
X - 21353	Unknown	Unknown			-0.506933	1.76555e-12
X - 15245	Unknown	Unknown			0.517895	2.76063e-11
X - 15666	Unknown	Unknown			-0.170949	5.9044e-11
X - 25343	Unknown	Unknown			0.407449	2.8878e-10
X - 12524	Unknown	Unknown			-0.279286	3.11952e-10
X - 23297	Unknown	Unknown			-0.502953	7.97925e-10
X - 22519	Unknown	Unknown			-0.354681	1.16519e-09
X - 23739	Unknown	Unknown			-0.197189	5.60518e-09
X - 18913	Unknown	Unknown			-0.392055	5.29552e-08
X - 23593	Unknown	Unknown			-0.110223	2.17069e-07
X - 22771	Unknown	Unknown			-0.108785	4.16843e-07
X - 21607	Unknown	Unknown			-0.261792	7.06141e-07
X - 23295	Unknown	Unknown			-0.353709	8.26919e-07
X - 17335	Unknown	Unknown			-0.23935	9.65364e-07
X - 24813	Unknown	Unknown			-0.0726234	1.21465e-06
X - 16576	Unknown	Unknown			-0.195607	1.6521e-06
X - 24425	Unknown	Unknown			-0.194435	2.69194e-06
X - 17337	Unknown	Unknown			-0.216719	2.9757e-06
X - 24455	Unknown	Unknown			-0.146708	3.23851e-06
X - 23369	Unknown	Unknown			-0.18989	6.6856e-06
X - 12472	Unknown	Unknown			-0.361155	9.87779e-06
X - 25519	Unknown	Unknown			-0.192093	1.17065e-05
X - 23680	Unknown	Unknown			-0.236468	3.25291e-05
X - 15503	Unknown	Unknown			-0.172051	4.52167e-05
X - 24748	Unknown	Unknown			-0.155699	5.20815e-05
X - 23678	Unknown	Unknown			-0.206714	5.34246e-05
X - 24527	Unknown	Unknown			-0.170607	7.59209e-05
X - 17327	Unknown	Unknown			-0.328085	0.000141127
X - 21792	Unknown	Unknown			-0.189235	0.000697219
X - 12100	Unknown	Unknown			-0.0611121	0.00115111
X - 12680	Unknown	Unknown			-0.127892	0.00130516
X - 21295	Unknown	Unknown			-0.313389	0.00176888
X - 18899	Unknown	Unknown			-0.132597	0.00264448
X - 16397	Unknown	Unknown			0.153547	0.00296536
X - 16938	Unknown	Unknown			-0.115688	0.00526708
X - 15674	Unknown	Unknown			0.210114	0.00530276
X - 11880	Unknown	Unknown			-0.109917	0.00592237
X - 24432	Unknown	Unknown			0.123154	0.00682166
X - 25617	Unknown	Unknown			-0.149051	0.0073496
X - 14056	Unknown	Unknown			0.121306	0.00813319
X - 18921	Unknown	Unknown			-0.178872	0.0109669
X - 23666	Unknown	Unknown			-0.105239	0.0110472
X - 23639	Unknown	Unknown			-0.0876488	0.0123888
X - 12411	Unknown	Unknown			-0.166503	0.0125041
X - 11261	Unknown	Unknown			-0.138105	0.0142367
Lactobacillic acid	Xenobiotics	Bacterial/Fungal			-0.62217	5.29766e-16
4-hydroxyhippurate	Xenobiotics	Benzoate Metabolism		HMDB13678	-0.23122	0.00140789
Hippurate	Xenobiotics	Benzoate Metabolism	C01586	HMDB00714	-0.257245	0.00366859
Guaiacol sulfate	Xenobiotics	Benzoate Metabolism		HMDB60013	-0.189685	0.014638
Sulfate*	Xenobiotics	Chemical	C00059	HMDB01448	-0.0736574	6.2708e-06
O-sulfo-L-tyrosine	Xenobiotics	Chemical			-0.0855331	0.0014041
Indoleacetylcarnitine*	Xenobiotics	Chemical			-0.193122	0.00867539
N-ethylglycinexylidide	Xenobiotics	Drug - Analgesics, Anesthetics	C16561	HMDB60656	2.4563	7.11898e-30
Lidocaine	Xenobiotics	Drug - Analgesics, Anesthetics	D00358	HMDB14426	2.31381	3.64674e-29
Gluconate	Xenobiotics	Food Component/Plant	C00257	HMDB00625	0.921832	5.40916e-28
Tartarate	Xenobiotics	Food Component/Plant	C00898	HMDB00956	0.789051	1.35866e-27
2-keto-3-deoxy-gluconate	Xenobiotics	Food Component/Plant	C00204	HMDB01353	0.213417	3.1863e-07
Cinnamoylglycine	Xenobiotics	Food Component/Plant		HMDB11621	-0.370571	8.53211e-05
2-isopropylmalate	Xenobiotics	Food Component/Plant	C02504	HMDB00402	0.137615	0.0003836
3-formylindole	Xenobiotics	Food Component/Plant	C08493	HMDB29737	-0.113648	0.000423146
Pyrraline	Xenobiotics	Food Component/Plant		HMDB33143	-0.202688	0.000433242
Erythritol	Xenobiotics	Food Component/Plant	C00503	HMDB02994	-0.0481759	0.00859648
1-methylxanthine	Xenobiotics	Xanthine Metabolism	C16358	HMDB10738	-0.233626	0.000458387
1,7-dimethylurate	Xenobiotics	Xanthine Metabolism	C16356	HMDB11103	-0.206611	0.0069148
