# Supplementary material for: The metabolic footprint of compromised insulin sensitivity under fasting and hyperinsulinemic-euglycemic clamp conditions in an Arab population
Source: Sci Rep. 2020 Oct 13;10:17164. doi: 10.1038/s41598-020-73723-8 (PMC7555540; doi:10.1038/s41598-020-73723-8)
Supplement: Supplementary file 7 — Supplementary Table 3. [file 41598_2020_73723_MOESM7_ESM.xlsx]

## Sheet: Supplementary Table 3
Metabolite	SUPER PATHWAY	SUB PATHWAY	Beta high vs low at T1	p-value
CE(18:4)	Cholesterol Ester	CE Ester	-0.320027	0.000397939
CE(20:5)	Cholesterol Ester	CE Ester	-0.300624	0.000673725
CE(18:3)	Cholesterol Ester	CE Ester	-0.230394	0.00263123
CE(12:0)	Cholesterol Ester	CE Ester	-0.329241	0.00539617
CE(14:0)	Cholesterol Ester	CE Ester	-0.211637	0.00782503
CER(22:1)	Sphingolipids	Ceramide	-0.110567	0.00310539
CER(14:0)	Sphingolipids	Ceramide	-0.0912875	0.00512883
DAG(12:0/18:1)	Diacylglycerol	DAG Ester	-0.496611	3.35217e-06
DAG(16:0/20:5)	Diacylglycerol	DAG Ester	-0.337485	2.84746e-05
DAG(16:0/16:0)	Diacylglycerol	DAG Ester	-0.429334	8.48233e-05
DAG(14:0/18:3)	Diacylglycerol	DAG Ester	-0.30658	0.000146696
DAG(16:0/18:0)	Diacylglycerol	DAG Ester	-0.338144	0.000156094
DAG(18:1/20:5)	Diacylglycerol	DAG Ester	-0.335463	0.00033175
DAG(16:0/22:5)	Diacylglycerol	DAG Ester	-0.296501	0.000360149
DAG(16:0/18:1)	Diacylglycerol	DAG Ester	-0.365421	0.000471799
DAG(16:0/16:1)	Diacylglycerol	DAG Ester	-0.416312	0.000503959
DAG(14:0/18:1)	Diacylglycerol	DAG Ester	-0.300083	0.000508084
DAG(12:0/18:2)	Diacylglycerol	DAG Ester	-0.355183	0.000724304
DAG(14:0/14:0)	Diacylglycerol	DAG Ester	-0.269656	0.000741163
DAG(18:0/18:1)	Diacylglycerol	DAG Ester	-0.360721	0.00091937
DAG(16:0/18:3)	Diacylglycerol	DAG Ester	-0.353612	0.0011706
DAG(16:0/18:2)	Diacylglycerol	DAG Ester	-0.306191	0.00118961
DAG(12:0/18:0)	Diacylglycerol	DAG Ester	-0.210147	0.00125245
DAG(18:0/18:3)	Diacylglycerol	DAG Ester	-0.271493	0.00162891
DAG(18:2/20:5)	Diacylglycerol	DAG Ester	-0.272484	0.00182755
DAG(14:0/16:0)	Diacylglycerol	DAG Ester	-0.551061	0.00186877
DAG(16:0/20:3)	Diacylglycerol	DAG Ester	-0.300569	0.00187976
DAG(15:0/18:1)	Diacylglycerol	DAG Ester	-0.243909	0.00234329
DAG(18:0/18:2)	Diacylglycerol	DAG Ester	-0.281134	0.00256408
DAG(14:0/18:2)	Diacylglycerol	DAG Ester	-0.374176	0.00258757
DAG(18:1/18:1)	Diacylglycerol	DAG Ester	-0.306483	0.00297688
DAG(15:0/18:2)	Diacylglycerol	DAG Ester	-0.263534	0.00458069
DAG(16:0/20:4)	Diacylglycerol	DAG Ester	-0.2515	0.00758302
DAG(16:1/18:2)	Diacylglycerol	DAG Ester	-0.293527	0.00813387
DAG(18:1/18:2)	Diacylglycerol	DAG Ester	-0.252235	0.00830282
DAG(14:0/20:4)	Diacylglycerol	DAG Ester	-0.282537	0.00853763
Total DAG	Neutral Complex Lipids SUM	Diacylglycerols	-0.249931	0.00181263
2-hydroxyacetaminophen sulfate*	Xenobiotics	Drug - Analgesics, Anesthetics	1.46004	0.00506681
MAG(17:0)	MAG	Ester	-0.132722	0.000261022
MAG(18:3)	MAG	Ester	-0.13951	0.0011497
MAG(20:3)	MAG	Ester	-0.131892	0.0023875
MAG(18:1)	MAG	Ester	-0.348694	0.00265058
MAG(20:2)	MAG	Ester	-0.103731	0.00517209
MAG(14:0)	MAG	Ester	-0.112687	0.00662197
MAG(20:4)	MAG	Ester	-0.134454	0.00844661
octadecanedioylcarnitine (C18-DC)*	Lipid	Fatty Acid Metabolism(Acyl Carnitine)	0.224825	0.00474684
betonicine	Xenobiotics	Food Component/Plant	-0.76292	0.000514032
Alpha-ketoglutaramate*	Amino Acid	Glutamate Metabolism	0.122289	0.00296922
Pyroglutamine*	Amino Acid	Glutamate Metabolism	0.18798	0.00877889
LPC(20:5)	Lysophosphatidylcholine	LPC Ester	-0.192269	0.00887571
PC(18:0/20:5)	Phosphatidylcholine	PC Ester	-0.383239	5.43282e-05
PC(16:0/20:5)	Phosphatidylcholine	PC Ester	-0.313745	0.000447541
PC(18:0/22:5)	Phosphatidylcholine	PC Ester	-0.18311	0.0030483
PC(18:0/18:3)	Phosphatidylcholine	PC Ester	-0.271578	0.00390101
PC(18:0/16:1)	Phosphatidylcholine	PC Ester	-0.230025	0.00464272
PC(16:0/18:3)	Phosphatidylcholine	PC Ester	-0.214345	0.00622365
PC(18:0/18:1)	Phosphatidylcholine	PC Ester	-0.159832	0.00649338
PC(18:1/20:5)	Phosphatidylcholine	PC Ester	-0.222319	0.00811336
PE(18:0/20:5)	Phosphatidylethanolamine	PE Ester	-0.327393	8.26422e-05
PE(18:0/22:5)	Phosphatidylethanolamine	PE Ester	-0.190567	0.000339281
PE(18:0/18:3)	Phosphatidylethanolamine	PE Ester	-0.212831	0.00418626
PE(18:0/20:3)	Phosphatidylethanolamine	PE Ester	-0.176817	0.00844161
Total PI	Phospholipid SUM	Phosphatidylinositols	-0.144091	0.00903975
PI(18:0/16:1)	Phosphatidylinositol	PI Ester	-0.263081	8.63206e-05
PI(18:0/20:3)	Phosphatidylinositol	PI Ester	-0.196608	0.00872106
eicosapentaenoate (EPA; 20:5n3)	Lipid	Polyunsaturated Fatty Acid (n3 and n6)	-0.24945	0.00725964
Uridine	Nucleotide	Pyrimidine Metabolism, Uracil containing	-0.118595	0.00630796
3-ureidopropionate	Nucleotide	Pyrimidine Metabolism, Uracil containing	-0.174678	0.0066231
SM(14:0)	Sphingolipids	Sphingomyelin	-0.143259	0.00417321
TAG54:5-FA20:5	Triacylglycerol	TAG Ester	-0.443349	1.19271e-05
TAG52:5-FA20:5	Triacylglycerol	TAG Ester	-0.487968	2.58438e-05
TAG54:6-FA20:5	Triacylglycerol	TAG Ester	-0.422302	4.94999e-05
TAG44:0-FA12:0	Triacylglycerol	TAG Ester	-0.793194	5.87368e-05
TAG56:6-FA20:5	Triacylglycerol	TAG Ester	-0.322076	0.000248621
TAG54:0-FA16:0	Triacylglycerol	TAG Ester	-0.38585	0.000255539
TAG52:6-FA20:5	Triacylglycerol	TAG Ester	-0.498639	0.000292803
TAG54:7-FA20:5	Triacylglycerol	TAG Ester	-0.376452	0.000297772
TAG44:0-FA16:0	Triacylglycerol	TAG Ester	-0.864582	0.00031296
TAG56:7-FA20:5	Triacylglycerol	TAG Ester	-0.296797	0.000373828
TAG46:0-FA18:0	Triacylglycerol	TAG Ester	-0.692067	0.00037955
TAG48:0-FA16:0	Triacylglycerol	TAG Ester	-0.578931	0.000388719
TAG50:5-FA20:5	Triacylglycerol	TAG Ester	-0.474738	0.000447441
TAG46:0-FA12:0	Triacylglycerol	TAG Ester	-0.735499	0.000452451
TAG48:1-FA12:0	Triacylglycerol	TAG Ester	-0.699515	0.000472417
TAG44:1-FA18:1	Triacylglycerol	TAG Ester	-0.593942	0.000491043
TAG50:0-FA18:0	Triacylglycerol	TAG Ester	-0.51304	0.00053363
TAG50:1-FA16:0	Triacylglycerol	TAG Ester	-0.428041	0.000565279
TAG50:1-FA18:1	Triacylglycerol	TAG Ester	-0.425048	0.00062335
TAG50:0-FA16:0	Triacylglycerol	TAG Ester	-0.470017	0.000629056
TAG42:0-FA16:0	Triacylglycerol	TAG Ester	-0.737998	0.000671291
TAG50:0-FA14:0	Triacylglycerol	TAG Ester	-0.469956	0.00068002
TAG46:0-FA16:0	Triacylglycerol	TAG Ester	-0.74757	0.000759763
TAG46:1-FA12:0	Triacylglycerol	TAG Ester	-0.742185	0.000779664
TAG46:0-FA14:0	Triacylglycerol	TAG Ester	-0.713013	0.000816259
TAG48:1-FA18:0	Triacylglycerol	TAG Ester	-0.574875	0.000829784
TAG52:0-FA16:0	Triacylglycerol	TAG Ester	-0.437083	0.000891607
TAG42:1-FA14:0	Triacylglycerol	TAG Ester	-0.784183	0.000919247
TAG53:0-FA16:0	Triacylglycerol	TAG Ester	-0.343525	0.000960454
TAG56:1-FA18:1	Triacylglycerol	TAG Ester	-0.305755	0.000978887
TAG45:1-FA16:0	Triacylglycerol	TAG Ester	-0.478746	0.00100934
TAG48:0-FA18:0	Triacylglycerol	TAG Ester	-0.622068	0.00108183
TAG46:1-FA18:0	Triacylglycerol	TAG Ester	-0.558254	0.00108988
TAG48:2-FA18:0	Triacylglycerol	TAG Ester	-0.582511	0.00117803
TAG52:0-FA18:0	Triacylglycerol	TAG Ester	-0.447227	0.00118826
TAG56:7-FA18:0	Triacylglycerol	TAG Ester	-0.283084	0.00121253
TAG50:2-FA16:0	Triacylglycerol	TAG Ester	-0.37024	0.00126811
TAG48:2-FA12:0	Triacylglycerol	TAG Ester	-0.639149	0.00127443
TAG47:0-FA15:0	Triacylglycerol	TAG Ester	-0.529586	0.00128176
TAG44:2-FA18:1	Triacylglycerol	TAG Ester	-0.592712	0.00128679
TAG42:0-FA14:0	Triacylglycerol	TAG Ester	-0.777223	0.00130171
TAG50:5-FA16:0	Triacylglycerol	TAG Ester	-0.419548	0.00130674
TAG40:0-FA14:0	Triacylglycerol	TAG Ester	-0.55017	0.00130957
TAG46:1-FA18:1	Triacylglycerol	TAG Ester	-0.603479	0.00131937
TAG52:1-FA16:0	Triacylglycerol	TAG Ester	-0.384568	0.00132782
TAG47:0-FA16:0	Triacylglycerol	TAG Ester	-0.586875	0.00136218
TAG40:0-FA16:0	Triacylglycerol	TAG Ester	-0.704967	0.00137939
TAG52:1-FA18:0	Triacylglycerol	TAG Ester	-0.399564	0.00138082
TAG36:0-FA12:0	Triacylglycerol	TAG Ester	-0.663765	0.00140256
TAG46:1-FA16:0	Triacylglycerol	TAG Ester	-0.707106	0.00143967
TAG45:0-FA16:0	Triacylglycerol	TAG Ester	-0.567527	0.00145031
TAG52:1-FA18:1	Triacylglycerol	TAG Ester	-0.365909	0.00145274
TAG52:7-FA20:5	Triacylglycerol	TAG Ester	-0.385097	0.00145756
TAG44:1-FA16:0	Triacylglycerol	TAG Ester	-0.696365	0.00147061
TAG44:1-FA16:1	Triacylglycerol	TAG Ester	-0.633148	0.00149464
TAG48:1-FA16:1	Triacylglycerol	TAG Ester	-0.518346	0.00156081
TAG44:1-FA12:0	Triacylglycerol	TAG Ester	-0.791915	0.0015725
TAG46:2-FA12:0	Triacylglycerol	TAG Ester	-0.665953	0.00158225
TAG54:8-FA20:5	Triacylglycerol	TAG Ester	-0.315605	0.00159028
TAG46:2-FA18:1	Triacylglycerol	TAG Ester	-0.617845	0.00161329
TAG47:1-FA17:0	Triacylglycerol	TAG Ester	-0.42187	0.00165075
TAG47:0-FA17:0	Triacylglycerol	TAG Ester	-0.383508	0.0017006
TAG47:2-FA18:1	Triacylglycerol	TAG Ester	-0.480375	0.00170777
TAG48:1-FA16:0	Triacylglycerol	TAG Ester	-0.547903	0.00171525
TAG44:1-FA14:0	Triacylglycerol	TAG Ester	-0.740534	0.00172491
TAG52:0-FA20:0	Triacylglycerol	TAG Ester	-0.335008	0.0017387
TAG50:3-FA18:3	Triacylglycerol	TAG Ester	-0.433235	0.0017847
TAG49:0-FA15:0	Triacylglycerol	TAG Ester	-0.499948	0.00178792
TAG50:2-FA18:2	Triacylglycerol	TAG Ester	-0.348296	0.00180841
TAG50:1-FA16:1	Triacylglycerol	TAG Ester	-0.448869	0.00183227
TAG49:1-FA16:1	Triacylglycerol	TAG Ester	-0.499471	0.00184235
TAG50:1-FA14:0	Triacylglycerol	TAG Ester	-0.518026	0.00184867
TAG48:1-FA14:0	Triacylglycerol	TAG Ester	-0.564086	0.0018569
TAG42:1-FA16:0	Triacylglycerol	TAG Ester	-0.642129	0.00186246
TAG50:5-FA18:1	Triacylglycerol	TAG Ester	-0.359051	0.00186915
TAG42:1-FA18:1	Triacylglycerol	TAG Ester	-0.63934	0.00188436
TAG44:0-FA14:0	Triacylglycerol	TAG Ester	-0.782004	0.00189237
TAG46:3-FA16:0	Triacylglycerol	TAG Ester	-0.494866	0.00193035
TAG46:2-FA16:0	Triacylglycerol	TAG Ester	-0.635807	0.00195195
TAG56:6-FA16:0	Triacylglycerol	TAG Ester	-0.265963	0.00199504
TAG46:2-FA16:1	Triacylglycerol	TAG Ester	-0.600841	0.00202727
TAG56:1-FA16:0	Triacylglycerol	TAG Ester	-0.324101	0.00208536
TAG47:1-FA16:0	Triacylglycerol	TAG Ester	-0.565787	0.00209501
TAG52:2-FA20:0	Triacylglycerol	TAG Ester	-0.313213	0.00210043
TAG46:2-FA18:2	Triacylglycerol	TAG Ester	-0.64423	0.00210946
TAG50:1-FA18:0	Triacylglycerol	TAG Ester	-0.489755	0.00211968
TAG49:1-FA18:1	Triacylglycerol	TAG Ester	-0.469803	0.00215989
TAG49:0-FA17:0	Triacylglycerol	TAG Ester	-0.467206	0.00216567
TAG48:1-FA18:1	Triacylglycerol	TAG Ester	-0.556407	0.00216719
TAG51:0-FA16:0	Triacylglycerol	TAG Ester	-0.48299	0.00216803
TAG49:0-FA16:0	Triacylglycerol	TAG Ester	-0.519283	0.00224373
TAG49:1-FA16:0	Triacylglycerol	TAG Ester	-0.470028	0.00224879
TAG52:7-FA18:1	Triacylglycerol	TAG Ester	-0.389929	0.00230293
TAG48:2-FA18:1	Triacylglycerol	TAG Ester	-0.565317	0.00233115
TAG51:2-FA16:0	Triacylglycerol	TAG Ester	-0.37379	0.00234174
TAG46:1-FA16:1	Triacylglycerol	TAG Ester	-0.646299	0.00234798
TAG42:1-FA16:1	Triacylglycerol	TAG Ester	-0.392827	0.00242099
TAG47:1-FA18:1	Triacylglycerol	TAG Ester	-0.557224	0.00245418
TAG48:0-FA14:0	Triacylglycerol	TAG Ester	-0.5805	0.0024658
TAG48:3-FA12:0	Triacylglycerol	TAG Ester	-0.569417	0.00248655
TAG52:1-FA16:1	Triacylglycerol	TAG Ester	-0.302564	0.00248763
TAG49:1-FA15:0	Triacylglycerol	TAG Ester	-0.460019	0.00252017
TAG52:1-FA20:0	Triacylglycerol	TAG Ester	-0.355456	0.00258142
TAG49:2-FA18:1	Triacylglycerol	TAG Ester	-0.45167	0.002619
TAG52:3-FA18:3	Triacylglycerol	TAG Ester	-0.337612	0.00264729
TAG48:3-FA18:1	Triacylglycerol	TAG Ester	-0.54228	0.00267533
TAG52:2-FA18:1	Triacylglycerol	TAG Ester	-0.310009	0.00276806
TAG56:8-FA18:1	Triacylglycerol	TAG Ester	-0.232938	0.00277919
TAG49:2-FA15:0	Triacylglycerol	TAG Ester	-0.41497	0.00281485
TAG52:3-FA20:3	Triacylglycerol	TAG Ester	-0.401436	0.00286857
TAG49:2-FA16:0	Triacylglycerol	TAG Ester	-0.417892	0.00287214
TAG54:1-FA16:0	Triacylglycerol	TAG Ester	-0.324143	0.00289574
TAG44:1-FA14:1	Triacylglycerol	TAG Ester	-0.479356	0.00289729
TAG44:2-FA18:2	Triacylglycerol	TAG Ester	-0.62787	0.00291093
TAG54:1-FA18:1	Triacylglycerol	TAG Ester	-0.325119	0.00291567
TAG52:2-FA18:0	Triacylglycerol	TAG Ester	-0.330685	0.00291758
TAG52:6-FA16:0	Triacylglycerol	TAG Ester	-0.395879	0.00293176
TAG49:0-FA18:0	Triacylglycerol	TAG Ester	-0.493036	0.00304673
TAG47:1-FA15:0	Triacylglycerol	TAG Ester	-0.566759	0.00305234
TAG50:4-FA16:0	Triacylglycerol	TAG Ester	-0.408863	0.00305241
TAG52:1-FA20:1	Triacylglycerol	TAG Ester	-0.329127	0.00309159
TAG56:2-FA18:1	Triacylglycerol	TAG Ester	-0.154897	0.00310932
TAG42:2-FA18:2	Triacylglycerol	TAG Ester	-0.464486	0.00316463
TAG51:2-FA18:1	Triacylglycerol	TAG Ester	-0.372077	0.00319724
TAG52:2-FA16:0	Triacylglycerol	TAG Ester	-0.312933	0.00321344
TAG48:4-FA16:0	Triacylglycerol	TAG Ester	-0.456996	0.00321864
TAG46:3-FA18:1	Triacylglycerol	TAG Ester	-0.463472	0.00322125
TAG50:2-FA18:1	Triacylglycerol	TAG Ester	-0.409984	0.00327604
TAG54:3-FA20:3	Triacylglycerol	TAG Ester	-0.334431	0.00328553
TAG50:2-FA16:1	Triacylglycerol	TAG Ester	-0.39604	0.00330601
TAG52:7-FA16:0	Triacylglycerol	TAG Ester	-0.468472	0.00332319
TAG48:2-FA14:0	Triacylglycerol	TAG Ester	-0.497213	0.00332596
TAG50:2-FA14:1	Triacylglycerol	TAG Ester	-0.398913	0.00336598
TAG47:0-FA14:0	Triacylglycerol	TAG Ester	-0.561888	0.00336778
TAG49:3-FA18:3	Triacylglycerol	TAG Ester	-0.414715	0.0033733
TAG48:4-FA18:3	Triacylglycerol	TAG Ester	-0.554513	0.00337387
TAG51:1-FA18:0	Triacylglycerol	TAG Ester	-0.445213	0.00337559
TAG53:4-FA16:0	Triacylglycerol	TAG Ester	-0.322074	0.00348618
TAG48:2-FA14:1	Triacylglycerol	TAG Ester	-0.514484	0.00353918
TAG46:2-FA14:1	Triacylglycerol	TAG Ester	-0.582351	0.00356686
TAG49:2-FA18:2	Triacylglycerol	TAG Ester	-0.408801	0.0035719
TAG47:2-FA18:2	Triacylglycerol	TAG Ester	-0.497242	0.00357777
TAG58:10-FA20:5	Triacylglycerol	TAG Ester	-0.251026	0.0035824
TAG54:5-FA22:5	Triacylglycerol	TAG Ester	-0.297271	0.00361471
TAG52:2-FA18:2	Triacylglycerol	TAG Ester	-0.289437	0.00363413
TAG51:1-FA16:0	Triacylglycerol	TAG Ester	-0.444882	0.00367486
TAG56:5-FA22:5	Triacylglycerol	TAG Ester	-0.27391	0.00368076
TAG44:2-FA12:0	Triacylglycerol	TAG Ester	-0.701591	0.00372272
TAG45:1-FA18:1	Triacylglycerol	TAG Ester	-0.522865	0.00373219
TAG54:1-FA20:0	Triacylglycerol	TAG Ester	-0.283873	0.00374551
TAG47:1-FA14:0	Triacylglycerol	TAG Ester	-0.570858	0.0037732
TAG48:4-FA14:0	Triacylglycerol	TAG Ester	-0.474486	0.00382597
TAG50:2-FA14:0	Triacylglycerol	TAG Ester	-0.440975	0.00386134
TAG48:2-FA16:0	Triacylglycerol	TAG Ester	-0.497046	0.00387874
TAG50:2-FA18:0	Triacylglycerol	TAG Ester	-0.449865	0.00388198
TAG48:2-FA18:2	Triacylglycerol	TAG Ester	-0.486527	0.0038822
TAG56:2-FA20:0	Triacylglycerol	TAG Ester	-0.265979	0.00390381
TAG49:3-FA16:0	Triacylglycerol	TAG Ester	-0.384412	0.00391985
TAG54:7-FA18:1	Triacylglycerol	TAG Ester	-0.283961	0.00393676
TAG48:1-FA14:1	Triacylglycerol	TAG Ester	-0.487912	0.0040106
TAG51:1-FA15:0	Triacylglycerol	TAG Ester	-0.406325	0.00402515
TAG51:1-FA17:0	Triacylglycerol	TAG Ester	-0.426814	0.00408786
TAG51:0-FA18:0	Triacylglycerol	TAG Ester	-0.483666	0.00417304
TAG54:4-FA20:4	Triacylglycerol	TAG Ester	-0.286299	0.00425239
TAG47:2-FA15:0	Triacylglycerol	TAG Ester	-0.493472	0.00425312
TAG48:4-FA20:4	Triacylglycerol	TAG Ester	-0.537498	0.0042701
TAG50:1-FA20:1	Triacylglycerol	TAG Ester	-0.426982	0.00427178
TAG38:0-FA12:0	Triacylglycerol	TAG Ester	-0.452952	0.00440634
TAG44:2-FA16:0	Triacylglycerol	TAG Ester	-0.566389	0.00441432
TAG52:2-FA14:0	Triacylglycerol	TAG Ester	-0.379344	0.00441593
TAG53:1-FA16:0	Triacylglycerol	TAG Ester	-0.389193	0.00449797
TAG49:3-FA18:2	Triacylglycerol	TAG Ester	-0.391871	0.00458859
TAG53:2-FA16:0	Triacylglycerol	TAG Ester	-0.368054	0.00464042
TAG49:2-FA14:0	Triacylglycerol	TAG Ester	-0.511294	0.00465128
TAG46:1-FA14:0	Triacylglycerol	TAG Ester	-0.647716	0.00468438
TAG52:4-FA20:4	Triacylglycerol	TAG Ester	-0.362615	0.00468668
TAG54:1-FA18:0	Triacylglycerol	TAG Ester	-0.375073	0.00469327
TAG51:1-FA18:1	Triacylglycerol	TAG Ester	-0.417143	0.00475485
TAG51:3-FA18:3	Triacylglycerol	TAG Ester	-0.377516	0.00481873
TAG56:8-FA20:5	Triacylglycerol	TAG Ester	-0.237544	0.00482798
TAG45:0-FA15:0	Triacylglycerol	TAG Ester	-0.536138	0.00482883
TAG49:2-FA16:1	Triacylglycerol	TAG Ester	-0.433252	0.00488481
TAG52:4-FA18:3	Triacylglycerol	TAG Ester	-0.307739	0.00489509
TAG51:3-FA16:0	Triacylglycerol	TAG Ester	-0.0608956	0.00493713
TAG46:3-FA18:2	Triacylglycerol	TAG Ester	-0.543802	0.00496226
TAG48:3-FA18:2	Triacylglycerol	TAG Ester	-0.489238	0.00500624
TAG49:1-FA17:0	Triacylglycerol	TAG Ester	-0.517574	0.00501851
TAG54:2-FA18:0	Triacylglycerol	TAG Ester	-0.310828	0.00504629
TAG50:3-FA18:0	Triacylglycerol	TAG Ester	-0.356931	0.00507445
TAG56:6-FA22:5	Triacylglycerol	TAG Ester	-0.247829	0.00511035
TAG50:3-FA16:0	Triacylglycerol	TAG Ester	-0.340816	0.00517603
TAG50:3-FA20:3	Triacylglycerol	TAG Ester	-0.516442	0.00521381
TAG52:8-FA18:2	Triacylglycerol	TAG Ester	-0.326394	0.00521662
TAG46:3-FA14:0	Triacylglycerol	TAG Ester	-0.517221	0.00529237
TAG48:3-FA16:0	Triacylglycerol	TAG Ester	-0.490781	0.00532436
TAG51:2-FA17:0	Triacylglycerol	TAG Ester	-0.362929	0.00533197
TAG52:4-FA22:4	Triacylglycerol	TAG Ester	-0.389248	0.00539431
TAG52:2-FA20:2	Triacylglycerol	TAG Ester	-0.340524	0.0054903
TAG48:3-FA14:1	Triacylglycerol	TAG Ester	-0.442033	0.00549396
TAG52:5-FA22:5	Triacylglycerol	TAG Ester	-0.357982	0.00555621
TAG48:4-FA18:1	Triacylglycerol	TAG Ester	-0.415327	0.00557931
TAG52:3-FA18:0	Triacylglycerol	TAG Ester	-0.302161	0.00558454
TAG49:3-FA16:1	Triacylglycerol	TAG Ester	-0.349325	0.00559974
TAG54:6-FA22:6	Triacylglycerol	TAG Ester	-0.350448	0.0056029
TAG50:3-FA14:1	Triacylglycerol	TAG Ester	-0.344945	0.00561386
TAG47:2-FA16:1	Triacylglycerol	TAG Ester	-0.402455	0.00566218
TAG48:2-FA16:1	Triacylglycerol	TAG Ester	-0.494707	0.00568171
TAG52:3-FA20:1	Triacylglycerol	TAG Ester	-0.307342	0.00577096
TAG51:2-FA18:2	Triacylglycerol	TAG Ester	-0.357788	0.00583945
TAG48:3-FA18:3	Triacylglycerol	TAG Ester	-0.53637	0.00585975
TAG53:3-FA16:0	Triacylglycerol	TAG Ester	-0.312845	0.00594202
TAG47:2-FA14:0	Triacylglycerol	TAG Ester	-0.482939	0.00595354
TAG46:2-FA14:0	Triacylglycerol	TAG Ester	-0.58931	0.00598704
TAG52:4-FA18:0	Triacylglycerol	TAG Ester	-0.296342	0.00610398
TAG46:3-FA16:1	Triacylglycerol	TAG Ester	-0.513736	0.00622642
TAG54:4-FA22:4	Triacylglycerol	TAG Ester	-0.314251	0.00624556
TAG52:2-FA16:1	Triacylglycerol	TAG Ester	-0.334751	0.00625651
TAG51:0-FA17:0	Triacylglycerol	TAG Ester	-0.442678	0.00626056
TAG49:1-FA14:0	Triacylglycerol	TAG Ester	-0.527894	0.0062681
TAG54:2-FA18:1	Triacylglycerol	TAG Ester	-0.299446	0.00627408
TAG54:4-FA20:3	Triacylglycerol	TAG Ester	-0.302874	0.00636776
TAG52:2-FA20:1	Triacylglycerol	TAG Ester	-0.350206	0.00641992
TAG46:3-FA18:3	Triacylglycerol	TAG Ester	-0.528978	0.0064265
TAG46:3-FA14:1	Triacylglycerol	TAG Ester	-0.44624	0.00644736
TAG48:4-FA12:0	Triacylglycerol	TAG Ester	-0.50225	0.00647968
TAG51:4-FA18:3	Triacylglycerol	TAG Ester	-0.352555	0.00651797
TAG50:3-FA18:1	Triacylglycerol	TAG Ester	-0.371461	0.00665625
TAG55:1-FA18:1	Triacylglycerol	TAG Ester	-0.21608	0.00667837
TAG50:3-FA18:2	Triacylglycerol	TAG Ester	-0.339743	0.00676635
TAG52:6-FA18:1	Triacylglycerol	TAG Ester	-0.253693	0.00681442
TAG49:2-FA17:0	Triacylglycerol	TAG Ester	-0.469742	0.00683614
TAG51:2-FA18:0	Triacylglycerol	TAG Ester	-0.216679	0.00684371
TAG52:3-FA16:0	Triacylglycerol	TAG Ester	-0.25134	0.00684537
TAG54:0-FA18:0	Triacylglycerol	TAG Ester	-0.325024	0.00708945
TAG51:2-FA15:0	Triacylglycerol	TAG Ester	-0.336325	0.00715618
TAG50:5-FA20:4	Triacylglycerol	TAG Ester	-0.475105	0.00717464
TAG49:3-FA15:0	Triacylglycerol	TAG Ester	-0.363586	0.00722491
TAG56:4-FA22:4	Triacylglycerol	TAG Ester	-0.271797	0.00725415
TAG48:5-FA18:3	Triacylglycerol	TAG Ester	-0.412542	0.00734873
TAG50:3-FA14:0	Triacylglycerol	TAG Ester	-0.376684	0.00743256
TAG53:1-FA17:0	Triacylglycerol	TAG Ester	-0.406027	0.00745978
TAG51:3-FA17:0	Triacylglycerol	TAG Ester	-0.312814	0.00752953
TAG54:5-FA16:0	Triacylglycerol	TAG Ester	-0.269568	0.00754462
TAG51:4-FA20:4	Triacylglycerol	TAG Ester	-0.281638	0.00754555
TAG53:5-FA20:4	Triacylglycerol	TAG Ester	-0.312955	0.00758136
TAG50:4-FA20:4	Triacylglycerol	TAG Ester	-0.49886	0.00765387
TAG58:6-FA16:0	Triacylglycerol	TAG Ester	-0.25397	0.00767853
TAG50:4-FA20:3	Triacylglycerol	TAG Ester	-0.43346	0.00769002
TAG52:8-FA16:1	Triacylglycerol	TAG Ester	-0.369167	0.00771626
TAG53:2-FA18:0	Triacylglycerol	TAG Ester	-0.196909	0.00786212
TAG53:2-FA18:1	Triacylglycerol	TAG Ester	-0.336224	0.00790959
TAG52:6-FA22:6	Triacylglycerol	TAG Ester	-0.422128	0.00795725
TAG56:4-FA20:3	Triacylglycerol	TAG Ester	-0.245027	0.00803275
TAG51:3-FA18:2	Triacylglycerol	TAG Ester	-0.304265	0.0080598
TAG47:1-FA16:1	Triacylglycerol	TAG Ester	-0.367947	0.00813241
TAG53:1-FA18:1	Triacylglycerol	TAG Ester	-0.375306	0.00815648
TAG46:3-FA12:0	Triacylglycerol	TAG Ester	-0.521185	0.00818612
TAG58:7-FA16:0	Triacylglycerol	TAG Ester	-0.260438	0.00824078
TAG50:3-FA16:1	Triacylglycerol	TAG Ester	-0.329422	0.00825863
TAG54:4-FA18:3	Triacylglycerol	TAG Ester	-0.252992	0.00837224
TAG51:3-FA16:1	Triacylglycerol	TAG Ester	-0.356923	0.00844561
TAG54:1-FA20:1	Triacylglycerol	TAG Ester	-0.279072	0.00848444
TAG54:2-FA20:1	Triacylglycerol	TAG Ester	-0.262836	0.00864812
TAG54:2-FA16:0	Triacylglycerol	TAG Ester	-0.272841	0.00869941
TAG48:4-FA18:2	Triacylglycerol	TAG Ester	-0.462459	0.00881517
TAG50:4-FA18:3	Triacylglycerol	TAG Ester	-0.392293	0.00885125
TAG52:3-FA18:2	Triacylglycerol	TAG Ester	-0.242724	0.00888306
TAG52:3-FA18:1	Triacylglycerol	TAG Ester	-0.244507	0.00902957
Total TAG	Neutral Complex Lipids SUM	Triacylglycerols	-0.277667	0.00324654
X - 21471	Unknown	Unknown	0.231896	0.00315068
