# Supplementary material for: The metabolic footprint of compromised insulin sensitivity under fasting and hyperinsulinemic-euglycemic clamp conditions in an Arab population
Source: Sci Rep. 2020 Oct 13;10:17164. doi: 10.1038/s41598-020-73723-8 (PMC7555540; doi:10.1038/s41598-020-73723-8)
Supplement: Supplementary file 10 — Supplementary Table 6. [file 41598_2020_73723_MOESM10_ESM.xlsx]

## Sheet: SupplementaryTable6
				SAMPLE_NAME	WCQA-13590	WCQA-13591	WCQA-13594	WCQA-13595	WCQA-13566	WCQA-13567	WCQA-13544	WCQA-13545	WCQA-13592	WCQA-13593	WCQA-13632	WCQA-13633	WCQA-13622	WCQA-13623	WCQA-13548	WCQA-13549	WCQA-13546	WCQA-13547	WCQA-13572	WCQA-13573	WCQA-13600	WCQA-13601	WCQA-13540	WCQA-13541	WCQA-13610	WCQA-13611	WCQA-13554	WCQA-13555	WCQA-13580	WCQA-13581	WCQA-13576	WCQA-13577	WCQA-13630	WCQA-13631	WCQA-13550	WCQA-13624	WCQA-13625	WCQA-13614	WCQA-13615	WCQA-13586	WCQA-13587	WCQA-13556	WCQA-13557	WCQA-13564	WCQA-13565
				SAMPLE_ID	5319606	5319607	5319610	5319611	5319582	5319583	5319560	5319561	5319608	5319609	5319648	5319649	5319638	5319639	5319564	5319565	5319562	5319563	5319588	5319589	5319616	5319617	5319556	5319557	5319626	5319627	5319570	5319571	5319596	5319597	5319592	5319593	5319646	5319647	5319566	5319640	5319641	5319630	5319631	5319602	5319603	5319572	5319573	5319580	5319581
				CLIENT_IDENTIFIER	FD07723933	FD07723941	FD07723965	FD07723973	FD07723931	FD07723939	FD07723945	FD07723953	FD07723949	FD07723957	FD07723984	FD07723992	FD07723999	FD07724007	FD07723977	FD07723985	FD07723961	FD07723969	FD07723979	FD07723987	FD07723918	FD07723926	FD07723913	FD07723921	FD07723998	FD07724006	FD07723930	FD07723938	FD07723948	FD07723956	FD07723916	FD07723924	FD07723968	FD07723976	FD07723993	FD07723920	FD07723928	FD07723935	FD07723943	FD07723996	FD07724004	FD07723946	FD07723954	FD07723915	FD07723923
				GROUP_NUMBER	1	2	1	2	1	2	1	2	1	2	1	2	1	2	1	2	1	2	1	2	1	2	1	2	1	2	1	2	1	2	1	2	1	2	1	1	2	1	2	1	2	1	2	1	2
				SUBJECT_ID	MB 24	MB 24	MB 25	MB 25	MB 26	MB 26	MB 27	MB 27	MB 28	MB 28	MB 29	MB 29	MB 30	MB 30	MB 31	MB 31	MB 32	MB 32	MB 33	MB 33	MB 34	MB 34	MB 35	MB 35	MB 36	MB 36	MB 37	MB 37	MB 38	MB 38	MB 40	MB 40	MB 41	MB 41	MB 42	MB 43	MB 43	MB 44	MB 44	MB 45	MB 45	MB 46	MB 46	MB 47	MB 47
				SUBJECT_TIME	MB 24 0h	MB 24 2h	MB 25 0h	MB 25 2h	MB 26 0h	MB 26 2h	MB 27 0h	MB 27 2h	MB 28 0h	MB 28 2h	MB 29 0h	MB 29 2h	MB 30 0h	MB 30 2h	MB 31 0h	MB 31 2h	MB 32 0h	MB 32 2h	MB 33 0h	MB 33 2h	MB 34 0h	MB 34 2h	MB 35 0h	MB 35 2h	MB 36 0h	MB 36 2h	MB 37 0h	MB 37 2h	MB 38 0h	MB 38 2h	MB 40 0h	MB 40 2h	MB 41 0h	MB 41 2h	MB 42 0h	MB 43 0h	MB 43 2h	MB 44 0h	MB 44 2h	MB 45 0h	MB 45 2h	MB 46 0h	MB 46 2h	MB 47 0h	MB 47 2h
				TIME	0h	2h	0h	2h	0h	2h	0h	2h	0h	2h	0h	2h	0h	2h	0h	2h	0h	2h	0h	2h	0h	2h	0h	2h	0h	2h	0h	2h	0h	2h	0h	2h	0h	2h	0h	0h	2h	0h	2h	0h	2h	0h	2h	0h	2h
				SAMPLE_NAME CPL	WCQA-13684	WCQA-13685	WCQA-13688	WCQA-13689	WCQA-13660	WCQA-13661	WCQA-13638	WCQA-13639	WCQA-13686	WCQA-13687	WCQA-13726	WCQA-13727	WCQA-13716	WCQA-13717	WCQA-13642	WCQA-13643	WCQA-13640	WCQA-13641	WCQA-13666	WCQA-13667	WCQA-13694	WCQA-13695	WCQA-13634	WCQA-13635	WCQA-13704	WCQA-13705	WCQA-13648	WCQA-13649	WCQA-13674	WCQA-13675	WCQA-13670	WCQA-13671	WCQA-13724	WCQA-13725	WCQA-13644	WCQA-13718	WCQA-13719	WCQA-13708	WCQA-13709	WCQA-13680	WCQA-13681	WCQA-13650	WCQA-13651	WCQA-13658	WCQA-13659
				SAMPLE_ID CLP	5319700	5319701	5319704	5319705	5319676	5319677	5319654	5319655	5319702	5319703	5319742	5319743	5319732	5319733	5319658	5319659	5319656	5319657	5319682	5319683	5319710	5319711	5319650	5319651	5319720	5319721	5319664	5319665	5319690	5319691	5319686	5319687	5319740	5319741	5319660	5319734	5319735	5319724	5319725	5319696	5319697	5319666	5319667	5319674	5319675
				CLIENT_IDENTIFIER CLP	FD07724317	FD07724325	FD07724349	FD07724357	FD07724315	FD07724323	FD07724329	FD07724337	FD07724333	FD07724341	FD07724368	FD07724376	FD07724383	FD07724391	FD07724361	FD07724369	FD07724345	FD07724353	FD07724363	FD07724371	FD07724302	FD07724310	FD07724297	FD07724305	FD07724382	FD07724390	FD07724314	FD07724322	FD07724332	FD07724340	FD07724300	FD07724308	FD07724352	FD07724360	FD07724377	FD07724304	FD07724312	FD07724319	FD07724327	FD07724380	FD07724388	FD07724330	FD07724338	FD07724299	FD07724307
BIOCHEMICAL	SUPER_PATHWAY	SUB_PATHWAY	KEGG	Group HMDB_ID	MB 24 0h	MB 24 2h	MB 25 0h	MB 25 2h	MB 26 0h	MB 26 2h	MB 27 0h	MB 27 2h	MB 28 0h	MB 28 2h	MB 29 0h	MB 29 2h	MB 30 0h	MB 30 2h	MB 31 0h	MB 31 2h	MB 32 0h	MB 32 2h	MB 33 0h	MB 33 2h	MB 34 0h	MB 34 2h	MB 35 0h	MB 35 2h	MB 36 0h	MB 36 2h	MB 37 0h	MB 37 2h	MB 38 0h	MB 38 2h	MB 40 0h	MB 40 2h	MB 41 0h	MB 41 2h	MB 42 0h	MB 43 0h	MB 43 2h	MB 44 0h	MB 44 2h	MB 45 0h	MB 45 2h	MB 46 0h	MB 46 2h	MB 47 0h	MB 47 2h
(12 or 13)-methylmyristate (a15:0 or i15:0)	Lipid	Fatty Acid, Branched			1100753	819773	2438053	2045698	2450425	910875	2376936	708599	2074902	653987	4298784	4175249	7634206	1326692	1045575	948327	3149686	509034	3080073	1875793	3178689	980662	4251983	569257	3959350	772325	1834015	674874	4187290	1438953	4340629	610373	5239955	841350	3131571	1858209	1088351	3440054	616202	3701066	1111495	2468302	810351	1888272	624857
(14 or 15)-methylpalmitate (a17:0 or i17:0)	Lipid	Fatty Acid, Branched			2902135	2292832	5952881	3223192	8113003	1880406	6183724	1450022	7266328	2171981	11389839	9429694	42965916	10380247	2347280	2843463	6698382	1444525	6864511	4346661	7830112	2821333	7512686	2136261	10045423	2356209	4850864	1306138	7462362	4119371	10745778	1930071	14487227	2348983	10514302	3950903	1841067	11459369	2619311	6997134	2336779	4973043	2100712	4706513	1769351
(16 or 17)-methylstearate (a19:0 or i19:0)	Lipid	Fatty Acid, Branched		HMDB37397	436896	296584	653492	439265	874691		642759		665102	234990	1363047	995361	11416070	4128624	330261	438342	623491	145236	724145	627106	1058743	312157	883306	364051	1560463	349777	741529	126644	804759	597902	1078397	226793	1465690	285418	1065711	471681	266317	1213660	398461	632242	294540	439849	180870	368336	181873
(N(1) + N(8))-acetylspermidine	Amino Acid	Polyamine Metabolism			3489280	3371352	5073011	4691935	3286887	4376774	3816076	3346091	4541833	3840515	3182578	2725559	5057679	5245067	2524593	2480712	3797233	3224831	4036240	3158034	3064074	2611685	3321028	2422515	2038636	2072019	2720286	2486593	2794542	2710259	2855682	2662472	4113239	4197129	2488231	3109919	2554090	3559627	2907475	4014908	2838217	3735393	3428562	4542598	2692675
1,3-dimethylurate	Xenobiotics	Xanthine Metabolism		HMDB01857	101971	92500	133538	92138	82206	77200	132472	68740		61915	68093	87405					272468	226264					147090	99733	65021	30833			180943	151440	210604	200751	62831	50731				44412	34517			48111
1,5-anhydroglucitol (1,5-AG)	Carbohydrate	Glycolysis, Gluconeogenesis, and Pyruvate Metabolism	C07326	HMDB02712	68601568	68111336	68004496	67981400	84331320	90945576	116084744	126437000	78223608	80011120	54761484	56651920	71927192	67958528	69275112	70217488	71945000	72945944	108990168	107075736	73758816	68293528	91914232	86415696	68046528	64182584	64703444	72339720	102067064	98664792	150084992	145692576	72409080	66128688	69047824	84346216	86796400	55632016	54126964	65573564	62069440	103320160	105972392	122682960	116236592
1,6-anhydroglucose	Xenobiotics	Food Component/Plant		HMDB00640		2424812		1106494		2157453		6246328		3712968				2669579	2624351	3114921		3045623		1505030		3130928		6516014		2856509		3939427		1381063	1645886	3961849		3290947			5466263		3124313		7961811		3862426		5163739
1,7-dimethylurate	Xenobiotics	Xanthine Metabolism	C16356	HMDB11103	355384	223965	368811	208620	345316	262810	451005	198137	232393	121344	334051	378547	160978	86555	234553	188897	1007139	716660	1396901	1162586			464426	258692	331062	185755	114293	69180	845011	562394	911934	668602	249740	162017	683714			155233	101744	69463	51932	219456	104942	151914	77692
1-arachidonoyl-GPA (20:4)	Lipid	Lysophospholipid			401816	296002	3072215	862977	2334662	1669013	519664	495747	3876921	1458994	2501421	1732797	3636782	1226328	1028120	1116572	1346660	2139855	2364659	2730518	788968	1720440	1250887	1573578	2173736	2011365	1612409	522308	2995227	1601627	273536	3288857	3425753	1336861	1452465	744132	2124313	4618014	830384	1692110	1148364	2259124	1539811	2168541	2137730
1-carboxyethylvaline	Amino Acid	Leucine, Isoleucine and Valine Metabolism			126286	94220	139536	95433	76118	89095	60161		135668		85813	83895	54315	39562			50679		104509	74234	82804	68161	62717		129540	76898	76664		146596	146294	68013	83453			130266	101950	112841	63345		59352	76179			77818	98633
1-linoleoyl-GPA (18:2)*	Lipid	Lysophospholipid		HMDB07856	155035		139513	79029	106751		81998		366464		148406	109649	237025	138402	79982		272613	126179	123990	181267	142633	185554	213954	144128	78382	93605	126753		372153	225829		96236	364569	169599	124974	278962	418003	311008	104073	94460	76165	337390	160112	108833	127857
1-methyl-4-imidazoleacetate	Amino Acid	Histidine Metabolism	C05828	HMDB02820	4951715	4621417	5541783	5722982	3134697	3436731	6124229	5471679	5898160	5569363	6263549	5708943	4190696	4189164	7460001	7550787	5872387	5420769	6412402	6187798	13852172	10511569	4347577	4560073	4246721	4360191	3880283	3874385	2964472	3468805	4597907	5207975	6615484	6007573	2506725	4136405	3935981	5684479	5396391	9844124	7448242	5371165	4509948	3424377	3358332
1-methyl-5-imidazoleacetate	Amino Acid	Histidine Metabolism		HMDB04988	50451664	46055304	20448160	16957000	20917382	23955192	4971573	4544562	10778160	8083351	22565516	22694304	5173141	3815999	9641831	10405795	13712443	10546346	5846748	4715037	24937168	23256560	11134585	9213697	16373751	12702616	33993356	30801150	3532040	3648042	7331739	6399865	20292488	14300624	5329635	7779542	6442592	28797976	23058086	14720735	14710241	5527201	5392971	3487009	2781968
1-methylguanidine	Amino Acid	Guanidino and Acetamido Metabolism	C02294	HMDB01522	199671	254380							71662				78638																									112928	157267
1-methylhistidine	Amino Acid	Histidine Metabolism	C01152	HMDB00001	85444856	104285792	79805928	120618232	83413640	54738848	52582460	28427848	48986280	73137096	83280896	54777532	47167360	33112052	100217072	95820496	53714280	79513832	44415368	45120296	105738280	73671752	43045664	74249968	44799572	43962392	86368864	44938684	79255760	51279268	26145988	69431104	111297152	96619280	38737704	42504016	65211812	125200080	110271544	105325552	91282152	64621152	54273600	65603456	82941480
1-methylnicotinamide	Cofactors and Vitamins	Nicotinate and Nicotinamide Metabolism	C02918	HMDB00699	3535678	5364394	2406900	8183635	2966157	13579828	2142988	5991089	2643777	2645920	2396175	2083629	4360823	6508602	8559384	8473150	6159284	8676919	1928964	5214836	1245695	2122924	1533544	1421199	2787763	1967345	3129039	5726935	1997948	3714634	3545089	3865501	900784	1872466	2250589	1695620	13699808	3495219	2104620	3665772	2559597	1145166	3167821	1941061	4461696
1-methylurate	Xenobiotics	Xanthine Metabolism	C16359	HMDB03099	490436	432397	444038	325060	428416	254853	417634	213776	366807	218358	376770	284043	693843	268272	658348	583111	666193	558286	747346	610493	34156		529449	377102	303963	156804	97045	47047	386877	395703	633894	558268	449652	399988	363754	26226	41240	328607	219478	114397	72590	189628	88811	146524	94482
1-methylxanthine	Xenobiotics	Xanthine Metabolism	C16358	HMDB10738	947012	803336	1143326	488438	591887	391580	671891	259262	758036	290026	593747	470157	1217217	407521	1044931	969762	1374556	1043919	1306215	790594		1181983	1457509	390085	754440	1029107	1253703	270750	2419930	748140	1004983	1097829	790940	308593	1099324			414226	190892	195708		563884		539802
1-oleoyl-GPG (18:1)*	Lipid	Lysophospholipid			276207	178126	130968	79527	146925	132123	183599	56221	191330	107336	224581	175160	190827	182025	94646	88518	83831		212100	160337	203139	123658				122907			142708	158778		97554	98150	109789		145652	121871	140801	82018	195541	65869	157449	94410		51305
1-palmitoyl-GPA (16:0)	Lipid	Lysophospholipid	C04036	HMDB00327	108058	143856	175659	102270	118642	81372		51165	203695	154180	249448	226625	193794	274310	65252		105373	113585	148363	243013	135543	213723		63223	204271	212950	93461		155271	238445	87950	158893	201236	243094	167044	273064	420303	335050	221588	102923	88347	121732	143972	36667	94107
1-ribosyl-imidazoleacetate*	Amino Acid	Histidine Metabolism	C05131	HMDB02331	5113135	5080964	4587751	4294232	3652961	4128669	7546225	6686166	6504652	4501439	7128510	7248926	2664624	2360090	3088879	3117527	7084795	5161119	8266254	6296097	15499497	13631330	3936590	3449037	4679620	4450693	6976613	6403043	2718691	2931644	7884290	7737484	3327558	2689658	4921064	15421304	10902420	5337474	4638231	7215120	6465849	4147607	3889595	3675824	2591955
1-stearoyl-2-oleoyl-GPG (18:0/18:1)	Lipid	Phosphatidylglycerol (PG)			1053740	515132	1017130	818505	742338		960024	390489	551148		751900	690122	1704279	1515747			2590376	2311096	660069	799140	739887	773447	1027007	981191	904425	832191	2227331	1601825	1880538	1905035	717712	893393	1312422	1034806	906151	1193120	1141986	1288460	1129017	1515845	1270621	955074	725003	1664360	1841245
1-stearoyl-2-oleoyl-GPS (18:0/18:1)	Lipid	Phosphatidylserine (PS)		HMDB10163	571862	419544	640895	550676	996773	693472	193813	232292	1031778	958546	501106	476156	1454598	576441	475229	435248	1007328	1815749	1016955	1453750	511370	710782	699996	549478	1263159	1336315	513963	582553	1173564	1110468	130260	975558	676370	505177	757353	215685	456642	730620	299088	481530	657910	1062980	724214	925107	503007
1-stearoyl-GPS (18:0)*	Lipid	Lysophospholipid					89183		164909	110507			212981	131775	39503	67214	292801	101723			79512	192962	131722	201806	31312	102426			223855	235850	40321		132654	165421		194304	106639	102498	50480		171280	288581	52860	89446	49142	235095	203561	140783	127523
10-heptadecenoate (17:1n7)	Lipid	Long Chain Fatty Acid		HMDB60038	2107945	1140934	4185527	1530326	6634573	896732	6979812	615853	6267663	1117995	7161899	6463654	22793804	3747858	1561470	1391479	6999133	657109	6365916	3376153	5084355	2130261	6105053	793848	8107775	1429725	4069514	974597	6495610	2500393	14156450	740575	11505198	628907	7345373	3870680	983532	7456689	812244	4483922	1143869	4385540	811838	3619059	644004
10-nonadecenoate (19:1n9)	Lipid	Long Chain Fatty Acid		HMDB13622	894041	459035	1684710	824430	2576781	486985	2590277	377155	2123459	382836	3226857	2800981	12237012	3134008	618946	933471	2363651	290400	2049463	1272854	2054696	528422	2051817	537921	2889381	483312	1438700	570790	2256012	972771	3892602	346382	4906416	387211	2776178	1462059	470268	3414988	390755	1774664	563770	1527458	262866	1181677	261267
10-undecenoate (11:1n1)	Lipid	Medium Chain Fatty Acid	C13910	HMDB33724	475368	195516	2306311	1754653	1887369	1167615	2336511	954745	1449319	992853	1538245	1679917	1822854	794723	1400987	1477790	1834097	677310	1997303	1331149	855371	353281	1687157	321797	1381313	493786	1148207	666999	1031958	787300	1876880	896770	5086014	1595576	1069989	1678862	686343	2774169	1141303	3513458	2441930	1168444	581863	1560911	492413
11beta-hydroxyandrosterone glucuronide	Lipid	Androgenic Steroids			151754	129643	330451	253134	76861	69335	148040	107045	171498	127034	210354	227979	132583	91475	27875		140903	166255	143182	171426	138758	158497	42221	35103	125769	45109	167391	107588	156675	207565	137535	101490	54411	57267	139356	112798	128184	544231	342421	115818	80801	329529	181232	216195	97204
12-HETE	Lipid	Eicosanoid		HMDB06111	344368	59124	2143189	359265	3256517	2243440	125017	306329	6286782	1150017	281119	172513	2124741	781132	538750	622321	754132	971950	1865381	2339231	922169	928658	1267211	899574	2357628	2635477	1242235	307472	2555202	2194031		1161211	1620724	996075	824687		1964277	3647316	233811	471542	398462	2453096	1260761	1557520	1147732
13-HODE + 9-HODE	Lipid	Fatty Acid, Monohydroxy			588769	248773	213780	85607	643554	185206	541904	348367	422012	773913	342371	373960	793712	247516		139061	457086	177044	598389	567591	401003	744799	463254		647809	407382	204691		741327	214773	713042	315855	591339	63010	1596392	554592	215104	304382	87278	1131146	293543	556594	231797	236519
14-HDoHE/17-HDoHE	Lipid	Docosanoid					209730	26865	309273	78971			764012	91079			451724	57990			125711	168517	214152	399061	68536	72225	69536		218192	104258	161242		659306	374666		61689	94266		121585	40467	286638	486945		63101	50349	204643	60427	154597	54758
15-HETE	Lipid	Eicosanoid	C04742	HMDB02110				64968	88012		47574						80295	107331			64284	76527	100434		53773	108783	139005	197081	121086	91443			124466	123813			210456	69772	97763			116834
16-hydroxypalmitate	Lipid	Fatty Acid, Monohydroxy	C18218	HMDB06294	375652	242956	377464	175942	400520	128612	364746	132229	468213	223282	419399	441697	480802	203948	138828	142758	505467	187777	317138	206812	379756	197687	385786	159964	504979	183282	418202	206222	590410	278844	730180	149275	408323	163019	360292	395100	215071	317953	173192	447893	218141	334783	115874	270349	127118
16a-hydroxy DHEA 3-sulfate	Lipid	Androgenic Steroids			791383	608513	616027	482929	418772	450218	332815	285255	700498	608741	360640	357239	2082810	1674653	615939	586425	366327	296222	309781	260560	481417	475419	190252	169953	261487	223500	1913677	1397622	3238531	2973766	272047	283421	321018	332160	1176112	1769657	1625846	1267836	1139250	535448	536817	2211359	1705525	2158670	1794365
17alpha-hydroxypregnenolone 3-sulfate	Lipid	Pregnenolone Steroids		HMDB00416	190610	108093	37040	29534	24510	72515	139814	69554			51163	59969	69970	71608	21687		40784	52163		57347	61130	66966		44802	44938	52312	202303	155999	49354	95726			41414	35497	71498	31143	113984	237683	164581	105861		129958		166031	109992
1H-indole-7-acetic acid	Xenobiotics	Bacterial/Fungal			187853	209720	87221	74718	84901	80843			139810	107668	147706	158823	112143	113198			187670	174631	136756	138500	32732		98687	69007	38102		207303	162732	128408	139599	155494	150867	94058	83259	34782	229576	185366	188187	166401	197939	176301	80910	76184	239685	189205
2'-deoxyinosine	Nucleotide	Purine Metabolism, (Hypo)Xanthine/Inosine containing	C05512	HMDB00071				43649	203536	47186			904894	80619	75928	72817	1086175				52594	38130	161067	80615		27475			40186		43551	35293							58180			32854					23391	53729
2'-deoxyuridine	Nucleotide	Pyrimidine Metabolism, Uracil containing	C00526	HMDB00012	110097	114083	106821	117491	96575	103077	62242	131849	143600	107354	93127	90668	224127	207880	72205	71565	89489	86313	91382	104178	188476	144505	66010	67066	128137	138316	117645	237982	122791	177784	72350	79373	101668	106493	91501	83870	134199	145072	88688	98998	112518	128194	190098	104294	107135
2'-O-methylcytidine	Nucleotide	Pyrimidine Metabolism, Cytidine containing			1349507	1680472	2255347	2462070	2400612	2109804	1759989	975002	1606703	1633600	1987955	1471732	2368299	2018001	1937670	2073139	1607540	875494	1716688	1051788	2024157	1794940	1759157	1478919	1382690	1394137	2157961	1300626	2182597	2125704	1545858	2445192	2712736	1727421	1727792	1396961	2528455	3038982	2350013	2103329	1177559	1751890	1320535	2026533	1471271
2,2'-Methylenebis(6-tert-butyl-p-cresol)	Xenobiotics	Chemical			21159550	7914036	77842352	16246071	4595532	1116797	52396972	43378916	10107365	73882896	4936517	4098594	15467149	8150168	6863435	6332704	15856695	1519240	11867624	127129376	2097291	2206946	13579012	5396730	10864020	2497914	7988799	2079948	79794424	97994176	54689400	15198610	9205295	2767945	885028	15862813	8306038	30019994	18874688	11113710	10748280	3822392	1888146	26946396	58215520
2,3-dihydroxy-2-methylbutyrate	Amino Acid	Leucine, Isoleucine and Valine Metabolism		HMDB29576	263631	338729	173178		204811	270398	322983	381965	383750	262636	210347	224369		125018					253215			153129	316954		212324	228581	195487	189004	190601	148947		184143	335000	310046	182714	544928	391728	235284	193249	453990	415475	189701	133118		99471
2,3-dihydroxy-5-methylthio-4-pentenoate (DMTPA)*	Amino Acid	Methionine, Cysteine, SAM and Taurine Metabolism			1266927	1246752	1137333	1049993	971221	920963	1271434	1010001	1109648	990657	939792	891468	852655	800238	855360	758699	893230	803325	1073801	1084503	1039055	955708	860299	695112	1056924	928995	974583	917227	947277	864135	1178388	1138098	989965	900148	813751	919774	873091	1005960	815785	941525	905575	1008425	852820	940303	801611
2,3-dihydroxyisovalerate	Xenobiotics	Food Component/Plant	C04039	HMDB12141	622389	302421	329290	161551		213800	1657737	1057449	709576	640912	6789901	6278737	214588	158939			298369		1610555	1430254	856750	500652	2032314	1330090	1281227	705197	883531	686848	1027405	672089	4783381	3396306	1446837	885138	3249793	1009898	766388	367267	266998	3398482	2021646	2362666	690317
2,6-dihydroxybenzoic acid	Xenobiotics	Drug - Topical Agents		HMDB13676	2238711	2031773	1003176	774022	1758937	1234563	3305022	2314073	4135352	3041247	2141638	2213850	690789	433280	398349	387262	930662	789459	3409051	2808582	1997379	1641265	2520431	1590057	2989562	1643441	1979012	1456770	2947379	2618286	1843650	1479608	2614512	2234697	2087693	710199	538588	2257474	1593597	1738032	1537636	1854902	1423135	3472574	2054391
2-aminoadipate	Amino Acid	Lysine Metabolism	C00956	HMDB00510	614447	335165	409594	282661	356871	344581	260614	183610	355178	320254	377494	346792	415124	263030	307775	264251	374502	268332	179147	234300	457992	341359	269186	122592	531933	356582	276234	248751	435215	338700	179897	149804	329721	201397	396477	460619	275513	401921	331030	399445	310703	277799	190515	735216	307968
2-aminobutyrate	Amino Acid	Glutathione Metabolism	C02261	HMDB00650	106210744	85044496	59710848	52781416	87847424	76101056	86711536	65091400	82686832	64017976	76121672	62828972	174466832	113043048	99950656	97796792	102161520	76568576	77764776	63360996	117584968	79263768	75743168	48786748	74771416	63322120	79700040	59096704	94060160	76182160	72668840	70034424	171621024	118914816	79653664	129751400	104167616	85649328	72226280	168791824	116692656	89146480	60219656	104330104	66467808
2-aminoheptanoate	Lipid	Fatty Acid, Amino			3338567	2999358	1500170	1399055	2633173	2986444	6211860	4987118	3904240	3284975	2852850	2382346	2112159	1733088	1266308	1333979	2221670	1622465	2233954	1935451	2026434	2040802	3203015	2751444	2133921	1592732	1883829	1632787	2472275	2264391	2877978	2294021	3780447	3149201	4838688	2660836	2637149	1359407	1173850	3609560	3139693	4127624	2814672	2334689	1819338
2-aminooctanoate	Lipid	Fatty Acid, Amino		HMDB00991	417283	223113	97717	108434	348584	208786	1404518	1230499	606059	633357	256071	272674	309873	232836	401235	412736	291771	359990	621396	416761	348735	106945	303716	333785	168708	124729	144326	93579	385987	306034	283917	183767	621941	264410	721571	273985	181434	205511	225114	824167	799372	998504	581696	395322	346828
2-aminophenol sulfate	Xenobiotics	Chemical		HMDB61116	355883	485332	131369	60022			609693	387092	302334	232687	605845	618378	67689	24248	61413	63247	323340	281643	480048	427821	709305	466581	504293	398195	412411	160135	374126	169292	634735	918209	834674	824669	593477	508121	92891	239205	171828	2370275	1533037	1568131	1552435	353418	481239	607079	254891
2-hydroxy-3-methylvalerate	Amino Acid	Leucine, Isoleucine and Valine Metabolism		HMDB00317	1497123	1395371	1151091	916174	1640211	1314196	1898585	1627879	999581	590048	1054874	934502	1187161	837368	603868	602332	968439	674851	1899161	1821391	1112260	839274	1268889	814469	1105733	697675	705840	405795	1209901	1135672	1192953	1070302	2326952	1788557	1011823	1663684	1394811	1245006	752184	3411648	2763140	1162767	794042	727164	536406
2-hydroxyacetaminophen sulfate*	Xenobiotics	Drug - Analgesics, Anesthetics																							3940263	2758061																1656442	1411032
2-hydroxybutyrate/2-hydroxyisobutyrate	Amino Acid	Glutathione Metabolism			189221120	201299712	132704392	136620176	188484592	169284272	114969152	121292752	111282680	105323248	87829208	76403408	177814496	181474368	170416848	173024304	164953552	120688432	145565808	174415552	178914224	141971904	118964064	107389528	164780944	139074736	149669168	158733872	168769024	150815088	116062800	120377136	274388864	164829088	176113280	171261952	153607648	180480016	141412544	327937984	274606304	85106312	119649232	154183760	219639168
2-hydroxydecanoate	Lipid	Fatty Acid, Monohydroxy			1468359	519378	496684	361466	452941	203576	1025467	291583	1302207	430650	513764	570248	1165362	513931	201421	270443	917997	345450	1375993	792238	659478	300659	1013723	225977	407089	127025	380721	265851	732266	441424	647948	153593	1043859	286805	1432036	517785	210040	556411	221804	2513801	743752	1082128	363256	377770	85678
2-hydroxyglutarate	Lipid	Fatty Acid, Dicarboxylate	C02630	HMDB0059655	1389120	1435454	1707481	2065215	2237520	2831585	1734279	1662066	1895057	2214393	1456792	1911781	1688884	1467810	1872793	1819188	1340928	1709683	1368031	1455397	1806771	1537342	1297204	1460539	1422784	1830657	1421103	1383568	2463478	2233748	1315938	1790357	2334641	2395327	1851477	3576806	3188795	1569066	1599738	1976127	2076942	3172413	2910139	1793133	1805484
2-hydroxyhippurate (salicylurate)	Xenobiotics	Benzoate Metabolism	C07588	HMDB00840	769383	287480	363446	117345	279037	214231	1086358	409863	1558768	1033191	313374	221197	366324	276600			608183	405896	1106704	958189	122541		593506	376817	1247205	637346	249731	164174	202698	311801	221689	115442	279154	103066	534274			450934	265136	992445	771883	250594		238235
2-hydroxyibuprofen	Xenobiotics	Drug - Analgesics, Anesthetics		HMDB60920
2-hydroxylaurate	Lipid	Fatty Acid, Monohydroxy			403273	321705	186610	209563	331439	336850	171168	120691	381030	248302	248446	301211	225432	176585	193680	137151	305131	282593	194581	150751	168227	146314	273634	172653	210192	139190	135614	165093	390546	347663	179809	148468	198565	172879	170986	136363	158109	163848	109568	233524	188446	180160	152090	158535	114891
2-hydroxymyristate	Lipid	Fatty Acid, Monohydroxy	C13790	HMDB02261	165457	209246	122622	139394	166356	168782	185429	102002	192666	128203	249983	176595	345186	261534	111368	124577	228216	113328	141494	188704	171511	119761	160946	125600	149878	113200	131387	164390	206095	201840	253158	190739	259966	181795	168450	225726	158008	163718	91909	221672	103613	159400	96099	105989	104508
2-hydroxynervonate*	Lipid	Fatty Acid, Monohydroxy			50298		55252		202336		134326	46771	97553		178768	185513	280889	146290	75122	48148	124528		76472	71025	117721	58851	50235		69986				119170	27712	70379		223718	49734	54471	81027		203112	72912	124366	36807	72979		64470
2-hydroxyoctanoate	Lipid	Fatty Acid, Monohydroxy		HMDB02264	489865	369661	142188	176390	386835	267734	1226108	832828	547461	342566	176201	200181	292689	158623			793891	254122	431553	346744	230279	198153	328715		149743				340391	256779	321757	141308	372659	214406	329501	274366	231996	222980	149124	1243514	816343	574091	497914	233438	186186
2-hydroxyoleate	Lipid	Fatty Acid, Monohydroxy			1567219	831757	677698	427572	1197111	488820	899906	607515	1160857		885771	1007207	1225678	149787	305720	757401	662472		833210	439952	536113		1494041	582270	488503	96016	325755	236328	762055	905541	1403759		988013		830011	903061		905316	236136	1267232	275551	723484		520422
2-hydroxypalmitate	Lipid	Fatty Acid, Monohydroxy		HMDB31057	7388636	8505601	6180411	4818713	7617841	5130667	7718224	4901427	4543333	3026932	12192446	10390606	9015819	8070875	4448598	5404857	6267809	4742248	5408055	5884837	5832400	4963471	6368902	5514361	6244267	5040834	4848134	3648293	5924010	6467252	9043375	5600086	10069804	6491188	5653781	6784423	5359347	6608629	4480835	5488955	3622689	5411679	5347546	5167950	3841196
2-hydroxyphenylacetate	Amino Acid	Phenylalanine Metabolism	C05852	HMDB00669	1314963	1227819	1401196	1355265	1732939	1047567	1057833	1184741	1920063	1032062	1030245	987833		815163	566839			1319647	2194748	1681135		1067524			1391693	1237872	4813710	3994712	1769171	1119784	1700822	1782309	1004133		1569358	1284203	1178010	2099046		2355790	2072239	1568460	908368	2051785
2-hydroxystearate	Lipid	Fatty Acid, Monohydroxy	C03045		1642007	1604938	1873465	1375669	2139859	1162292	1752839	1095116	1386301	929837	3525625	3269827	3104838	2000874	972238	1031274	2026026	1319090	1425562	1642905	1646718	1438288	1291372	1358901	1937205	1540147	1717405	961516	1822039	1803586	2164077	1177139	2967669	1762261	1868698	2401381	1524285	2256536	1174593	1492158	828476	1469672	1186384	1128480	1087585
2-isopropylmalate	Xenobiotics	Food Component/Plant	C02504	HMDB00402	2037602	2027028	892974	2366283	645596	1337665	1152841	1655307		812504	1947602	950776	311768	2381402	1545366	1847455	1225812	1068621	821272	1594215	1486540	1107806	1060447	1778956	1296627	1143446	1328391	2238288	1695674	1816536	1423824	1966553	1081728	1633895	2225956	1424894	2195229	659459	1882887	1513614	2864004	911415	2811860	892754	2393005
2-keto-3-deoxy-gluconate	Xenobiotics	Food Component/Plant	C00204	HMDB01353	1950915	1906092	1270884	2745855	1868613	3430984	1441997	3083712	1996087	3226768	1304697	1182368	2099593	4159852	3630563	4787096	1136134	1833675	2004191	3063323	3295316	2394036	3341661	5504625	1992575	5134546	2026759	3527831	2045651	2945578	1011620	1651050	1731099	3085749	3032271	1658780	3477842	2621943	3738112	1783688	2453630	2456913	5447779	1130597	4363520
2-ketocaprylate	Amino Acid	Leucine, Isoleucine and Valine Metabolism		HMDB13211	2085311	1206227	857035	456615	1846856	1456762	7375584	4011440	3478154	1828163	1251746	1119255	1084690	872762	1390814	1136661	2030785	1364027	2133955	1678330	1253946	1065956	2034608	823065	965560	768513	728707	689892	1054975	846147	1557667	1171529	1667111	1493844	1885214	1520791	1338236	1261645	1315758	5947915	5554900	2737942	2175407	1475053	1319973
2-methoxyacetaminophen glucuronide*	Xenobiotics	Drug - Analgesics, Anesthetics																							437020	297171
2-methoxyacetaminophen sulfate*	Xenobiotics	Drug - Analgesics, Anesthetics																							662228	359395																86255	71006
2-methylbutyrylcarnitine (C5)	Amino Acid	Leucine, Isoleucine and Valine Metabolism		HMDB00378	8703179	7386977	7557670	6496886	5149843	4681859	5420284	4024614	6790095	4125487	4098750	4049978	5335764	3954531	2488776	2518258	4189386	2973024	5000742	4088036	4082357	2770700	3936004	2354809	4502411	3500314	3303194	2580824	3539207	3638179	7318886	5507870	4710122	3370264	3409891	4170865	2452181	2555908	2212933	4351430	3538941	3928169	2187545	5531717	1973318
2-methylbutyrylglycine	Amino Acid	Leucine, Isoleucine and Valine Metabolism		HMDB00339	3401432	2579236	970681	1070019	593631	856851	694358	713185	3103241	2185000	1418155	1282234	680858	865686	815883	587912	837890	662806	856902	774860	954122	816322	1927419	1589919	656160			283639		746022	689494	722744	446091	731396	768236	1084994	441655	952347	1016298	1221046	1101064	1081141	1118059	951934	1221202
2-methylcitrate/homocitrate	Energy	TCA Cycle			469360	698255	285673	462919	363066	487051	381051	493206	382304	453981	365618	309396	363344	486461	405943	544668	349193	333373	318496	443581	511008	600401	379935	307553	414196	502513	344364	359509	280812	380895	453948	555359	518737	774295	407335	467425	608556	326895	614820	448723	669998	348391	390013	342375	442472
2-methylserine	Amino Acid	Glycine, Serine and Threonine Metabolism	C02115		820446		5664891	3952284	2125943	684961	4508267	5760955	7140356	4255932	5866125	8528824	8378845	7521065	11126896	15173427	8115159	4165115	4806127	4226616	3858977		4238211		4699393	4985834	3274625	3044473	3545357	4515348	3507848	4554169	1136901	4090470	4667701	35513504	21235160	9577550	8232989	7073400	3861002	5362737	6473446	15713614	9711517
2-naphthol sulfate	Xenobiotics	Chemical			66438	70917	187531	131109	365762	281974	98949	101899	342622	275764	57826	61798	51287		787038	745781	242129	215765	251251	212004	204929	168102			135368	105631	105095	88604	162086	235890	39184	19959	97154	87774	90761	23910		158157	124175	536281	452779	218133	232146	44402
2-oxoarginine*	Amino Acid	Urea cycle; Arginine and Proline Metabolism	C03771	HMDB04225	9003854	7065435	4471604	3365857	3310858	4002272	5252607	6053489	12534084	10666682	4449414	4809619	3660723	3198734	2241771	2007033	3252540	2262106	3535127	3109658	18395700	15669124	7165114	6790202	10400371	8750200	6567306	4485551	5707305	4345564	3353660	2312498	5617204	5764038	3763687	4752501	3514757	2735725	2666779	2910864	2107543	7738345	5943394	11491873	7736120
2-piperidinone	Xenobiotics	Food Component/Plant		HMDB11749	24784806	22277376	8007308	9705211	38709496	34056664	14424617	44350532	4725241	3385838	10274713	10401336	4454418	5893669	55686668	58550460	45306660	58132252	6311005	14976930	19886560	24761770	40014964	64291148	34704520	32198256	22043632	10500594	11116055	8038679	68240600	54867848	9012092	17114202	7282598	26418792	31380644	6296404	5531777	18617384	16365339	19851396	26891548	28745382	31238232
2-pyrrolidinone	Amino Acid	Glutamate Metabolism		HMDB02039	6836965	6184778	8146552	16288067	10080655	13074002	11431488	9781738	10579071	14178636	9755911	10649849	18621552	9398664	15103921	16040645	9403809	12761674	12010102	21205824	12883270	14833733	7899509	11765379	8804833	6727149	9423850	8014267	10523686	11225680	5158597	5147060	13480457	13139984	8908954	8986904	17543830	9571986	9013823	12292783	9853365	9643600	11640635	6429607	12783736
21-hydroxypregnenolone disulfate	Lipid	Pregnenolone Steroids			1129488	1170978	757824	700162	434625	464469	815211	702291	706125	569089	368685	398272	874014	706979	573929	460928	528205	545749	448442	484335	848550	902009	332113	336609	648587	537603	1952488	1798620	448356	518300	595440	527780	337673	346273	560115	936211	949024	1134447	1182284	757601	658709	917165	947095	1377107	1636917
2R,3R-dihydroxybutyrate	Lipid	Fatty Acid, Dihydroxy		HMDB00498	70957392	62369388	52905768	43996520	43283972	37629236	32046128	26009318	52145808	39626692	66206924	59110512	30453214	26091446	35959588	34768384	24169124	21147136	40622740	38201332	72381856	58455604	45885812	33565420	35942064	26412694	60128464	47166508	50137112	39305292	40339580	34638136	32148536	25794180	36396072	41059948	37583708	36322336	30407406	35219896	33328184	27192988	23863110	59200864	43431968
2S,3R-dihydroxybutyrate	Lipid	Fatty Acid, Dihydroxy		HMDB02453	52344384	53022164	88754688	103488880	78648200	92873976	80195320	71920160	79903512	73913528	46968620	38335776	56702548	55669276	120260608	116204280	105349760	102745568	77408920	78033304	85997064	84832488	49870528	54047500	51429540	59788584	39873084	42412952	55303364	50254460	64077452	66322572	137675024	122377984	50693888	71011456	71969992	86788640	80943872	279314496	251302256	61916912	71232608	42982368	57021308
3,4-dihydroxybutyrate	Lipid	Fatty Acid, Dihydroxy			10965894	7653663	8351869	6831135	10729996	8256651	9385368	10060359	8694449	10133952	10372085	8914753	6785002	6705854	7687361	10379605	7313367	8448362	7151999	10004542	9007000	10099804	10122558	10310698	9919715	9027009	9223053	13303118	11664617	10731930	8891171	8247641	17192506	10029431	7426359	8595943	8779405	8688424	8256809	13801148	7698011	9282717	10528199	4262130	11793277
3-(3-hydroxyphenyl)propionate	Xenobiotics	Benzoate Metabolism	C11457	HMDB00375	102576		188903				443700		328731	320865	163671	193079	1731036	846606	806191	794165	915995	558332	3339581	3483067	328916	123777			192851	26909				110880	183908	201886	117826	62817	479897			84129	76041	330371	293712	138958		277564	273196
3-(4-hydroxyphenyl)lactate	Amino Acid	Tyrosine Metabolism	C03672	HMDB00755	5642553	5582356	5106457	5111200	5884340	6534907	4559289	5108000	3994131	3164962	4687761	5061272	4973267	5278796	2449057	2418500	2754811	2730649	6038258	5922265	4559596	4691244	4999178	3692075	5703490	4305507	4996887	4145347	5939085	6389857	4698264	4423146	7499390	6229865	3645413	5231923	5109918	4438706	3513312	8970553	7035070	3860648	4280693	4497193	5480740
3-(cystein-S-yl)acetaminophen*	Xenobiotics	Drug - Analgesics, Anesthetics																							2010272	1006407
3-(methylthio)acetaminophen sulfate*	Xenobiotics	Drug - Analgesics, Anesthetics											146022	122280											1368933	1662293																1684241	999015
3-(N-acetyl-L-cystein-S-yl) acetaminophen	Xenobiotics	Drug - Analgesics, Anesthetics																							458065	328200																90468	80516
3-amino-2-piperidone	Amino Acid	Urea cycle; Arginine and Proline Metabolism		HMDB00323	2219253	2170545	2183400	1803856	2442437	2789909	2537761	2376689	2502275	1675296	2405771	2484638	2278901	1741891	1443452	1557017	1682631	1354673	2345339	2440889	1960228	1978456	2137167	1712616	2051783	1841535	1604910	1655615	1788837	2219188	2248562	2177152	1609443	1621688	1329616	2387359	2780689	1638916	1485154	1710459	1465171	2340399	2076180	2132072	2001621
3-aminoisobutyrate	Nucleotide	Pyrimidine Metabolism, Thymine containing	C05145	HMDB03911	19729648	14631747	13336817	11151888	8138214	5567694	11668123	7589850	8530458	6099428	4485063	6404726	18112400	12451713	26071114	24505588	19192500	12023070	11580911	10989479	15724503	10733959	6712967	6252385	6416693	4845915	7080541	7712328	7589268	6924167	19820272	19701402	32606434	21468956	6895716	6736038	4315777	27023172	17011416	36441208	31671330	11204807	7455713	13009800	7217226
3-carboxy-4-methyl-5-pentyl-2-furanpropionate (3-CMPFP)**	Lipid	Fatty Acid, Dicarboxylate			3769313	3388802	7323246	6352838	3389931	3160015	3348822	2681246	5511162	4418260	4488110	4664619	2630923	2169078	4361767	4229557	7144610	6585433	5142461	4672347	3489328	3265708	5571872	4578744	6902508	5907184	4373564	3407514	7442893	6788725	7704129	6801028	6325933	5406100	5988776	2908338	2855142	5399261	4289930	6022467	5220277	4894153	4036085	5846590	4631459
3-carboxy-4-methyl-5-propyl-2-furanpropanoate (CMPF)	Lipid	Fatty Acid, Dicarboxylate		HMDB61112	6712345	5708712	2832587	2589402	594944	565337	2283306	2049059	2077080	1674218	10578095	10720817	2876601	2414292	1319121	1291994	26930156	24529852	6925297	6433528	3666436	3214705	297120	245821	1323348	1161277	19880828	18042276	20837224	19348476	5162432	4294498	1451292	1257502	6733390	9836050	9612933	12965324	10580213	12697579	10744466	8579998	7608996	24589008	21898952
3-formylindole	Xenobiotics	Food Component/Plant	C08493	HMDB29737	4818417	3762846	4910392	4141782	5910716	4714135	3661913	1904492	7999026	6247787	3858610	3110399	4404185	3356669	2915117	3549438	4756281	4575185	7022825	6083753	7600162	6597711	2931031	2157526	5034703	3370906	10570238	6766081	4384978	4198507	3942478	3632767	3231651	2635046	6742513	5376366	4547427	4236709	2312950	3282202	2603745	5570491	3508633	4210386	3272560
3-hydroxy-2-ethylpropionate	Amino Acid	Leucine, Isoleucine and Valine Metabolism		HMDB00396	7067399	6028271	6111765	6233484	6420711	5596167	5792215	4226733	5475681	3952488	5973475	5583100	10354998	7940193	4816315	4561270	5174490	4110844	6695246	6833156	6951041	5248178	6391642	5185568	4733100	4444563	5007938	3825769	6800387	6450243	6048248	4635271	9086328	6202122	6675029	5461732	5517862	6361293	4097185	11660028	11329914	4359172	4336326	4718443	3401768
3-hydroxy-3-methylglutarate	Lipid	Mevalonate Metabolism	C03761	HMDB00355	6293415	6118602	5544784	6548726	4898637	4913639	7667416	6673988	6278157	4860556	5395694	4792065	4838778	4611069	7699918	5415812	5592444	6151084	5467638	6188113	5692847	4123858	5661341	6048628	7118283	6092212	3917474	4685728	5591769	6748723	6173942	6244870	7314093	5233413	4950217	6314698	6676861	5290181	4037929	6304286	7115056	5114551	4569563	4600123	4802703
3-hydroxyadipate*	Lipid	Fatty Acid, Dicarboxylate		HMDB00345	1063956	811472		2962440		504038	919652		949868	827899	942269	711050	1822667	1212835		710662	1339442		862245	916733	1307882	913238			849719	517058	519997		1017479	822645	1830297	1080384	1323887	896902	650441	1384252	907277	1116466	666095	2371153	1504668	526306
3-hydroxybutyrate (BHBA)	Lipid	Ketone Bodies	C01089	HMDB00357	39812280	19098634	23989956	8653654	53290168	7293036	60940416	8210899	48764592	8412990	22071304	21752620	136060048	10522946	16103498	15378707	118361824	10812575	36107404	17731844	58176360	11584410	24112316	7436305	21322298	5629786	17374390	6533079	51129484	18125034	114138680	7497510	359346720	14370135	34171108	30308590	8465952	82141496	7651979	113767184	24036954	23384684	6509794	28550884	6921980
3-hydroxybutyroylglycine**	Lipid	Fatty Acid Metabolism(Acyl Glycine)			919014	758948		322002	567301	692958	726550	571006	903992	440784	393406	251531	704638	725766	1532023	1271468	385109	363323	235932	158202	346387	157853	426284		533597	460694	365486	224218	625089	454159	501737	487260	5281024	2964471	210976	568388	413231	2438721	821342	1917611	1022798			369976	313502
3-hydroxycotinine glucuronide	Xenobiotics	Tobacco Metabolite		HMDB01204							126335	121891	78127	73567					82185	59653							91577	114571
3-hydroxydecanoate	Lipid	Fatty Acid, Monohydroxy		HMDB02203	641124	205495	623278	454246	950334	216963	1384953	168367	556096	117294	669242	787564	682612	173574	361978	326238	479412	95985	795866	384249	444581	152121	563025		961208	194205	627091	125917	680488	436273	2211416	157899	975007	212922	689706	627505	232540	634708	144077	850680	421595	248358	76634	271438
3-hydroxyhexanoate	Lipid	Fatty Acid, Monohydroxy			524531	318807	417259	304699	572208	394454	863812	434299	647867	273794	478721	378545	748011	341180	408377	417990	385397	215656	544495	461842	336892	168642	377096		482389	247246	364348	122325	478429	348268	1125151	467438	1011804	475684	386176	450939	257125	622077	250411	1171949	737828	324753	185905	207150
3-hydroxyhippurate	Xenobiotics	Benzoate Metabolism		HMDB06116	69716	36112	325857	57890	93361	39187	385865	158471	436954	365193	296479	332790	2091010	1037919	1365971	1341394	1345768	972261	4177919	4936290	735649	276795	74461	42734	155060	28633	920689	525999	143511	136987	197581	155281	107809	129908	1604356	46176	32768	120403	94579	427509	355689	200914	121432	635547	380143
3-hydroxyisobutyrate	Amino Acid	Leucine, Isoleucine and Valine Metabolism	C06001	HMDB00336	33312398	33015470	21756578	23478500	24067078	18353902	19669320	13072450	18593332	10229381	16973036	17933060	24270774	25681472	17492712	17043180	15064406	14947288	23735964	21812904	26145918	15002498	23350380	12151590	26073124	15659451	20375904	16559954	25918380	29746252	16803568	17378286	38251052	16376074	21326294	23452278	16087879	21981828	13688305	21984836	26683624	11674763	10720164	33935688	16680309
3-hydroxylaurate	Lipid	Fatty Acid, Monohydroxy		HMDB00387	377455	127032	535368	364428	790613	175580	978633	81294	412678	76503	739080	731007	736489	65297	303898	254352	356171	90291	623559	272676	220448	70869	606261		900315	99947	497778	108740	479026	331404	1288833		623646	90160	694523	478410	201573	367301	49510	501443	259251	165380	112299	195260	36993
3-hydroxymyristate	Lipid	Fatty Acid, Monohydroxy			381623	174932	687237	497299	763362	169658	1028016	113146	456441	145488	839004	811921	738975	182107	259509	224145	352832	123218	736916	370114	304873	130748	779836	105987	1151538	146320	555201	82244	710824	433565	1301504	92324	1012331	148602	665149	676988	205827	368415	96107	523649	287497	197072	157009	222685	70618
3-hydroxyoctanoate	Lipid	Fatty Acid, Monohydroxy		HMDB01954	756399	398249	392318	255904	651183	227434	1137485	253889	501057	110371	454552	510720	592371	170645	279539	310174	321956		559846	304056	405346	62627	427973		476084	139875	471404		616363	729316	1500494	217572	855323	215913	418538	480388	176231	497747		1076646	887277	490430		320749
3-hydroxyoleate*	Lipid	Fatty Acid, Monohydroxy			3472185	2894689	1722427	1241377	2398945		1454858	787110	2070317	2007704	2076022	1892804	2815308	1499662	1603123	1868246	2031762	2693242	1191250	841042	405793	872076	4135029	3529701	942551	1482442	684929	352841	723773	1046783	5587664		4380792	2348336	1690878	2711186	2360128	1519071	1221028	1718640	1486820	743961		883083
3-hydroxyoleoylcarnitine	Lipid	Fatty Acid Metabolism(Acyl Carnitine)			399244	175938	460219	273367	341713	158564	484997	158621	573457	187922	195572	204359	647357	177775	170750	220188	317248	91070	373130	320101	144691		270938	82429	227575	91308	195564	59799	188252	174639	797552	254005	618031	150420	204160	184512	61386	314246	93894	363849	219341	109186		132428
3-hydroxypalmitate	Lipid	Fatty Acid, Monohydroxy		HMDB10734	294492	219254	253918	163439	394746	75266	364179	69036	214755	131677	427358	381551	259781	60475	177114	162483	175561	123583	284943	124619	146368	137891	375704	171421	388472	117738	192303	92212	347267	231060	430418	95449	410423	151987	248705	338381	172308	184614	89319	254662	145855	185594	153213	177102	102791
3-hydroxypyridine sulfate	Xenobiotics	Chemical			488585	352483	884834	487640	598423	322821	314016	208933	383415	256739	387317	458781		54678	646901	620616	1380113	956850	338079	260839	342844	258396	304891	208118			102055		90554	77637	114956	96964	139621	135695	133795	163481	162950	116319	79939	811203	577464	564456	454074	206366	110756
3-hydroxystachydrine*	Xenobiotics	Food Component/Plant			1137619	743676	15926281	6569090	4239880	3530319	2882100	2931723	80491352	48222804	40937108	45866444	4821610	5098597	4350117	4333440	15040516	14036944	4620704	4181470	70438648	50363028	727347	620000	1441554	864973	83895528	55570840	1608430	1092090	1647760	1417182	1497338	1288861	1171438	1815100	1535642	3601173	3027686	5595399	4729580	1792425	1217620	1567493	1127369
3-hydroxystearate	Lipid	Fatty Acid, Monohydroxy			247531	180698	301328	157844	239887	83352	369485	102569	174729	85973	409426	375200	297935	89573	128358	127299	151658	79278	330605	191139	268409	106575	281829	157616	349296	102287	92145	106111	476003	248019	483476	60516	594702	73174	294135	459829	160384	284534	125089	269127	139973	152495	95958	200426	98701
3-indoxyl sulfate	Amino Acid	Tryptophan Metabolism		HMDB00682	17188240	21120664	20094776	15286283	23863000	14603134	5138984	10592556	28736044	25465222	23212338	23988274	19496812	15388827	16572772	16396765	23690704	21824828	16024754	13906128	15922442	16585584	16896900	21589408	13053213	12090022	30638792	21707044	16705999	17435832	28063158	29834472	3926464	4824198	18156632	12916786	13315238	38104912	31418728	22496524	20567722	4777738	4809776	22477424	13788918
3-methoxycatechol sulfate (1)	Xenobiotics	Benzoate Metabolism			150158	89272	38415		167021	62173	1142209	454598	814780	637601	400673	395239	1007802	566553	144598	131957	111345	110420	104877	88315	103450	62916			744161	161097	79882		845244	770701	5008131	3058122	1238866	490085	655701			64036		142025	81615	399205	142573	519976	171818
3-methoxytyrosine	Amino Acid	Tyrosine Metabolism		HMDB01434	862172	900239	761370	818605	935827	703184	1556790	1301700	1185421	1078309	1394768	962373	1095527	844428	875967	872677	770950	846505	1061757	1020150	1105087	1038444	1015940	1107864	764094	714554	819595	545719	1050540	1086013	1084732	1931576	1950155	1420615	578071	1076250	1383163	707250	778150	1203005	1211766	1297007	1043755	1361408	1191678
3-methyl catechol sulfate (1)	Xenobiotics	Benzoate Metabolism				25557	371612	205391	277277	130308	130793	64892	375910	210353	18744		39856	15158	322826	293688	243844	197832	65966	34593	192613	111453	60262	36488			53965		44933	25811			188223	103956	47715			35711	26939	159676	87024	278055	117312	61083
3-methyl-2-oxobutyrate	Amino Acid	Leucine, Isoleucine and Valine Metabolism	C00141	HMDB00019	64889220	59784040	56805836	62687508	62712216	58951188	61613816	52905760	37763192	30187344	61806772	62027564	57596020	55416060	56498772	53983368	52043360	38634596	61845524	50957184	75043792	50523856	61419120	52574648	65459148	52844224	51285856	52795532	69347224	56395260	53535496	48030280	58397608	47647196	70747464	63087048	60100020	56047844	45602672	53387396	82323800	57566912	61617800	68746744	67365448
3-methyl-2-oxovalerate	Amino Acid	Leucine, Isoleucine and Valine Metabolism	C00671	HMDB03736	63764700	35361052	40026876	26097584	33806496	18221022	44218312	15359666	33899848	9791412	49776444	50489892	39556272	16862012	17655104	17838996	42728936	16491943	46822840	31175668	54109936	20633156	45268136	12054084	40633240	14591711	41221896	16163021	42268788	24028780	39376168	16611695	46667780	20973304	50237036	50042292	29702076	33494664	10567779	51632568	28483190	40186784	12030523	43976788	19682252
3-methylcytidine	Nucleotide	Pyrimidine Metabolism, Cytidine containing			670613	573083	614490	790312	221570	499122	889117	837977	333601	417253	506660	431633	581582	566314	407233	349602	344468	202747	833758	598336	546974	446992	384980	407776	645498	775312	252487	289528	592753	745012	517112	402455	664941	650539	390659	424476	231807	376892	432478	487182	490426	399429	350722	430137	395796
3-methylglutaconate	Amino Acid	Leucine, Isoleucine and Valine Metabolism		HMDB00522	1003622	882902	804995	620529	1079067	933489	772671	762039	847470	749364	546594	477307	760698	664603	460700	489977	677678	579174	707257	747914	960459	746564	473570	468064	950920	920258	792220	529904	549199	535496	1169013	1230143	900388	670374	467744	907671	713906	719824	590939	1002352	883773	778822	731028	752574	551346
3-methylglutarylcarnitine (2)	Amino Acid	Leucine, Isoleucine and Valine Metabolism		HMDB00552	3648131	3468928	1041433	1338706	2512875	2316530	1233080	1540752	2272257	2524693	955637	643970	1108749	1285898	1341918	1604180	833410	495280	1181697	1473680	792853	1020361	1045597	876095	1636144	1490593	922820	981900	959295	645602	4218494	4261612		501475	1199104	1656218	1569751	1304928	811596	3119113	2843551	873859	789511	747296	1266240
3-methylhistidine	Amino Acid	Histidine Metabolism	C01152	HMDB00479	18135726	12829723	5403173	4213986	7367736	4964574	396111	243324	2452207	1576069	7218106	7370988	1433754	898888	5731272	5986743	3473353	2560236	522828	383280	11561582	8112184	2009052	986496	3499865	2058250	8043819	4601177	1110936	843658	331550	248182	5682935	3783206	1271058	4907894	3589918	5043522	3352505	2628960	1398898	2386808	1200885	1436894	742774
3-methylxanthine	Xenobiotics	Xanthine Metabolism	C16357	HMDB01886	213179	213004	358456	346658			518035	403176	380630	441616	178079	238451	382246		488992	433348	791822	616893	1906421	1726606			561162		402174	242512			495594	472597	672548	462191	234704	215969	349193				194123			461787	199437
3-phenylpropionate (hydrocinnamate)	Xenobiotics	Benzoate Metabolism	C05629	HMDB00764	1880676	1556761	1561723	765466	928413	456048	803022	570662	2118735	1776641	1869803	1887738	519308	323674	110644	105398	1643790	1620573	3823161	2853348	2443467	1348095	826292	625536	572654	530454	4871263	4157448	831916	1079180	844013	1055048	518772	610432	3547354	1051480	1026317	1955436	1088323	1052982	808210	1516497	1668017	790692	477647
3-ureidopropionate	Nucleotide	Pyrimidine Metabolism, Uracil containing	C02642	HMDB00026	1042162	1069667	2281073	2170329	1022774	1667825	1596226	1630494	1281837	884243	1857943	1713455	1446974	1878040	653319	754625	1616394	1241436	1128424	1151281	1329467	1585259	1401143	1144195	2220576	2100662	1265444	1046335	1781296	2181899	925082	895924	2257650	2279471	2994251	1417715	1380734	939976	1703126	580698	662454	1515850	1143479	1117895	1133131
3beta-hydroxy-5-cholestenoate	Lipid	Sterol	C17333		693658	521689	435689	285184	848009	464593	900668	540667	640990	348310	699046	616049	584199	368226	627728	689262	532311	379575	654178	588018	524216	423677	1599232	749772	648950	337595	406134	368871	407298	421058	774866	455370	1181136	552564	273307	541570	373035	370956	206036	619577	421152	799344	509321	396340	233656
4-acetamidobutanoate	Amino Acid	Polyamine Metabolism	C02946	HMDB03681	2036368	2512770	1547808	2995395	4231770	2665637	2736455	2449904	2141323	3703373	2561892	2474225	1337932	1017545	1968268	2272697	2051556	4495165	2738153	3234764	4640427	3514232	1363423	2424876	1451765	2041963	2698353	1579168	3368013	886089	1824711	2105409	3768536	4506216	1190950	2572001	4384844	2722613	2627082	2782191	3111964	3371049	2160595	1590648	2443555
4-acetamidophenol	Xenobiotics	Drug - Analgesics, Anesthetics	C06804	HMDB01859																					7711852	3989379
4-acetamidophenylglucuronide	Xenobiotics	Drug - Analgesics, Anesthetics		HMDB10316																					16366057	10220031																2663846	2273276
4-acetaminophen sulfate	Xenobiotics	Drug - Analgesics, Anesthetics	C06804	HMDB59911																					27288912	17607388																6085860	4738054
4-allylphenol sulfate	Xenobiotics	Food Component/Plant			317750	291231	190858	155030	220077	174340	735806	598121	727236	640779	1499661	1609753	1309052	1009167	950190	990137	763946	605210	434543	401646	707550	552191			442559	327481	1153694	774361	319026	267424	154973	116824	134249	105842	213480	1586900	1371347	866287	694406	1922208	1690788	2483343	2084050	830293	615340
4-cholesten-3-one	Lipid	Sterol	C00599	HMDB00921	1681222	1046573	1415149	1728739	1399911	1411010	1056855	979574	905045	870889	1492923	1543508	1473562	1367670	910700	897141	1469249	1265516	1337915	1089879	1323929	1375204	1619535	1621633	1451468	1439294	1249018	1162374	1343201	1401827	1094282	1079838	1055128	562878	1433131	1137590	924483	1279929	1038876	681403	614546	1178519	1227322	1414910	1550404
4-ethylcatechol sulfate	Xenobiotics	Benzoate Metabolism			238182	194501	300177	180372	316594	169968	295455	125766	333360	194778	135113	141600	54916	17611	80960	63926	419726	280031	1019126	753741	523124	376046	176348	119844			47221		138461	103986	81069	54154	149131	82654	4216834	76209	42365	363644	174912	79514	89991	261929	159130	367779	234147
4-ethylphenylsulfate	Xenobiotics	Benzoate Metabolism	C13637	HMDB62551	277135	210308	536113	442591	537770	461941	256335	260747	1582314	1280512	133342	145042			256968	253638	523011	442193	665235	519824	430444	303677	1356454	1063718	193456	143936	212482	126337	558652	504208	1096532	1170803	459569	360256	157134	544536	445546	628107	402775	194472	156077	785133	538092	637551	426651
4-guanidinobutanoate	Amino Acid	Guanidino and Acetamido Metabolism	C01035	HMDB03464	5594220	3278131	3318168	3689854	2193192	2137697	5822092	4954260	7624244	6189695	4234272	4156842	4345977	2399088	1936586	1894197	2186334	2352504	4563236	3440604	9763559	9846651	7416254	5598237	4563120	3852683	4645783	2113027	3787719	3424328	2292940	2200827	4001423	2876099	2322780	2805168	3121734	2849625	1769271	3511367	2202448	5917621	2867719	5110508	2618631
4-hydroxy-2-oxoglutaric acid	Lipid	Fatty Acid, Dicarboxylate	C01127	HMDB02070	433212	727932	531300	661582	610760	790515	507604	691120	612044	355809	545328	391964	498002	722504	614718	619748	445226	651561	581467	617907	443781	403164	571017	700860	512304	432957	612473	490530	633161	581443	539975	559359	653324	849452	395051	475826	1165587	511666	708807	673569	983878	677053	544006	327469	624614
4-hydroxychlorothalonil	Xenobiotics	Chemical			425597	373776	542843	456616	237537	225769	133868	114364	511170	374538	448021	413355	421904	339444	664278	635042	622354	488359	609408	558456	705356	627865	244078	205892	288785	217582	361386	340450	588221	574545	206071	167437	261751	239068	682586	486477	473078	551049	427656	799448	707157	749128	661399	668924	587500
4-hydroxycoumarin	Xenobiotics	Drug - Cardiovascular	C20414		71920	69644	30630	43367	107208	49877	77955	56625	229095	150353	69256	49182					47367	51480	392490	318032	128986	190209	54494	55118	16606		201274	159350	53018	22615	74638	53645	31396	19861	236221			164077	150972	30243	20831	89858		107061	62984
4-hydroxyglutamate	Amino Acid	Glutamate Metabolism	C03079	HMDB01344	413117	289934	472257	172370	183521	300511			170133	88596	297695	359147	542997	334168	251096	169552	339524	98424		112475	491560	157454	102768		352794	107898	89766	76720	567667	435682		100242	106982		195765			101473		278777		79311		463635
4-hydroxyhippurate	Xenobiotics	Benzoate Metabolism		HMDB13678	331482	224191	216480	178946	97396	58186	553349	297843	1241158	764634	518715	532041	1021041	507007	173957	147904	289228	195850	497527	402565	455205	205814	131243	83574	110064	56168	220588	92128	174215	139298	275040	190053	268542	144171	204073	249239	198154	336785	193233	540875	352294	245775	87548	236474	77055
4-hydroxyphenylpyruvate	Amino Acid	Tyrosine Metabolism	C01179	HMDB00707	153255	84793			94423	116000	110114		117775			91561			67617		73686		76894	80133	145592	78131	118723		85852		132744		133627	69688	167976	81518	81210	115200	82221	94653	102890	95078	75623	117122		111172	82496	135758	85145
4-imidazoleacetate	Amino Acid	Histidine Metabolism	C02835	HMDB02024	1944877	1192841	395508		874005		1182752	56389	1894235		2199519	1774748	1490727	1229411	913717				1643405	2042184	2996120	2043202	907793	722374	1616035	383975	2107967	1638094	942562	126545	1203704	208257		1277007	1072133		2044396	1603661		285578		1332877	1233308	677536	852452
4-methoxyphenol sulfate	Amino Acid	Tyrosine Metabolism			175402	129843	147108	274288	257289	162853	225424	93438	1320379	505086	175628	194119	903578	147697	87214	104563	234665	255984	317764	371176	160196	285556	205629	282627	203174	173481	344622	201958	249881	314974	91352	216753	148698	63232	146418	48472	152722	393568	159631	349799	247524	252833	176423	123192	145147
4-methyl-2-oxopentanoate	Amino Acid	Leucine, Isoleucine and Valine Metabolism	C00233	HMDB00695	93343248	43416968	60010040	39465160	53321312	32023548	67783184	26527390	58540176	16524262	69417264	71962376	66837252	32419178	33994168	34987876	65312656	22519900	77282696	49006644	78915504	28578590	65337792	17657154	69888192	23879044	75208104	39741140	76854584	43077568	57777136	22540166	67675376	30529198	79086120	72421576	45188636	67814440	25247992	82202680	46625536	69413344	26660404	70029664	35096208
4-methylcatechol sulfate	Xenobiotics	Benzoate Metabolism			4399186	4077303	962319	614249	2123265	1057331	829809	605637	5051335	3403937	6893235	6951827	240833	201698	1438210	1535077	4139445	3381735	4637080	4363897	751972	748321	1493346	1075575	2481629	1004573	7090269	5195068	1318524	1311657	2324650	2127538	10671090	8402976	3136529	2058301	1482696	6675209	9580893	7997744	5567967	17538388	16082216	2085228	1572346
4-vinylphenol sulfate	Xenobiotics	Benzoate Metabolism	C05627	HMDB62775	1291826	1027570	2000928	1335739	7075087	5370915	2421969	1738259	4239701	3263367	816513	842302	1756389	1094545	3237779	2995903	864690	793919	6150142	4741254	1717113	1437137	513293	405349	788085	455644	1122568	689197	713379	651296	1262239	1032764	773687	543331	1677384	4267594	3361557	3137556	2004367	1971736	1318900	2652791	1976564	909209	694998
5,6-dihydrothymine	Nucleotide	Pyrimidine Metabolism, Thymine containing	C00906	HMDB00079	1853456	2606174	2244889	2738908	1535503	2246313	2211433	2370821	1874114	2188785	1678912	1841087	2090723	1576555	1654798	2371115	2164452	2076718	1680445	2112603	1614435	2214245	1917953	1814049	2180611	2324479	1796958	2092068	2113017	2525957	2595317	2639321	2349268	2176513	2267356	1862417	2448986	2125625	2996859	2254321	2917026	1408873	1863778	1703048	2069417
5,6-dihydrouridine	Nucleotide	Pyrimidine Metabolism, Uracil containing			1441118	1427498	1941773	1937710	1876143	1831174	1584767	1243554	1834070	1765441	1300994	1362019	1361558	1118402	1478511	1423084	1247157	1311540	1737761	1649940	1475993	1444313	1342023	1135570	1505771	1436545	1513431	1503307	1606504	1497338	1628597	1648299	1603535	1541270	1179242	1548031	1563828	1981650	1820381	1498483	1484091	1343253	1176846	1893373	1609712
5-(galactosylhydroxy)-L-lysine	Amino Acid	Lysine Metabolism			396200	827065	1051767	1327156	631544	749119	865331	906050	788863	697024	650696	440006	417857	579159	560631	536708	555721	585891	732293	831160	991792	875575	733898	712586	943416	970490	521432	576809	772345	973165	834085	1018895	979258	1019193	551956	745467	802890	882901	834912	610944	680187	393674	443865	660361	617016
5-acetylamino-6-amino-3-methyluracil	Xenobiotics	Xanthine Metabolism	C16366	HMDB04400	1684446	1203135	2542150	1670856	3020692	2144243	4910337	3083670	1509115	892982	1107325	897642	2389655	1440331	2442571	2573873	7524283	6306894	6066185	5249540	230481	106617	3498260	1904643	1644839	971811	362913	194785	3877751	2636704	3994573	3986901	2110003	1247267	1454208			1309281	914792	244428	123964	697609	312622	817453	425157
5-acetylamino-6-formylamino-3-methyluracil	Xenobiotics	Xanthine Metabolism	C16365	HMDB11105	259182	167820	168643	137816	664368	697232	604081	466203	235626						202927	252093	1026181	901046	1484609	1040604			433399		122315	384620			1127690	704268	695463	533601	141678		283597				116394	156830			55596
5-dodecenoate (12:1n7)	Lipid	Medium Chain Fatty Acid		HMDB00529	990128		1683099	1164424	2575990	736765	4860161		1690469		1777690	1879446	2239396	394807	831242	865438	2432217		1991706	1437803	1011768	129784	3188802		3037575	204071	1577185	247382	1830737	928789	6016748		2809657	452577	1212795	1065300	293063	1013726		1335829	756784	1081551	238335	747957
5-dodecenoylcarnitine (C12:1)	Lipid	Fatty Acid Metabolism(Acyl Carnitine)		HMDB13326	6156306	2047781	8200257	5360167	14198456	5176547	25527406	5448881	9003467	3546209	4147880	3958383	8350222	3824124	7532923	7347977	6967044	2596792	6446118	7169660	2304937	714377	7018979	1824950	9888797	2322397	4055229	916815	2404046	2424234	47108908	4979856	12343409	5038475	2740670	3420178	1016152	8196190	2046518	10071335	3408233	6738358	1596073	2836854	1209252
5-hydroxyhexanoate	Lipid	Fatty Acid, Monohydroxy		HMDB00525	231801	368158	297276	402589	231834	355780	294997	368448	244522	396739	247371	256305	294329	325447		257787	290272	440934	251553	367927	234092	292017	529630	312540	214153	254101	530259	476091	289486	444844	285430	208336	311528	297681	349775	206936	251877	229213	259081	436929	418264	317306	302360		243843
5-hydroxyindoleacetate	Amino Acid	Tryptophan Metabolism	C05635	HMDB00763	260008	246351	229408			226492	338830	158653	512488				343559	221305			335591		334345				259720		320299	328107		196758		275084	301617	323740			369242	380052								286955
5-hydroxylysine	Amino Acid	Lysine Metabolism	C16741	HMDB00450	4381827	2262204	1299806	1116768	826247	783730	1151533	918090	990249	834934	1147489	845741	2056246	1551161	785008	581642	1062836	944635	1194979	1157576	2506653	1779480	1213349	1002665	2359089	2236586	825896	863474	1431723	1500919	982771	982525	1999768	1571193	1507553	1191411	995858	916197	871675	3434468	1315585	1058691	558894	1587208	989903
5-methylthioadenosine (MTA)	Amino Acid	Polyamine Metabolism	C00170	HMDB01173	3048316	2544651	3464977	2809418	2570318	1850911	3489482	1565401	2867037	2257391	2048849	1598989	2360556	1208514	1381981	1560270	2075737	1754987	2786160	2622529	2441852	2465535	2333243	1928309	3446432	2281136	2670060	1003080	2560858	1799145	3615470	2745335	2366907	1699102	3117562	2536126	1625893	2198703	976330	2736313	2487830	2510026	1927181	2643917	2106647
5-methylthioribose**	Amino Acid	Methionine, Cysteine, SAM and Taurine Metabolism		HMDB01087	3814909	4074882	4904751	4925887	5062335	4015577	8117083	6022609	6032657	5028291	3837230	3743457	3788124	3287673	4035346	4104368	3954359	3482181	5081734	3973593	4336067	3803858	4735011	3918497	3929814	4625326	4958855	5276621	4724721	4883591	6479181	8280766	4331301	3356057	4684258	7296534	5828814	6689306	4610936	4372085	3989164	4442666	3847180	4878244	3521672
5-methyluridine (ribothymidine)	Nucleotide	Pyrimidine Metabolism, Uracil containing		HMDB00884	595510	539181	472754	433097	374527	456084	410977	395635	681265	592448	431140	496410	506701	452458	331428	305800	479867	470148	494232	504133	408463	411524	336326	310211	518787	496114	434087	325017	453719	457282	500164	499178	655112	623603	410969	580200	558798	555499	541952	494104	453309	529778	537017	472726	515507
5-oxoproline	Amino Acid	Glutathione Metabolism	C01879	HMDB00267	24341040	18494440	36894864	29190506	28172002	27885000	24864452	27546660	37699908	23905926	21736432	22832364	30518306	21991456	23769780	25063072	24747656	25573542	25556746	26763584	21373568	23736520	30535386	25614388	26747574	27928212	24588796	26256752	31687836	28070156	19797196	22636792	26613628	18022036	19883202	20699142	28682148	32881344	21765840	31484242	23307086	28851782	22652464	28336690	20862440
5alpha-androstan-3alpha,17beta-diol 17-glucuronide	Lipid	Androgenic Steroids					74271	62201	72075				41220			34566	73090	76239					50198	63167					74341	63318			67811				32931	35289		37994	39600	127478	90233			67027	58668
5alpha-androstan-3alpha,17beta-diol disulfate	Lipid	Androgenic Steroids			1491020	1368720	185790	178177	399788	414389	240289	186920	272082	233758	49351	61234	217597	170035	287057	300890			163265	115231	582531	669148	97159	102757	1069372	802688	168873	104707	69817		108548	75052	509568	421057	82809	131542	114392	216114	217010	155250	104204	566093	445221		83157
5alpha-androstan-3alpha,17beta-diol monosulfate (1)	Lipid	Androgenic Steroids			192193	156331	352728	313830	221693	178038	181215	141580	249773	172730	134580	130995	433841	332916	154808	149066	143822	115070	167784	130774	90527	89342	81939		155196	112515	168663	98167	125238	162787	112774	115657	197042	126425	165594	152468	119686	57581	50230	104538	92931	354129	318347	280266	267463
5alpha-androstan-3alpha,17beta-diol monosulfate (2)	Lipid	Androgenic Steroids			2331331	2056532	272084	126531	591392	556191			846060	675297	112984	151911	438815	186809	333647	307461			254262	226967	2008192	1605734	681343	403658	3778944	2802790	621593	529996	661428	485920	274388	302426	1090589	993868	168765	201900	192099	1079323	839291	175258	235393	740960	786948
5alpha-androstan-3beta,17alpha-diol disulfate	Lipid	Androgenic Steroids			621322	508092	269489	210808	675065	691512	82888		199147	146733	521924	575819	192088	207809			146084	103777	158508	136542	96352	95358	281279	290801	169733	135261	163751	114715	358004	281491	129354	114145	52896	54609	83458	1253518	1109061	73245	50677	413776	373186	763308	687362	434585	436384
5alpha-androstan-3beta,17beta-diol disulfate	Lipid	Androgenic Steroids	C12525	HMDB00493	4539174	3883215	2412566	2006213	2569220	2576632	2043964	1811570	4603211	3987433	1775594	1756284	2408991	2036763	2180712	2144833	897338	806657	1856700	1787792	4314050	4219529	2113743	1819784	5383661	5323000	1500268	1238236	1793933	1724634	1930922	1654889	1313986	1111684	2373883	1619281	1630919	4282308	3865988	1478194	1270778	3495294	3138026	2056260	1943148
5alpha-androstan-3beta,17beta-diol monosulfate (2)	Lipid	Androgenic Steroids			66709	65336	116335	81549	64073	55147	49865	43848	89330	85183	56316	63850	131609	86301	47480	42635	42578	36406	56925	42814		26505			56629				61621	76349	42825	50127			69407	68360	49213	69773	54586	33355	38646	116945	90452	123558	111074
5alpha-pregnan-3beta,20alpha-diol disulfate	Lipid	Progestin Steroids			1383710	1099442	787788	797513	893826	983870	954707	921499	970860	810402	264800	225547	278471	238471	468240	390602	453808	403609	488018	506194	757459	724060	251419	335601	537448	470448	1803765	1291135	166633	192770	686022	713070	197827	165179	459712	1515835	1305917	1048437	818010	855548	677865	1492422	1419960	1665525	1676012
5alpha-pregnan-3beta,20alpha-diol monosulfate (2)	Lipid	Progestin Steroids			246949	222473	138524	123621	88321	68175	107741	83301	229589	140927	63696	74427	56522	58465		52809	200964	168283	101148	85923	175380	159168	59409	67318	133740	97146	395643	272363	96090	95927	175611	111803	42095	31323	102736	276635	208849	353992	285733	202325	157890	270819	247060	351534	353832
5alpha-pregnan-3beta,20beta-diol monosulfate (1)	Lipid	Progestin Steroids			115538	96272	98879	84824	96009		95705		62173	38176		27371		41561			110055	101014	88812	81244	101265	92895			144305	96134	267013	152327	42275		109965	72743	34652		60780	190781	155697	62598	35086	105015	58851	131933	129833	178741	217659
6-bromotryptophan	Amino Acid	Tryptophan Metabolism			204404	176952	187411	103121	207223	72933	135329	153959	170022	138100	161360	136639	207351	105879	146818	185502	63848	74234	132159	150613	226591	164246	96295	110097	256169	126175	174471	139822	319047	242235	160804	220849	132710	80260	202770	182385	206300	283456	116430	170169	120361	243618	213583	204382	249029
6-hydroxyindole sulfate	Xenobiotics	Chemical			485355	642461	684760	446203	860534	467291	132068	255645	1173391	882923	695752	746808	548849	382771	472319	473931	795462	718373	441317	440461	434493	457715	557466	613719	348292	304595	1031135	752656	551185	526182	879180	842632	145800	129780	559455	357299	432465	1430182	1107754	751814	743591	119397	118411	685148	407572
6-oxopiperidine-2-carboxylate	Amino Acid	Lysine Metabolism		HMDB61705	396363	223703			110885	128671	107945	119714		146015	128146	129653	162264	146334	121038	116042	114647	89303					78526		143031	110967	134387	93591	172117		113032		225232	237009	148808	345226	370206	251625	215057	119192		168017	62809	317699	158827
7-alpha-hydroxy-3-oxo-4-cholestenoate (7-Hoca)	Lipid	Sterol	C17337	HMDB12458	2876714	2471055	2833093	3421642	2070220	2685246	2730003	2316535	2660080	1815473	2759346	2500832	2892156	2381487	2526371	2437932	3070485	2500786	3138907	3084287	2752999	1962489	2817129	2902363	2571380	2325043	4905346	3163320	3403084	2999808	2856592	2605500	3104123	2917482	3245932	3553762	2931450	1848334	1516471	2461344	1687319	3692535	2356008	3310088	2548669
7-methylguanine	Nucleotide	Purine Metabolism, Guanine containing	C02242	HMDB00897	7035535	7488388	5881083	6772809	5371191	5895281	6358381	5656811	5997250	5460481	5547676	4724849	5156022	5354122	5570268	5002960	5095014	4936614	6215822	5602712	4608489	4652426	4341136	4448304	5534201	5719327	4718231	4176089	5855440	6193512	5918807	7045727	5973241	6618791	4696391	5213849	5656873	5397568	5326015	5518021	5528136	6027211	5247149	5126771	4699571
7-methylurate	Xenobiotics	Xanthine Metabolism	C16355	HMDB11107	158461	151093	282035	156567	153764	72332	345606	159856	172068	126737		84356		73434	228479	332090	337320	316806	923678	594652	31972		256493	128144	142182	96080	136946	73302	313465	247694	290383	271120			165944			123071	80208			176128	57423	72448	42689
7-methylxanthine	Xenobiotics	Xanthine Metabolism	C16353	HMDB01991	421287	313887	626623	629401	579078	582209	968970	830933	567961	527834	223466		658051	324976	1031404	1105611	1076579	880930	2155250	1836045		161258	907150	652586	212655	463773	713954	506676	882972	508264	677251	661621	386204	393951	604974			434733	279509			932855	489647	264166
acesulfame	Xenobiotics	Food Component/Plant		HMDB33585									4244601	2097424			297844	105438											79094		460721	199735										7292737	5098148	248923	134999
acetylcarnitine (C2)	Lipid	Fatty Acid Metabolism(Acyl Carnitine)	C02571	HMDB00201	553402752	376097408	557366336	421538592	548920192	186512432	600947264	347421056	616736320	287254176	340717952	223582112	523908320	272680960	479529408	391763136	566306176	316972800	636568000	613755904	321735584	214745216	663299968	364873984	520202592	286731808	457677344	324397312	614599936	369288992	966482880	609197120	700524544	134481392	493569504	457998016	252657968	544359680	90028976	828655936	466827648	507850976	264370816	414364064	188233056
acisoga	Amino Acid	Polyamine Metabolism				20451	81458	103018	83602	91582	85515	85471	58897	49069	25017	45197	37348	45773	37085	37161	24294		85267	74148	63509	62982			93983	90558			52431	42831	42735	46030	74799	72054	50967	31226	52015	32678	46825				38265	28647	29048
aconitate [cis or trans]	Energy	TCA Cycle			6977460	7588476	6825809	6618004	4682101	6405991	5999393	5243891	6170405	4174869	5277780	5624795	6513476	5798823	5848414	5626096	5773653	3594203	6642605	6918151	6552668	4991790	4667622	4195907	6609614	4401745	4101132	3935451	6904145	6030946	6052352	5101532	10488246	7604311	3797909	6205521	8266775	9047808	4918423	7704839	7119711	4840959	4732658	3773504	5818984
adenine	Nucleotide	Purine Metabolism, Adenine containing	C00147	HMDB00034	2569770	2422044	2335572	2578368	2249845	3094684	2942175	2402521	2624318	2068897	4881770	5569509	4561379	2942312	1496904	1693351	2215001	1802817	2445294	2290914	3028406	2554692	1133168	1356425	3568098	2602063	1962922	978964	2154743	2322991	2374734	2474717	4128788	5778006	2103086	2888610	2893676	2871004	4568530	2079096	1843050	2010107	2194327	2355543	4197649
adenosine	Nucleotide	Purine Metabolism, Adenine containing	C00212	HMDB00050	1106572	279912		141484	187612	157440	257345	207541	260224	116631	778192	415125	402092	231269			243927	240568	149580	183003	150753			118972	185704	312495	239384	309366	127301	225503	154647	382145	205453	202456	136403	140724		188637	179775			145131	187932	269244	301723
adenosine 5'-monophosphate (AMP)	Nucleotide	Purine Metabolism, Adenine containing	C00020	HMDB00045	94404	135526	106316	83357		74837		71156		100029	103221	93321	142346	115670		62145	90796		87564	107336	50711		59615	53995	156784	104279		62642	91410	132698	55385		118925	129244	98614	71035	56172	86362	69392				52109	62717	66704
adipoylcarnitine (C6-DC)	Lipid	Fatty Acid Metabolism(Acyl Carnitine)		HMDB61677	1115866	804343	1551853	1551543	458411	664148	913290	844153	1081291	1152640	572404	1260949	1084106	1314234	1374543	1656958	1354388	1104424	1134692	1119755	1453208	1110543	958279	566929	614840	659001	350857	400452		431770	1198868	1163184	667233	672857	776710	1115815	653209	633550	293842	3389944	2677219	1064415	592844	450250	534422
adrenate (22:4n6)	Lipid	Polyunsaturated Fatty Acid (n3 and n6)	C16527	HMDB02226	6547407	9128621	6802074	3756510	13256888	3324089	11199034	2458751	7310524	1925920	11145215	9397663	8803320	2176119	2650109	3170768	6538417	4424725	8368035	6418914	3543452	8240007	13236175	3252832	13689683	4568281	7126350	5989048	7624623	5048310	15899227	2579080	16876108	3638975	10472949	7702276	2670958	8741238	2132050	4129508	351960	5048152	2012784	1848201	994025
adrenoylcarnitine (C22:4)*	Lipid	Fatty Acid Metabolism(Acyl Carnitine)			155634	129869	274266	192528	439826	297534	213351	143448	265276	197371	158442	151254		106754	240936	196238	116293	109595	580892	591417	173176	138156	330035	205229	132408	109190	149389	108511	303332	343476	316137	328705	256752	103385	207096	218361	222661	281863	138554	235216	216822	322883	188832	154519	124675
alanine	Amino Acid	Alanine and Aspartate Metabolism	C00041	HMDB00161	721514048	639069184	731578496	777575360	643080320	626631424	639940736	596375424	714688960	610201152	758486592	727993984	544489600	494838688	544050240	545816960	554735040	511907424	818870400	845127616	750071936	629189568	696613824	596680064	712348544	578115840	666444608	532970496	963893824	813628800	655915264	611845760	532521600	525619232	776815872	737078144	766473408	524023520	535388672	558573120	595428352	760623360	701408896	731577536	665196224
allantoin	Nucleotide	Purine Metabolism, (Hypo)Xanthine/Inosine containing	C02350	HMDB00462	3764397	2793173	2962362	2704121	3842926	3447866	3783459	6698655	3220696	2712705	3506925	3246659	3529067	3223135	3262281	3465147	3701545	3687982	3822920	3983983	3186902	2901727	3604323	3048599	3497851	4672567	2699627	3475832	2931658	3100464	3313963	2950290	3815803	2648916	2580591	2498791	2960895	3787494	3011523	4097844	3011349	4509831	3399670	3401238	3028765
alliin	Xenobiotics	Food Component/Plant	C08265	HMDB33592	336473				85618		167571				224818	181547			2461952	2876106	7478535	5456971			3072234	2347180	521346	206503	954670	450699			320879	237804			1289796	898392						673618	504735	3474275	1944437	232925
allo-threonine	Amino Acid	Glycine, Serine and Threonine Metabolism	C05519	HMDB04041		412648	346217	266763						520293	453629	250113	276231	331162			306104			332044	973364				164047	370240		203732					203578	219281		494321	441593	511012	186931	293216	318054
alpha-hydroxycaproate	Lipid	Fatty Acid, Monohydroxy		HMDB01624				117570	129199	81801	281487	199214	203096	154041		90418	125168	99998					114524	425857	48748		221607	118610		62619			118185	133455	95984	95639	118069	71459	147856	131035	204010	83821		201704	161213	141356			119400
alpha-hydroxyisocaproate	Amino Acid	Leucine, Isoleucine and Valine Metabolism	C03264	HMDB00746	1110322	983007	977432	921911	968816	970141	955423	781827	861724	452300	902443	931846	1367392	785696	672260	696195	1035568	555145	1050556	1063380	975231	694438	1167610	507162	985322	490806	893280	469535	1119415	1014010	727988	659059	1607873	1128347	979167	1593576	1172829	1169120	618459	1630674	1068214	877914	576895	884450	646784
alpha-hydroxyisovalerate	Amino Acid	Leucine, Isoleucine and Valine Metabolism		HMDB00407	213232656	215784288	228526176	229915328	336573248	347503424	340046976	359095520	154653840	134107552	148543920	136243904	234579008	217940032	131964440	132458224	159237056	162914816	414485216	406621216	176700544	170748880	273100928	255471552	235037776	214420032	118447920	114618112	270766560	253192928	181847088	180026480	463885216	431519424	198248000	320532064	325738688	296086336	247898256	694551232	653522688	165957600	172887872	121268152	150204224
alpha-ketobutyrate	Amino Acid	Methionine, Cysteine, SAM and Taurine Metabolism	C00109	HMDB00005	2308125	2816308		1506509		1151081		2729536						1858089	1394267	2208719				971829	2475684	922876		1207029	640301	1096472		1019168		1476726	1034973	1314580	1041436	2874077	1781770	1594042	1030186		2065624	3230138	5633877		1724077	883658	2267332
alpha-ketoglutaramate*	Amino Acid	Glutamate Metabolism			12559984	8072348	7262542	6867619	10111860	8009471	11745391	9877212	8380436	9574390	6639453	6435966	5506747	5851578	6359962	8164296	7860819	8228867	7005225	9964108	10104184	9362898	12074815	9688958	7156045	6254162	10544912	8969988	7731283	8950157	9098222	9026164	10501030	9655106	6807849	10539132	10423727	9851598	8185748	10571236	6279157	11847918	10987199	4849641	8798909
alpha-ketoglutarate	Energy	TCA Cycle	C00026	HMDB00208	2843049	7170595	4500733	7064853	3521858	7758151	4937896	7003409	2543570	4789375	3559894	5970891	2937908	6414926	5691088	3955904	4643678	4982615	2565549	6763349	8697640	6458478	4027494	7092670	4604564	10641346	3652063	5212750	6056847	10117504	5247193	5703023	6559614	5089461	7588519	3893637	4527510	4526421	6375359	3030992	7860983	2585859	6720606	3453223	6727410
alpha-tocopherol	Cofactors and Vitamins	Tocopherol Metabolism	C02477	HMDB01893	399003040	350981664	403228992	482374016	412319712	319481792	278268160	54639432	352362784	329154368	433377952	419906016	532939616	339305792	329956480	310865312	344053312	328693952	409760992	466229184	440513856	414203904	341179936	348192192	369172256	316373440	399814272	226599072	438347488	355548160	269396704	242179872	469229856	352639616	324863776	336225632	328478816	347590720	313512480	237583632	200729312	324733152	263087152	369488576	402812032
andro steroid monosulfate C19H28O6S (1)*	Lipid	Androgenic Steroids	C04555	HMDB02759	57207	69432	70431	29985					67939	61530		26366	155525	160118				32372			40024	66876					227561	168181	324158	337995					190604	140131	162859	195446	190903	61262	84127	198861	213639	185881	196937
androstenediol (3alpha, 17alpha) monosulfate (2)	Lipid	Androgenic Steroids			537693	398775	230276	193237	182314	136480	228646	227965	194759	221449	174710	190684	249529	227058		152638	134219	150949	206074	256770	375900	337958			266973	215859	380902	374117	364308	406745	232183	208119	117028	152511	222313	125201	223703	543557	396714	200790	150934	562001	275282	351525	250658
androstenediol (3alpha, 17alpha) monosulfate (3)	Lipid	Androgenic Steroids			1594480	1459680	1385081	1124527	1902379	1912845	1509014	1302822	1068971	812890	588695	572315	972600	757552	1375783	1169336	842993	766194	1167606	1032913	939340	827988	846390	692637	1048257	903247	1093419	870307	338654	403542	1050221	840081	1012000	875063	362361	923449	814184	471825	385547	804345	685634	1714239	1619446	912145	1024368
androstenediol (3beta,17beta) disulfate (1)	Lipid	Androgenic Steroids	C04295	HMDB03818	15166617	13085715	17753956	15758099	23465756	21894812	23655290	21151432	15103753	11626823	14221797	16145699	19999580	18574338	16193391	16714813	6473068	5517300	13916389	12858049	18640964	17494176	10415027	11293280	17089602	13934622	21518960	19107746	11616338	11552284	11643099	10645135	17100518	15335343	20111452	20234470	18587490	15694968	13174174	13020255	11794713	22778772	19370616	17831844	16740952
androstenediol (3beta,17beta) disulfate (2)	Lipid	Androgenic Steroids	C04295	HMDB03818	8497312	8164056	6873213	5767658	6036867	6225798	6542590	6083818	5852908	5222674	3774728	3796596	6323465	5294747	4073349	3795060	4231266	3906761	5915704	5786766	7932980	7121780	3259896	2983307	7058668	6138365	10043601	7763264	5665680	5888545	4861506	4416325	6235417	5390303	4936137	6401514	6639717	9572693	8246426	5730951	4338736	8864921	8328273	6710298	5975154
androstenediol (3beta,17beta) monosulfate (1)	Lipid	Androgenic Steroids		HMDB03818	2965300	2431602	2074318	1465157	1712822	1471033	1933155	1608825	1200284	1036758	1328037	1401827	2602902	1859448	1083480	1164973	1000723	837766	1304789	1163121	1372846	1371715	1179401	891026	1783317	1644443	3099629	1982902	1809792	1752950	1158331	1192075	2750347	2089421	1281818	1600014	1447988	1970116	1683298	1753196	1553250	2017859	1748835	2106576	1968508
androstenediol (3beta,17beta) monosulfate (2)	Lipid	Androgenic Steroids			141704	28040	155077	162315			224516	57746	193877	130514	173395	168134	165339	161344		52149	116144	101497	180464	132736	174085	158495			110946	118939	350992	332646	232755	208881	139831	119392	140597	119567	294699	211530	199025	278010	220932	139286	126818	298867	281547	247023	210819
androsterone glucuronide	Lipid	Androgenic Steroids	C11135	HMDB02829	940890	757336	546707	524852	315746	344478	432491	330317	421563	321094	478780	536968	512417	486559	249529	235826	376673	444988	312093	356270	423592	410228	219428	179504	368840	327868	698040	655404	709398	883665	408398	400899	226844	174890	590023	562983	654501	1145999	821664	440546	404227	899828	653444	1141345	952157
androsterone sulfate	Lipid	Androgenic Steroids		HMDB02759	7565450	6908046	12207664	10318546	8177365	7630943	7802827	7028214	9304489	8568875	5553457	5938034	12823327	10557437	8286666	7549873	7083538	6513089	5814754	5670116	3463285	3447824	3307327	3025959	3870406	3260996	8377298	6924547	4815116	5190262	5015266	4908778	9892032	8036206	5131872	7826801	7414176	3618997	3271050	5075108	4674276	14208082	13165178	14012392	13066985
arabinose	Carbohydrate	Pentose Metabolism	C00216	HMDB00646	1219790	2638796		1906961	1644682	2742417	961394	2151908		3023793	1473818	1327505	699550	1265831	2543036	3013152	1752332	2789985		2214365	1982840	2579730	2425454	3941886	1597285	2102670		2355473	885281	1658896	1118645	2627182	1124811	3329017		1331979	4369454	983748	2811816	2342339	3753231	1612997	1990404		3628508
arabitol/xylitol	Carbohydrate	Pentose Metabolism	C01904		2012724	1856423	2180890	2104333	1514512	1666786	2232951	2087986	2663558	2198259	1915051	1622657	1303389	1388581	1445110	1370124	2166246	2210112	2667560	2694581	2432102	2111385	2311040	2096468	2361101	2000349	1783079	1792587	2153449	1958997	2432120	2323421	2665633	2140657	1717279	2065941	1966918	1913761	1736996	2222067	2023903	1447627	1302748	1724493	1636127
arabonate/xylonate	Carbohydrate	Pentose Metabolism			22187976	40829824	15199004	25513704	13432514	43851228	17947848	45816664	14016614	46333772	21273212	18903402	13577760	38265980	39792396	44740012	20000298	45728256	14682464	32318388	18218072	41995196	29986396	88025696	16519021	52225228	24853608	39592904	14674718	32419464	25160644	30564760	22268242	73247256	13479648	14782294	114150376	16067042	67827264	24107956	81509000	18057252	47974192	6695786	69181440
arachidate (20:0)	Lipid	Long Chain Fatty Acid	C06425	HMDB02212	6653273	6331695	4967846	2282769	6695929	4907532	6224747	3528509	5614912	1955147	7152046	4642658	18471564	8863380	3069788	3160993	5444892	2792675	4954587	2844605	3949321	2329623	3760550	3266714	6044855	4044299	4693440	4382785	3721719	4451552	7042178	3681318	8173986	2780973	6919157	5846780	2405574	4783333	2557429	4528237	2352729	3411040	2077499	5711722	2359880
arachidonate (20:4n6)	Lipid	Polyunsaturated Fatty Acid (n3 and n6)	C00219	HMDB01043	117875280	156980112	138699776	83327504	144267696	85056752	136803072	86029624	126319616	67412200	187280288	190071168	155679456	116807976	42800148	64836224	114499320	61177440	114156536	94617072	146714176	125428696	95727328	96990320	187924240	106431360	177567216	86857944	114248296	173678096	171215776	102003952	223046448	118901800	267278544	168986240	107481856	143088544	66543484	74622224	43667096	70365344	61655716	76120984	49983964
arachidonoyl ethanolamide	Lipid	Endocannabinoid	C11695	HMDB04080	65153		185606		245034	54453	138651	90900	156125	174685	104726	118523	200275	135744			180758	76721	146384	180459		112498	136938		181152	190892	124654	66523	87143	67609	115433	97429	180062		171458	93090	105595	134335		69778		152112	89114	159927
arachidonoylcarnitine (C20:4)	Lipid	Fatty Acid Metabolism(Acyl Carnitine)			1315722	1209670	2162095	1384864	2751967	1755101	1251255	753717	1883716	1365860	936761	887523	1058010	788148	1240029	1248881	1124914	1042296	3581207	3625084	1008683	1011652	1637144	1202009	1061195	1093756	1084684	807239	2413448	2508172	1869583	1987481	1411453	872306	1270237	1666121	2020672	1791383	963944	1404667	1316610	2198948	1342395	1415248	1030499
arachidonoylcholine	Lipid	Fatty Acid Metabolism (Acyl Choline)			6211456	18127456	7799865	10151387	7602063	8651117	4069246	6059557	7915366	10910202	14706158	14074766	7095884	17270252	11078092	9047666	4886968	8067413	7527743	10625968	12123748	20174168	6167266	8540292	9925303	16242799	9098263	13309254	3790606	8928263	4344037	14300698	10886217	21628892	9186507	7927600	21238788	5847017	11167171	3591656	5381891	6447455	10699687	4365005	7216584
arachidoylcarnitine (C20)*	Lipid	Fatty Acid Metabolism(Acyl Carnitine)		HMDB06460	460460	308172	486558	399700	332273	419379	315958	219120	635898	437796	432040	467368	841888	733899			409769	393506	595489	629855	360310	282993	423586	320653	291868	332354	387545		320830	426085	458190	452279	496095	363183	449555	417759	346638		232607	380000	328056	355510	238644	436223	360087
argininate*	Amino Acid	Urea cycle; Arginine and Proline Metabolism		HMDB03148	6892578	7229640	4090672	3482755	5712074	5585369	10704329	11245238	9537289	8682665	5933068	4728544	3455381	2588018	3669586	3557934	2907256	2450551	5459359	4866286	14034118	13136434	3838462	4152734	7716192	7109693	5555879	3635721	4117621	3648185	2503932	2634172	8606541	7948998	2766003	4713649	4395305	2613632	2316054	3387896	3074139	3481976	3677425	5839356	4554060
arginine	Amino Acid	Urea cycle; Arginine and Proline Metabolism	C00062	HMDB00517	1401426688	1004965824	1194785536	1176522880	861818944	947001920	1423870336	995467008	1119628160	806266944	1181930368	1052082048	1269395328	1089897856	865756672	876306048	1233242624	945774464	1155923456	981433920	1314330880	1028520320	1109394304	825406592	1213361920	840650368	1226723200	832554624	1169837568	935116032	911443328	604220224	1361742208	1033123648	1033731328	1288895232	1105203200	900595968	785971328	802248000	566320576	1280785536	1137993216	1014807680	811838976
asparagine	Amino Acid	Alanine and Aspartate Metabolism	C00152	HMDB00168	403513856	294457184	348904160	298344640	324001600	283995840	390731296	307273056	396535840	302757152	313664320	303381984	281630368	234844944	273177344	269159392	328797664	258738080	360160384	306533856	326034272	237091648	341523744	232716656	351086272	296732672	317086304	231331072	313310592	270458144	291700672	257525488	411462400	277119488	324656256	370829824	308406656	394434560	281488384	399277280	275789728	407145664	255423008	431908224	275501088
aspartate	Amino Acid	Alanine and Aspartate Metabolism	C00049	HMDB00191	40311248	37263140	112249224	59738896	139836752	122165160	47525112	49313996	143121472	89560512	67074220	66504132	103530560	98091064	85711056	83201104	109255040	94721792	80965824	100354856	60232008	88670704	92762424	91006216	78517392	93305848	71068912	74153152	133032376	127615552	52029280	95159168	66451992	43650524	87585696	60472012	100437504	79381864	53781956	68468320	71722192	87455952	70154288	112699744	89418888
azelate (C9-DC)	Lipid	Fatty Acid, Dicarboxylate	C08261	HMDB00784	2178816	867369	567725	433238	616662		577550	1109011	849239	507973	574593	711380	935743	455185		354310	608273	243652	798409	669525	735567	696034	1066316	296193	542653	987971	571711		1009752	528906	811343	262313	1286042	349690	404476	679666	977105	725073	359546	4630828	760298	642544		375857
behenoylcarnitine (C22)*	Lipid	Fatty Acid Metabolism(Acyl Carnitine)			343282	284979		215293	199472	177342		122542		133477		204551	341372		138587	165597	149251	147543		194156	213743	138923	148625	136248	158720	112079	191595	119009	139899	166149	110163	122094	258157	211618	207994	161775	146369			238154	198357	113399	86305		159469
benzoate	Xenobiotics	Benzoate Metabolism	C00180	HMDB01870	1434628	1152291	2267875	2143711	2090554	3750924	2208239	1249198	4084235	1733921	1310674	1361981	5234169	2976710	2203099	2628666	2434815	2485017	2575458	3993733	1326503	2436782	2441184	1935529	3109613	3289761	2657971	1843759	2489860	2649179	1080443	1761465	2258291	1781442	1586606	1259671	4459712	3906091	1654039	2610288	1254134	2074991	2192352	1669684	1491366
beta-alanine	Nucleotide	Pyrimidine Metabolism, Uracil containing	C00099	HMDB00056	31040612	17541886	16665396	12274138	16089226	21932668	10293367	17587544	13492824	11465629	11651200	9295403	13293064	11192940	11415995	11023128	10761942	10845598	11937736	13180541	12135560	14872068	9052251	9217820	22667410	11477134	13727139	11392316	19462400	14337772	9125794	7346647	17994236	10986992	12977178	12616258	12736070	9754134	11031795	14292843	12369857	9637270	6598236	18505140	9991958
beta-citrylglutamate	Amino Acid	Glutamate Metabolism	C20775		58272		117584	55487	62288	59398	40155	56905	245409	99043	37504	60658	151169	73235	43833	32010	64853	61619	84565	85963	92653	61576			102094	134213	59834	59290	110123	86317	87399	94415	111053	56588	30958	80440	135144	154314	42453	118421	108725	102281	40787	61701
beta-cryptoxanthin	Cofactors and Vitamins	Vitamin A Metabolism		HMDB33844	7196613	7140966	2646820	2504092	2153166	1635865	1588207	922368	5039138	3852134	8254407	8147065	10734613	9384739	4817480	4570238	7385165	5862952	3448827	2898878	9733216	9074693	2122969	2011597	1785108	1525911	11689567	9553888	3102431	3734100	1799616	1533671	5008624	4045512	4005057	4777847	3779958	7550702	6486838	12798637	10859753	4638811	4304510	6458996	5710909
beta-guanidinopropanoate	Xenobiotics	Food Component/Plant	C03065	HMDB13222	5461653	4724592	2766646	3422401	3653245	2273690	2163900	1781086	3757585	2184378	3129976	2573681	1155754	1627448	1823928	1441933	1494657	1332264	3718012	3633030	3133963	2213714	2209850	2501767	2183763	2513091	3139133	2454404	4966034	3469752	2037733	2637238	2087348	1993991	2140604	2797975	2547668	1451705	1407756	1790706	1844891	2619839	2434560	2032770	1569818
beta-hydroxyisovalerate	Amino Acid	Leucine, Isoleucine and Valine Metabolism		HMDB00754	2833145	2749666	1470368	1090529	1798500	1421002	1739255	1389035	1645824	1260175	1787210	1958273	1461649	851495	1144161	1183149	919607	1174673	1435742	1568845	1390407	1078751	1899337	1433771	1637751	1345833	1430432	1258922	1065230	1080860	1487476	1580968	1435872	1600053	1140825	1481741	1316350	1193509	1045068	3325568	3219898	895874	618644	1349825	852379
beta-sitosterol	Lipid	Sterol	C01753	HMDB00852	773454	669240	291136	241753	278808	310948	576699	480240	126745	127902	1635224	1487608	1090549	783671	294696	303128	710150	412340	750512	542517	359771	307678	438882	336726	464826	531464	143200		484870	480846	398363	404107	595198	442822	163412	382558	279194	156036	168632	320290	249980	367788	344531	463145	498520
betaine	Amino Acid	Glycine, Serine and Threonine Metabolism	C00719	HMDB00043	1346619264	1323229568	1355865856	1422297088	1778074112	1696840960	1653516032	1570686848	1661131008	1606998912	1521894016	1528620800	1490994176	1329268224	1120596224	1120966400	1337883264	1347437952	1867917568	1832134656	1573609856	1504743936	1939942656	1904273024	1381377024	1245645952	1554864256	1357442048	1592693248	1442338304	2079506560	2010459904	1913914880	1779673728	1161182848	1434734720	1413597952	1254568832	1186541184	1205303680	1221637504	1790247680	1461287808	1100842624	1066467520
betonicine	Xenobiotics	Food Component/Plant	C08269	HMDB29412	351120	242081	46196632	35121320	560555	718775	568039	711690	2573875	1462086	30647990	28591396	15363745	11734929	772438	700081	15174113	8125502	6438874	4783201	2454628	1157326	2938408	1702581	5871209	3510651	1543960	4186888	9757637	7293729	633702	576897	211455	239292	581017	2336629	1439878	504040	254165	795050	754253	4462941	2811552	370643	227378
bilirubin (E,E)*	Cofactors and Vitamins	Hemoglobin and Porphyrin Metabolism			2195524	1865035	1996406	1161386	4839652	2936109	3695904	1594307	5935501	4491591	2453055	2733643	4107850	1938441	4012725	4198982	3615647	2595851	3184637	2125145	508589	1176629	1831898	1598838	2775578	1503316	2163617	1006933	3584660	2065876	4296981	2708619	2450117	1353023	3242802	3842702	2405426	6426599	3040652	8493652	5658449	4488357	2434334	1881522	1801022
bilirubin (E,Z or Z,E)*	Cofactors and Vitamins	Hemoglobin and Porphyrin Metabolism		HMDB00488	640896	1600884	632808	1013160	1989279	566158	551658		2470362	2021994	370309	672261	432026		2368013	1984058	1408782	1482273	1245882	1129427	395164	924005	1080775	885569	179217		1359949		1981179	995048	1327089	1706376	472435	1048430	1230875	862095	458553	2000059	1597632	3570725	3537086	2926714	758223	1481087	1774523
bilirubin (Z,Z)	Cofactors and Vitamins	Hemoglobin and Porphyrin Metabolism	C00486	HMDB00054	64966720	65337144	45819048	54398768	72876096	71097624	55191292	2199136	126499656	143027888	66396596	63195240	54459312	29821422	142430272	131708400	63639168	85300768	70141544	69657408	56918228	72105088	39007060	47778248	43529776	31308318	57771040	37594664	73887792	66867288	55528808	66267460	46597600	53411872	66991620	88602776	79166808	121178992	96564064	187409536	172069360	108221824	88198640	67337136	89567544
biliverdin	Cofactors and Vitamins	Hemoglobin and Porphyrin Metabolism	C00500	HMDB01008	6856167	3119587	2457364	3073735	5131615	4539301	5025501	29256732	15086418	11255258	5120510	4237098	10543674	25567540	6082278	7667368	3726717	4036317	8055827	6737899	8350446	4692953	2176815	3010627	7997773	18671448	1733030	17855924	4399900	10044787	3865095	3808549	2551779	2099939	3584659	8761221	12278640	10165923	4549387	12032332	8947221	4712564	13093433	3026263	2705187
branched chain 14:0 dicarboxylic acid**	Lipid	Fatty Acid, Dicarboxylate			202640	201948	158351	131671	355599	235700	177310	146775	943547	1086967	372466	379201	257775	136775	194758	174463	1332302	1074700	324562	287822	1058766	1095625	173541	199807	146837	112059	1115364	954703	179107	160272	80601	63175	144517	148516	1191447	836027	661073	355806	370958	1155855	855539	470917	553822	162222	173854
bromine	Xenobiotics	Chemical		HMDB31434	17017840	16005818	16088109	15074749	18892330	19286562	18814480	18292994	16948956	16909588	18287304	17736392	17117992	17174656	16983346	17504172	18488622	18910382	19934748	19031198	25912800	24684044	20788520	19348342	20167248	19190648	18302642	18517368	21640572	20109060	17899810	18447094	17397298	15011331	17600690	19087790	18918432	24180648	22468532	20178092	19415880	15567288	15179719	21558964	19025824
butyrylcarnitine (C4)	Lipid	Fatty Acid Metabolism (also BCAA Metabolism)	C02862	HMDB02013	11242850	10180232	12933143	12155364	9596589	4741548	9738181	5639947	13334588	11446391	6827866	6527697	10745896	5700172	7707704	8193207	8932458	5103173	16362168	17230144	10782472	9860744	14778990	9930872	12020450	10612670	13046683	9117039	17539484	14722189	15926740	10412577	7714957	3238281	13979885	19225504	11405664	8765207	4688165	9428498	7559741	12066127	7461574	7085602	6465807
butyrylglycine	Lipid	Fatty Acid Metabolism (also BCAA Metabolism)		HMDB00808	97606	96185		44688			74243		79988	70067	86452	56316	91085		52172			114020		73974		78503	48129	94708	105485	47449	86615			90882	86528	73587	108573	71041	73675	131087	110104	99548	69096	106188	57986	61017		54658	72199
C-glycosyltryptophan	Amino Acid	Tryptophan Metabolism			143406	169609	237572	197616	178593	180537	171295	149844	246312	205124	205329	202056	176155	174524	126822	117909	164412	155560	209593	212207	135747	147079	105957	115051	202681	189929	146277	116854	206984	177960	206846	221010	203750	184080	145434	178625	161275	208022	172758	155305	140154	160755	126004	123652	148398
caffeine	Xenobiotics	Xanthine Metabolism	C07481	HMDB01847	18067736	10933190	14798159	9194514	22148204	19123856	12947448	8012224	5712329	3538702	26733110	24515996	4646697	2242679	11053917	12091665	75533808	55241540	114233912	104947768			36788452	23876444	10658789	6657888	12467594	8627961	59982992	47378568	71342272	57413536	8864692	6912753	75783752			3279014	2430023	3938820	2464445	17125786	11726840	7284156	4228519
campesterol	Lipid	Sterol	C01789	HMDB02869	1181150	892226	463662	359078	209963	288355	578481	513521		90549	1608241	1385218	577625	509911	299444	313737	794856	432477	602532	536054	379021	411954	606074	500187	807935	809009	80297	60164	490565	504623	651074	561890	549470	503056	129903	504964	367715		130666	229511	159386	489760	454325	588576	394152
caprate (10:0)	Lipid	Medium Chain Fatty Acid	C01571	HMDB00511	4287369	1423690	3552502	2673059	6705211	1566271	4851990	876482	3495989	1277466	4643625	4808809	3535587	1616111	1834700	2275537	5470527	1639498	7024425	2741666	3800053	1333687	5828612	996837	4858251	1287201	4189611	1541364	23811958	7985925	7050105	1129733	7420743	1313103	3831118	2454551	1300790	3565867	1027318	15904263	2800057	6407028	1779445	2215482	1328687
caproate (6:0)	Lipid	Medium Chain Fatty Acid	C01585	HMDB00535	716495	714041	464435	606065	424798	491124	951926	645244	911793	407819	680516	3229019	819142	657766	1232205	913458	841326	600407	1029004	3271542	509821	674312	1368226	1108723	822642	866368	865514	882432	769216	814249	851924	437237	489934	591721	598956	578304	699600	1019785	435139	1071028	599142	1170611	536150	851157
caprylate (8:0)	Lipid	Medium Chain Fatty Acid	C06423	HMDB00482	1807790	790495	1660436	645017	2001281	663241	1382685	646009	1283741	712732	1438812	1317335	1772027	695302	1150225	1382803	1884940	596190	1573001	900772	1217496	503835	1334242	322234	1723925	1014119	1503148	1005056	3008852	1504453	2577028	732809	1888096	863059	840784	908612	892640	1492140	554805	4901025	1160968	1841152	821090	792895	440802
carboxyethyl-GABA	Amino Acid	Glutamate Metabolism		HMDB02201	624371	870738	574721	599964	583572	709255	1465447	1453844	947976	791315	933432	918211	556901	629988	844547	834101	812880	883826	1223967	1244569	1209529	1017249	581993	864628	1022108	1127057	744750	834297	921539	1082317	991676	1052568	864625	689251	682257	1117837	780442	797943	736392	828905	784295	855472	641000	853131	739060
carboxyibuprofen	Xenobiotics	Drug - Analgesics, Anesthetics		HMDB60564
carboxyibuprofen glucuronide*	Xenobiotics	Drug - Analgesics, Anesthetics		HMDB60564
carnitine	Lipid	Carnitine Metabolism	C00318	HMDB00062	1916856192	1825410688	2196989440	2333785856	1787591552	1720991488	2151851520	2097705344	1826029056	2120926720	1922118784	1764813056	1812861056	1704909952	2209462016	2192665856	1606715264	1810663552	2105479680	2235972096	1842334848	1787583488	2089177984	2099138944	1995462016	1891568896	1829347328	1690120192	2134991616	1944041472	2134867712	2206136064	1995604224	1908248320	1940455808	1883741312	1936670592	1734372224	1678978048	2126945920	2138423808	2429613568	2210299392	1893717888	1861664000
carotene diol (1)	Cofactors and Vitamins	Vitamin A Metabolism			17596226	17167230	12031001	13802419	13970080	10050618	15430669	9457463	11815930	12094178	30446580	27460144	20644990	16244248	7346278	7711788	16812314	19017310	16914602	16763786	25445094	22975614	10452387	10312311	13561805	12715551	28348978	17683450	16696517	11031882	15541317	13740126	24381668	19670616	17638878	20203068	21704884	11335314	10289408	19659778	18051456	18511254	14215754	20181220	20710130
carotene diol (2)	Cofactors and Vitamins	Vitamin A Metabolism			6552505	5044013	3593285	3443506	3386845	3604974	4608542	5553457	3619654	2868639	8212449	7418110	7668663	7061005	2003002	2048939	4428320	4634305	4769720	4962602	4971616	4904537	3215795	3356002	4519087	4516618	4868944	5825142	4310537	3054031	4418624	4021479	6923614	5824927	4045801	6742340	6059767	3263010	2338260	4613888	3831179	4625846	4440634	4588219	4904809
carotene diol (3)	Cofactors and Vitamins	Vitamin A Metabolism			2071152	1965621	1108404	1434819	1294606	975099	1257271	933728	1590934	1438151	1562846	2300465	2148089	2372972	1054985	950606	2268100	2034688	1642403	1707583	3996645	3349468	1003102	1229998	1529815	1198446	2306153	1502861	1166485	966052	1854080	2046677	3160137	2637508	1313896	2657682	3638619	1591782	1638995	2418221	2521633	1815560	1366648	2914115	2661127
catechol sulfate	Xenobiotics	Benzoate Metabolism		HMDB59724	2602805	2565637	5231014	3131740	2850588	1391781	7551933	4366440	15020354	10624027	4657104	4391767	3264333	1841706	2248608	2322127	11824568	8900626	21875536	21697620	4906824	3934667	3042675	2415280	2669315	1111421	10655663	6190386	2025403	1908004	4184792	3679362	6046061	4362963	7472476	2385360	1728683	2142217	1922241	3402686	3511498	4069361	3159535	3480587	1694594
cerotoylcarnitine (C26)*	Lipid	Fatty Acid Metabolism(Acyl Carnitine)		HMDB06347	2721302	2586777	3649631	3522233	2809027	2510508	1913650	1547606	2619855	2318571	3905373	3825207	5435509	4518811	1870089	1900675	2733833	2508239	4296028	3745648	3968103	3404557	2570479	2368621	1944604	1895153	2573264	2271063	3422806	3267862	2332449	2222328	2310807	1816040	3632380	2985610	2522713	2242687	1938465	2592614	2438611	2791358	2450249	3185996	2888813
chenodeoxycholate	Lipid	Primary Bile Acid Metabolism	C02528	HMDB00518	36197780	5891459	2198453	1201160	1917677	1286314	2420182	1443693	2675342	1158856	18356936	18981100	13884166	2709203	837922	907771	8981873	2338543	5402815	2431693	3512990	1924393	2193100	1603066	1725146	1567259	1282148	865730	10035500	6144401	8477050	3606977	2967566	1497068	1958154	1497414	953025	1715940	1060020	31075972	3866438	11786875	2287744	1823249	2464159
chiro-inositol	Lipid	Inositol Metabolism	C19891	HMDB34220									5666106	2942375	4654535	4184982					685827				7645341	5430740					1407828
cholate	Lipid	Primary Bile Acid Metabolism	C00695	HMDB00619	13075773	3759956	345861	92901	237233	82238	77066	61348	2500178	192667	26460860	27689834	14101846	2115777	67937	102480	7202161	685832	2564856	504687	5781985	587817	205166	107674	180898	79184	179974	80810	8373819	2746005	1535226	1034057	1645668	229371	2151017	728222	226824	692345	164100	21186944	4671820	6083282	360395	299430	1015071
cholesterol	Lipid	Sterol	C00187	HMDB00067	454597984	383824512	502730880	466682720	363691712	342840992	321602816	268802464	379654784	335700384	532052480	523229440	550689216	492749120	363706752	334665472	447509056	369839264	480854432	462891808	432401280	349595360	406551136	412710816	575774720	516714912	429126048	325456096	460472384	431159616	384702016	354938752	386985088	293773152	326916416	372297632	310937536	336455296	289302400	270842304	217782896	350495584	311951776	424258752	421807424
choline	Lipid	Phospholipid Metabolism	C00114	HMDB00097	396265248	569402688	381636928	350686112	417259904	420297792	335317824	344381920	518638688	439698496	496488928	497026496	481671616	460757216	326232448	317478880	367265984	370474656	386997792	495008544	430855680	471666432	380434592	432801248	433920480	405334176	400843488	371637856	426578816	458752448	408712672	470263840	517157408	662232704	381169824	405110464	524190336	425232608	587374464	337664512	315410080	377134464	356193696	358304896	416595520
choline phosphate	Lipid	Phospholipid Metabolism	C00588	HMDB01565	6827684	3038719	3309332	1931948	2553250	1531875	3800837	3294542	5355119	2850677	3337526	3299583	4911674	2071231	2920890	1250277	4222010	4237325	5454969	3649139	3409616	2165556	3141337	2279414	5113814	4911725	5054163	5039420	6380803	2977561	4026186	5675030	3303637	2426352	4047690	3445381	2974846	3057688	1810517	2540174	1465104	10977764	1890365	3859839	2123380
cinnamoylglycine	Xenobiotics	Food Component/Plant		HMDB11621	274652	212230	223841	73406	186324	23210	156407	28033	443268	109036	357721	376000	62027				344081	74629	298914	229017	340056	173472	116374		135093	27744	381571	187740	232340	126659	364529	68994	478283	64602	415760	386589	208718	643626	158340	268800	110277	83366	52293	89734	36494
cis-4-decenoate (10:1n6)*	Lipid	Medium Chain Fatty Acid			3400044	634003	1737539	773501	5087471	684965	6984287	424087	2086387	261772	2358650	2573341	608925	142419	1619778	1652841	2947587	231891	2119952	842713	1474602	290624	1515874		3881566	370648	2437215		3850341	2670014	7673563	408909	2318468	315854	1936136	1854016	305901	2059769	215283	2071911	482212	1113977		763400	101234
cis-4-decenoylcarnitine (C10:1)	Lipid	Fatty Acid Metabolism(Acyl Carnitine)			32257402	13746712	19282252	13255432	55761364	10064434	65209076	16298613	26074890	6975251	16184936	14661997	11337778	3878528	19309440	19387572	26398374	6305481	16117056	10151000	11993668	5196531	23163980	4484127	21675242	6258632	15643860	3413650	29224884	17816340	76234520	11162394	20554092	10707971	10813654	18759164	12301762	32362336	6177792	37296436	13864331	20525752	3191079	10888932	3007214
cis-urocanate	Amino Acid	Histidine Metabolism		HMDB34174	327789	630762	202197	374245		255865	248039	154467	175274	192038	255280	308467	235181	218670	389003	344438	147437	165307	143112	284524	129410	243685	122565		220937	138407	163596	227968	271414	449638	271450	381679	175048	254424	156415	175660	260927	128615	220078	137452	171377		135172	236591	478601
citramalate	Amino Acid	Glutamate Metabolism	C00815	HMDB00426	429525	2201660	392064	1587172	356792	924263	624811	1212548	260263	214528	423176	418422	559497	1720516	2222584	1684649	589656	1398115	887893	715450	1605623	831509	625247	1493153	460911	845242	491584	1112399	846837	1635704	304030	2525617		1740261	1493566	916801	1348990	735748	2030355	217158	2766403	678386	2092854	542097	1404437
citrate	Energy	TCA Cycle	C00158	HMDB00094	68160928	122621296	97285552	121706720	62586644	111485944	80624736	90898536	85835072	68985288	86871152	91414312	108246648	112627992	89644840	93429368	83692016	65885064	92412904	117967472	77171560	80387744	66971620	69401688	84453232	66439504	64847268	74803144	74709920	98510152	68160944	79162024	116233424	120166056	52930172	91721400	135895840	146277904	81788912	85294992	120172248	48246488	105443328	51586988	100489120
citrulline	Amino Acid	Urea cycle; Arginine and Proline Metabolism	C00327	HMDB00904	321489856	239400000	268257248	203644656	236467280	169573520	380788544	251247072	263829488	179012048	265498784	277431968	319248032	196005360	176197280	192357888	307689248	237828720	269211200	222976416	332847264	232041248	253173152	172757520	275391616	168797744	213996480	151920576	262637296	189588448	356428288	251120032	275378336	195239184	193626384	286185408	199182464	240314896	164309472	184588656	162242064	389756768	174100416	290573920	151445184
cortisol	Lipid	Corticosteroids	C00735	HMDB00063	1156291	487092	235050	439895	464753	539038	808792	333741	516084	365813	693313	743450	714461	544992	468460	378551	461778	635120	310197	705051	459590	334609	621168	536398	663893	296429	505370	416119	607197	754959	455290	304346	139261	258000	761748	519212	526394	855816	386706	971931	370760	1054308	372036	848070	460159
cortisone	Lipid	Corticosteroids	C00762	HMDB02802	194471	202383	155375	164647	135859	131054	236598	160749	167195	128574	207441	208214	267088	158196	177775	179860	158521	141857	146723	167859	174529	120880	284429	179846	207743	109709	153858	142578	203121	191361	165692	90373	87132	124322	235293	253645	203355	205813	148248	167254	127711	257629	176568	244455	166328
cortolone glucuronide (1)	Lipid	Corticosteroids				53130	141560	135377	142532	117327	99218	105738	53312	49209	63133	57559	89593	89188	48706	32280	37211	40306	57661	66088		63540	37392		143467	104729	58836		81597	122348	37283	46068			57184	106835	80609	55143	57498		46643	43305	127803	110951	113807
cotinine	Xenobiotics	Tobacco Metabolite		HMDB01046	1041842	1333508	60847144	60162088	29702814	31952240	126751368	125400312	57214496	48345524					119369056	118161432	71249		1340085	596430	32162252	29392316	159596464	148818816					5187443	4927561	761526	592609	3883553	3743486	222896							66496		2487778	1814748
cotinine N-oxide	Xenobiotics	Tobacco Metabolite		HMDB01411			686436	555608		125241	1551217	1270969	561264	334569					864447	846575					144571	114311	1548673	1155725
creatine	Amino Acid	Creatine Metabolism	C00300	HMDB00064	1282095360	1115773312	652095488	439412864	805312512	800255040	593577024	620953472	899558784	896463232	625674560	572110848	756612160	694722688	581260672	589905024	885118272	766931648	382929312	390559008	765520512	656200832	324388768	332541568	1401432320	1361337216	862183680	1002177600	882462784	867982464	333017536	434659296	1344055296	1117410432	868150272	466008032	355821728	724276736	775718656	406681536	343451264	485885408	349293152	1075018112	815957184
creatinine	Amino Acid	Creatine Metabolism	C00791	HMDB00562	1273877888	1185033984	1208316544	1272704640	1053094336	1073225664	1218884096	1210733824	1386149760	1308678656	1261314304	1010695680	949782976	886553472	975423040	927326848	1126016768	1113729280	1132760704	1202833920	1078526336	1073052352	864354176	901681472	948253952	876370496	1157249280	1038188096	1231750272	1174758016	1073908864	1080260736	1394819968	1267259392	918427584	1221723648	1403540480	1233612672	1186922112	1264503552	1313631872	1157351680	1094595584	1014161216	1091860480
cys-gly, oxidized	Amino Acid	Glutathione Metabolism			3242120	3615659	3776768	5362147	3901314	5338178	4056043	5670922	3426568	2848071	3252022	3012008	3623818	3363510	2689926	2770906	3830540	5023373	6408887	7093224	2246158	2031325	2731449	2773351	3631092	3439755	3108565	3411658	3507304	4383951	3117615	2581929	3073603	3192445	2627802	2947936	3137429	2045332	1462401	2221225	2395865	2445682	1931853	2964434	2951353
cystathionine	Amino Acid	Methionine, Cysteine, SAM and Taurine Metabolism	C02291	HMDB00099	1155034	760108	723077	775192	786719	426525	643978	440310	399589	408477	874174	673051	522780	325898	312511	339810	643766	514746	350962	414161	904529	575685	540699	292974	1106513	673766	573642	228393	653190	532455	1768277	1005542	869282	555598	508114	522248	337684	458754	353441	739340	539438	638244	294420	820494	459784
cysteine	Amino Acid	Methionine, Cysteine, SAM and Taurine Metabolism	C00097	HMDB00574	8356697	9766014	6966653	7174205	4268643	6104546	6190401	4239694	6629900	5621037	4355234	3597768	4023156	5570658	5733214	5962934	4043176	3936193	4919035	5896057	6619183	5490732	5923349	5829187	5854016	4905108	4588497	4646251	8672110	9314031	6345512	9325478	5838036	8395864	8418560	8609549	6988060	6737766	8564814	6186072	8229733	4825332	6866972	6246358	6747465
cysteine s-sulfate	Amino Acid	Methionine, Cysteine, SAM and Taurine Metabolism	C05824	HMDB00731	372033	314879	620555	565899	455302	414683	461873	442393	654464	446498	517234	557344	493824	363086	632678	530280	470081	574141	504824	380037	398673	437539	673772	506948	467915	438312	498859	500147	459425	606253	338985	348098	346715	367540	408267	451059	362173	412374	300929	304147	336883	349045	418246	378984	309936
cysteine sulfinic acid	Amino Acid	Methionine, Cysteine, SAM and Taurine Metabolism	C00606	HMDB00996	1348261	1066995	1341847	1344229	1396419	1715174	2113514	1300744	1080054	1017704	1246076	1195348	918276	1167081	816199	842544	1227448	1110909	1081336	1142182	1107002	901690	1248945	1038344	1740663	1346195	1039359	1131566	1279931	1373059	1046712	1186959	1075814	1229860	1242356	1458181	1309847	1156961	918131	679182	647764	1195121	1307819	1455506	1006608
cysteine-glutathione disulfide	Amino Acid	Glutathione Metabolism		HMDB00656	9253723	8507467	3319027	6239494	5331037	7593589	4408954	12643392	7243751	8645317	2017764	1619933	6118912	6312687	11073843	10390788	6281906	7836128	8438541	8773795	7836821	5205896	3773637	3893633	2212251	2371165	5604444	9140088	1738711	2157141	6295171	7192854	8332465	7139901	1914126	6745632	7973403	8702111	4915927	3029963	2352947	6077915	7646477	2499607	3221176
cysteinylglycine	Amino Acid	Glutathione Metabolism	C01419	HMDB00078	2010450	2433521	1578859	2061547	908221	2007007	1239107	1327093	1670818	1105090	1131329	1018029	990904	1696013	1336942	1435042	1296173	1604424	1513126	2790093	1506972	1428364	1344016	1329812	1491538	1069169	869581	919894	2581453	3267179	1267178	1885186	1210721	2687461	1857112	1994378	2445603	1019993	1388627	1532949	2057199	1179232	1604044	1758113	2197359
cysteinylglycine disulfide*	Amino Acid	Glutathione Metabolism		HMDB00709	77814616	82682112	101478304	104300424	85201696	98580608	102421488	122095632	92111360	79386824	92906872	77769208	84394480	83037312	63039536	68487792	84321288	82711928	116139512	115909456	64496520	66982052	78142512	67314848	96966480	87974048	82262536	90833816	82134368	95931376	87714656	75627248	81259152	75076960	78193488	79074856	69423192	63816712	52908948	66295764	59809836	64465096	62810840	73420128	64594692
cystine	Amino Acid	Methionine, Cysteine, SAM and Taurine Metabolism	C00491	HMDB00192	5605505	4529984	8320972	7410707	6439817	6321778	10695558	9353736	7675401	7098762	7546050	7041517	7165481	5662344	5422491	5212892	5769568	6118391	7758448	6179736	7120205	5972087	8630058	5375540	8498507	8098742	6495115	8510504	6332689	5888606	6626425	5251788	7059497	6326410	7484966	6763493	4315772	6877507	5591577	5617517	4828060	7208666	6204871	7018877	4617915
cytidine	Nucleotide	Pyrimidine Metabolism, Cytidine containing	C00475	HMDB00089	452680	674221	618828	484254	924517	1496968	568522	768477	804175	910816	475276	565506	383951	374267	445982	420657	373414	379539	607781	573606	492554	499167	303129	298776	735917	701640	552798	772011	629851	713128	581688	781788	623683	698771	2424455	455367	445995	753842	891511	452474	443289	699740	597235	1194663	1515584
decanoylcarnitine (C10)	Lipid	Fatty Acid Metabolism(Acyl Carnitine)		HMDB00651	24030500	5400103	29095692	22633084	85811888	15497530	91127152	14592868	61053176	9708725	18379944	17215000	23206176	7013574	35381952	35710644	45047184	6665144	33228344	16364632	14104371	4251033	38463208	3348937	32273148	7659862	24402552	2567809	23770412	20976986	165075280	17304252	22435520	9102068	19756444	20023752	8628470	54622504	6559841	41624812	14673534	24946676	3681095	12614698	2208957
dehydroepiandrosterone sulfate (DHEA-S)	Lipid	Androgenic Steroids	C04555	HMDB01032	39936948	36293560	25200798	21106524	22438060	22230922	29589762	26482386	18123996	15615402	20278610	20581970	31375264	28560506	22285892	21768240	18541350	16199489	16776879	16630315	21203746	21272354	14616712	14106725	15722238	14573332	54235780	43171808	22697648	22841196	15918600	15288156	41298028	36633188	19150052	29534272	31669922	34283020	29960556	24583306	21177080	32820436	29383068	44670280	38260144
deoxycarnitine	Lipid	Carnitine Metabolism	C01181	HMDB01161	120451960	111083408	138310496	136243408	103316784	104622032	144508896	136904704	106549608	95837480	111928720	106577368	104869432	95319344	118771688	115852816	102287888	100811832	116417288	117467728	116609456	111194832	145827888	135503440	117281624	111741168	90829200	81692136	90830392	92737560	144337408	137446000	142366000	134012152	81030176	121061488	119336480	109945208	95502160	138347712	139854928	143749376	120718184	89751072	85268288
deoxycholate	Lipid	Secondary Bile Acid Metabolism	C04483	HMDB00626	22018766	4613976	2351165	1676777	3128038	2399117	1720050	1604297	6491847	2314270	10528029	10166299	6855381	2444524	856531	1031053	4429043	2718323	1749584	1707898	7631553	4688168	1946988	1551410	3264262	2224538	3208533	2183488	16087825	12497036	4038114	4085735	2165667	1579041	3177430	2402849	1396290	5442161	2987698	12917930	3203395	5339471	2652277	3619200	2938786
dihomo-linoleate (20:2n6)	Lipid	Polyunsaturated Fatty Acid (n3 and n6)	C16525	HMDB05060	6352436	4386057	4970255	2848935	14022763	3184238	13816173	2954172	5502339	1732115	12899594	11729912	12685500	3732721	2985012	3172463	8323267	2166963	6550998	4645201	6592431	3528522	8377926	2292320	12536915	3166722	8289033	2811258	9304418	6249049	13699422	2531355	17770064	2648027	8903775	7455020	3388447	9593715	2549652	3671650	1887940	4011284	1931902	4186585	1693569
dihomo-linolenate (20:3n3 or n6)	Lipid	Polyunsaturated Fatty Acid (n3 and n6)	C03242	HMDB02925	18990148	25441146	25035504	18320978	22518778	10472114	20260540	11363919	20604036	11503197	43554960	46708592	31312980	22954450	6305295	9189757	17452920	8873471	16307469	14719457	18679016	16069677	16103037	16515806	40337704	26772072	29516384	15477933	26904396	47425436	30983964	12968923	27044108	9323929	61160744	24006326	15253185	18421108	9265465	10130914	6269361	7502500	7076903	7751071	5633279
dihomo-linolenoyl-choline	Lipid	Fatty Acid Metabolism (Acyl Choline)			1613243	4938900	2679949	3276314	1648882	1869135	695787	1073406	2046146	3014136	5552213	5339303	2325015	5715036	2613246	2031420	1072561	1699738	1758099	2491804	2230534	3946549	1583124	2131173	4105831	6823943	2466019	3740308	1602630	3921049	843593	3282674	1376796	2932157	3168303	1643730	4775339	1242063	2383306	654638	1048556	1030818	2098266	747545	1271669
dihomo-linolenoylcarnitine (C20:3n3 or 6)*	Lipid	Fatty Acid Metabolism(Acyl Carnitine)			1157103	836273	1412603	1094857	1715924	1185965	791686	450873	1308826	898815	926740	897715	1158727	652285	907311	819254	943211	822493	2023956	2058964	669121	577157	1301694	984807	963642	821630	873410	607051	2166057	2127957	1174827	1205936	904314	506910	1063731	885447	1014020	1293153	635862	1249235	1019935	1248582	766409	710761	619511
dihomo-linoleoylcarnitine (C20:2)*	Lipid	Fatty Acid Metabolism(Acyl Carnitine)			626467	414745	644429	448534	1089257	690840	531112	364823	628774	481952	480723	495892	619223	384316	463300	549917	521115	471253	818965	850517	422745	359339	613415	423722	371699	322920	488821	348367	790661	709153	698556	721746	682637	324838	444046	496254	453665	952944	524810	582786	506096	743324	462907	504593	366785
dihydrocaffeate sulfate (2)	Xenobiotics	Food Component/Plant			447002	190285	620937				1275006	138543	5046005	3624316	619628	453886	5844007	2223996	517706	454465	2380914	1484119	7416488	7863373	611944	593306					982967	520783	194073	240158			678634	383335	1927412			404343	249473	385731	281015	202497		1469028	433223
dihydroorotate	Nucleotide	Pyrimidine Metabolism, Orotate containing	C00337	HMDB03349	960865	592237	1855820	1567561	840476	694622	181011		869364	824872	2196556	1930357	1308169	908571	1029057	1000240	1228892	1280279	1248519	1162141	647615	833042	1237836	1219939	2049648	1579660	2037785	535509	1276414	1216997	908465	937123	1133546	909252	562678	1000161	1009072	2211802	1468079	1291904	1218616	1585769	964625	375414	359184
dimethyl sulfone	Xenobiotics	Chemical	C11142	HMDB04983	437064	296703	423091	399928	294995	377386	297683	310180	535341	552585	677122	558780	247199	142763	116491	158866	412624	295320	440629	339299	510129	488549	396409	176750	239614	187045	589471	451666	235288	264508	311197	385941	312823	383376	361209	227628	352501	301226	346249	529388	551215	304814	217249	411280	437519
dimethylarginine (SDMA + ADMA)	Amino Acid	Urea cycle; Arginine and Proline Metabolism	C03626	HMDB01539	62253712	58671800	78026648	77418336	55346248	51725628	80425472	64095608	69637360	62584208	64754864	60987336	68658136	61396080	59948696	62026976	58058568	56811656	60259760	63768764	66446268	59875740	62321432	52760964	67672296	58103044	63375448	52106576	62266944	57779152	65677560	63315388	89024952	77779368	55362696	61077408	59231316	62704168	59659804	61987360	50300432	61546860	51279256	61907600	48385168
dimethylglycine	Amino Acid	Glycine, Serine and Threonine Metabolism	C01026	HMDB00092	48479708	44003700	43831368	38000748	30353124	33750992	73766800	64788948	42038060	38009256	77603792	75215080	44536880	39629920	27696536	27148328	33101754	28894120	40865716	36125092	37911736	35296684	37126404	32139664	43055952	39476064	31483464	28752016	38590684	38245104	46643196	51971428	60107668	51570780	64532728	28669484	27648964	22792054	21728704	29194018	26045396	32331770	31081664	34490956	26653862
docosadienoate (22:2n6)	Lipid	Polyunsaturated Fatty Acid (n3 and n6)	C16533	HMDB61714	209985	94033	151781	50763	409541	85451	395224	66964	147167	51486	342414	268611	389366	126889	108961	69844	231813	31154	195424	144622	177055	66659	196441		364060	98962	183627		247793	145328	402075	44137	492660	79068	243384	183347	56654	322836	65566	117336	44468	96951	34778	99949	33873
docosadioate (C22-DC)	Lipid	Fatty Acid, Dicarboxylate	C19625		462473	304466	191191		45305		619513	267917	792896	386650	80022	100964	69191	35825			78187	77107	114503	92054	55445		295145	129646	71338	32052	142917		45333	40141	107062	64852	183362	88004	55863	131728	96208	38039		386782	188712	63451		56096
docosahexaenoate (DHA; 22:6n3)	Lipid	Polyunsaturated Fatty Acid (n3 and n6)	C06429	HMDB02183	17491280	21218968	17169872	12472490	22000844	11026789	23927512	11674387	17534844	11020708	41771640	39823092	29642050	19937760	6744269	10209060	40051652	21112372	18128672	17623440	19791930	16872912	14568949	9540840	17570194	9557765	38818564	21628812	42539820	58622208	32799828	13586005	28608618	12735739	45945944	71231672	33072048	28307952	18016756	20851808	14389292	9495959	10751873	20621942	12258616
docosahexaenoylcarnitine (C22:6)*	Lipid	Fatty Acid Metabolism(Acyl Carnitine)			1060339	1050227	1160576	1463344	908596	1242423	1490416	1321013	1656034	1475914	1029525	987453	1868865	1144854	1373003	1185113	1729367	1035369	1573519	2121142	1305407	1169798	1065017	889485	1193825	747994	1208605	925011	1354857	1761354	911670	813119	997896	839826	1149701	1737084	1620134	1165416	776075	1955162	1121553	1199562	892974	1216208	1384875
docosahexaenoylcholine	Lipid	Fatty Acid Metabolism (Acyl Choline)			1114068	2942949	1232221	1699872	1497750	1571977	579624	1000164	1690678	2387492	3402298	3535388	1657367	3495067	1805299	1623923	2213593	3878971	1607308	2423672	2023962	3697551	717344	1062351	1124218	1960803	2592948	3699489	2077478	4692182	855743	2942902	1463507	3194027	2208126	2594979	7176109	2153890	3959011	1300800	1974257	1433475	2384186	1532551	2849875
docosapentaenoate (n3 DPA; 22:5n3)	Lipid	Polyunsaturated Fatty Acid (n3 and n6)	C16513	HMDB06528	2756222	2943283	4386948	3214971	4713866	1766874	4998002	2062171	4058652	2251659	7341837	7084676	6753746	2892255	1631892	2117857	6419062	2804964	4277521	3169981	3027077	2005357	6481948	3614442	7662602	3216990	4042613	1944789	4765851	5962677	7106219	2168087	7561959	2342443	9608133	5275142	2503942	5497959	2724969	2024800	1412824	1548248	1509373	2866327	1306700
docosapentaenoate (n6 DPA; 22:5n6)	Lipid	Polyunsaturated Fatty Acid (n3 and n6)	C16513	HMDB01976	5200498	6004278	6694046	4496809	9323790	3924264	10681930	4360258	5191305	2257178	8581407	8384289	7535853	3981055	2291112	3091840	3784320	1168005	8209681	6055060	6054487	4082597	7020086	4050498	11830367	5524000	9797496	3752233	5294459	5982135	19095426	6002397	12705713	4088190	11978634	14229914	6074868	6256804	2435803	3512917	1899982	2391457	1802317	3378455	1619449
docosatrienoate (22:3n3)	Lipid	Polyunsaturated Fatty Acid (n3 and n6)	C16534	HMDB02823	197674		205733	99623	354346	56341	259645		192079	55386	404778	354664	404693	108726	64815	50913	215988		251441	181951	196580		186885		515704	116604	250004	54278	239844	252594	350268		408297		254365	184464		283967	59661			137690	39440	86862
docosatrienoate (22:3n6)*	Lipid	Polyunsaturated Fatty Acid (n3 and n6)			75819				198169		167721		112715		169128	125898	790885	238328			80726				59336		64168		253266						308997				130658			134871
dodecadienoate (12:2)*	Lipid	Fatty Acid, Dicarboxylate			1886648	402044	1335884	799777	2930266	434109	3394571	413481	1322804	209081	1766797	1743993	1946904	291479	1424411	1030489	2837439	296003	2141028	771609	1297801	193732	3667718	191526	2289287	381222	2210382	262370	2244714	1266092	3108050	305756	3386758	648540	1622678	1015053	317646	1519458	193707	2088186	844235	1675980	223143	1476471	154115
dodecanedioate (C12-DC)	Lipid	Fatty Acid, Dicarboxylate	C02678	HMDB00623	141813	57750	124467				106845	69684	189996	46735	83783	127865	121897			70713	286458	104384	210184	148322	173269	101590	162215		121182		88152	79458	223382	88667	194147	35469	122057		111840	57407	48935	130523		333681	118682	263402	106588	67612
dopamine 3-O-sulfate	Amino Acid	Tyrosine Metabolism	C13690	HMDB06275	174882	98714	79536				124719	47558	149344	63844	177789	154141	143510	64989	35694		62294		80396		124308	63061	34161		78711	36400	82094				86121		444570	290341	73065	127799	47801	72641	47482	174923	77544	139380		110693	49703
dopamine 4-sulfate	Amino Acid	Tyrosine Metabolism	C13691	HMDB04148	209629																																46356	83013
ectoine	Xenobiotics	Chemical	C06231		13970509	11312769	2508201	1895486	6117870	6464333	999182	927695	845209	534746	2354441	2011995	134828	109130	2792391	2900385	1845030	1416948	700059	529389	5258328	4117103	1549916	1185801	820169	735455	8574418	5197463	344049	489377	1588105	1549161	3221027	1979474	344325	1448343	1040124	1030934	703084	1979591	1744258	2012235	1222837	455164	270123
eicosanedioate (C20-DC)	Lipid	Fatty Acid, Dicarboxylate			822384	611953	501953	365609	220511	167508	713231	501799	934765	698222	232285	223116	244753	217249	272763	241146	365043	329946	310021	291132	246073	184753	646960	509934	256577	199978	264425	205294	154290	154178	302274	225068	546327	375856	194312	405538	363684	170908	160018	407328	347030	256751	220208	171661	146204
eicosapentaenoate (EPA; 20:5n3)	Lipid	Polyunsaturated Fatty Acid (n3 and n6)	C06428	HMDB01999	2167171	2724331	4414191	3185237	2565437	1304654	2658589	1265608	3085776	1738522	5609431	5564388	4910213	2881476	1119233	1258816	19317200	10429192	2731550	2204399	2723812	2336337	3956095	3532493	5683004	3408948	3765129	1776343	6755076	9342734	4982130	1518024	3507609	1288031	11799940	7244915	3603770	3456158	1726875	2356692	1493274	1349039	1160624	2799213	1570747
eicosenamide (20:1)*	Lipid	Fatty Acid, Amide			16250251	15694032	15273153	16492433	15594034	15309778	17286680	17062084	14346376	13995338	15713254	14874414	15215142	20513830	17123348	16822440	15524140	16464698	15211333	15525091	16779356	17538920	16877482	17781170	16039317	19539070	18636724	17658316	15533097	14624900	16538252	16558918	14213293	15692692	19433620	17246074	15922335	11604540	12948423	15236954	17076784	18084512	17065492	16429972	15272440
eicosenedioate (C20:1-DC)*	Lipid	Fatty Acid, Dicarboxylate			1342042	1195066	693475	582690	243257	242474	1885795	1315517	923768	694527	615433	661337	261370	225282	242882	273731	782542	647648	268781	396021	348931	317334	871903	446851	563419	291803	513332	248422	248156	403315	317957	282790	558225	732545	176929	427234	399284	261258	362815	585505	485993	372747	501749	207522	275534
eicosenoate (20:1)	Lipid	Long Chain Fatty Acid	C16526	HMDB02231	4986708	2565595	4750711	1832806	12466920	2445701	9711363	1345888	6965165	1369101	9693444	8749943	21946904	6668118	2542515	2657321	8564235	1408502	6044754	3984622	5279518	2005230	5434568	1341424	7795157	1475403	4774247	1399189	7637889	3297283	12745760	1466576	17954866	1840679	6916717	6024365	2135416	10343586	1441765	6057313	1763888	3915057	1258632	3139760	1004587
eicosenoylcarnitine (C20:1)*	Lipid	Fatty Acid Metabolism(Acyl Carnitine)			505953	437180	625437	473391	708871	577994	420523	291231	881037	735068	619587	551207	1341420	798961	475901	446387	658058	456199	931776	762221	320349	291358	519100	278382	339453	260501	629655	447523	561239	449469	956332	995819	659404	344911	539928	450944	405843	729015	466784	625729	427239	856962	606544	466269	398328
epiandrosterone sulfate	Lipid	Androgenic Steroids			3612791	3143419	4026531	3809097	3041103	2852299	2430976	2161273	3828474	3007097	2858603	2807549	3988733	3664407	2619758	2527924	2752700	2362721	1986585	1816744	1980043	1907348	1641680	1516035	1593171	1377923	3777454	2789577	3019205	2676004	1927412	1671623	1477205	1274927	2752720	4094225	3975769	3811040	3388514	1828945	1566223	5378634	4919802	6683927	6105457
ergothioneine	Xenobiotics	Food Component/Plant	C05570	HMDB03045	5811965	4576268	4698378	3921675	1781542	2725444	5813145	13513931	4946650	3827965	5177313	5441824	7839952	9359648	3545323	3560377	5675972	4004907	6094967	5369088	8206277	7924522	2243336	2272369	14505858	14224577	7968763	9357924	7058717	9169903	4340338	3757640	2744194	2863249	7218493	11087631	9718787	3055139	3054407	5794734	5305654	4094812	4698367	6459354	5319432
erucate (22:1n9)	Lipid	Long Chain Fatty Acid	C08316	HMDB02068	756131	379395	613541	287132	1178485	363758	786191	226553	716390	138758	1174878	852293	2516126	962637	397047	342518	871489	319115	673335	429589	571749	199802	443892	244692	684582	258917	626796	263888	621959	481468	1010584	243209	1424368	293148	706123	768164	192901	1032478	272462	777358	320939	573006	171750	408094	166781
erythritol	Xenobiotics	Food Component/Plant	C00503	HMDB02994	2965360	2928979	2820949	2688409	2745677	2610434	3317263	3176600	2987564	2645109	2896305	2391638	2377067	2030720	2313023	2222626	2287947	2343934	3859612	3684920	2802517	2575932	3173769	2768138	3254634	2764358	3892140	3389697	2566822	2020600	4179906	3950144	2925827	2448715	2536000	3368301	3531855	3672374	3143297	3929750	3276984	2732524	2090834	2367133	2336671
erythronate*	Carbohydrate	Aminosugar Metabolism		HMDB00613	219859648	242193360	205611824	218687424	169131168	236776704	172357072	245144176	180196656	272648256	163464560	146574368	156598240	210908560	186547184	193880016	154826144	230020880	226398912	263022080	173688592	232349632	180083104	300967264	203379440	230139920	161009280	211232224	184435328	209615376	219913504	266169264	177788144	212202144	145127232	186958224	310780704	187933808	234360176	200213200	316085472	154733776	228878064	102469264	274500736
ethyl alpha-glucopyranoside	Xenobiotics	Food Component/Plant					136522	79631			339123	270970	11436409	8918580	407263	328743	443521	369385	375511	371785	1470505	1199933	251614	358674	4439024	3264072	444087	287738	255094	141853	1963666	1383134	1337236	1046019	565500	573381	301668	189556	164027			170925	104944	380341	337454
ethylmalonate	Amino Acid	Leucine, Isoleucine and Valine Metabolism		HMDB00622	14802828	13894484	18361648	14803194	16692800	14636866	19555804	16105156	36452636	28452396	16834236	15220726	16356509	13573846	16756900	15977328	20804852	16261587	24718182	23701226	16258433	14259208	24569488	18626468	22797716	17067560	21681464	14952328	20306254	18215674	31400506	28024922	17063362	14702067	20900392	53715016	42452188	14019672	11340288	13777738	12452352	17353676	14602215	10701225	7203847
etiocholanolone glucuronide	Lipid	Androgenic Steroids		HMDB04484	767482	539836	318261	228297	304826	254350	541686	308444	141386	86969	215640	220686	181999	144964	100672	89784	181139	193450	152522	177332	404377	461502	166279	114644	118335	77301	494529	423840	326035	326012	210739	173831	60536	51638	138192	408819	432067	688511	434838	354441	284975	461996	354798	416004	239344
eugenol sulfate	Xenobiotics	Food Component/Plant			385263	157981			822451	864230	504993	207396	147374	63615	159859	170994	2366769	1259367			274101	145021	448622		157030	87059			293343	122711	136348				560996	370167	56355	49417	41592			197039	104279	2450673	828045	607044	233120	74661
Fibrinopeptide A (2-15)**	Peptide	Fibrinogen Cleavage Peptide			1116481	1082983	1660747	3031648	1771140	2906604	2184133	438974	700280	1656765	2275502	2665748	1918981	1241280	1080319	1668564	1109019	1331882	2134693	2013603	1305434	1773098	1771394	1318895	1984681	1446225	2074195	664403	339365	506390	1393028	1476791	1441908	1470313	4284020	1274030	396340	1103649	1228400	1774746	980222	1903471	1960126	2381232	2872283
Fibrinopeptide A (3-15)**	Peptide	Fibrinogen Cleavage Peptide			185030	145498	376535	508111	487301	769592	474229	74736	422437	443686	639437	732304	838865	744377	178953	296238	228362	231750	743265	739622	220279	488966	421945	533095	986080	778424	734777	273526	108207	193643	333475	247575	395839	558717	1435346	554429	226127	400880	385267	501518	338322	708346	694451	734352	439766
Fibrinopeptide A (3-16)**	Peptide	Fibrinogen Cleavage Peptide			621274	598761	146172	412058	425501	781068	399699	810520	182112	794862	1490310	1430292	632631	513549	474376	580758	599342	753027	668142	487181	937675	271768	725846	678657	461433	207045	494944	893055	46028	75150	1272679	476417	861028	894100	291826	768917	90971	230799	360234	602842	251405	521239	712218	409906	736178
Fibrinopeptide A (4-15)**	Peptide	Fibrinogen Cleavage Peptide					75893	53379	95305	129864			55751	83985	47622	69753	71755	61294	133948	51364	130512	74028	122355	105497	20205	28415		67430	75172	45219	96618			29092	27189	40749	79489	71587	149430	45573	20686	92681	62341	70471	42790	97065	62375	172477	129040
Fibrinopeptide A (5-16)*	Peptide	Fibrinogen Cleavage Peptide			5655635	4841767	2970615	6066864	5980303	8400769	6059924	6612909	2298691	6584422	9197047	7973922	4830618	4298170	5250647	5658966	4995614	5703281	6883849	3801682	6846305	3739236	7240482	5056917	4050833	2474313	5208011	5696499	728168	996886	8550585	5807368	7071418	7112907	2978548	5349843	1514918	3111769	3936961	5908947	3544887	4196489	5023778	4876516	6915823
Fibrinopeptide A (7-16)*	Peptide	Fibrinogen Cleavage Peptide			122605	94037	110911	180102	339700	339158	257227	281964	104984	268371	253859	259190	275612	137359	325582	301927	224433	202679	341151	82178	180255	145344	205089	238548	85310	109756	212819	277223			357819	266162	217020	117174	110301	161218	33764	80342	122580	224113	154269	246217	250566	307630	381379
Fibrinopeptide A (8-16)**	Peptide	Fibrinogen Cleavage Peptide			193061	117471	112464	134262	477997	577460	218927	288894	238190	440499	373755	391131	408239	258290	191117	301376	268992	360444	364959	261704	246519	177376	225537	200931	273851	124075	410920	448345		35362	413797	413175	258359	137697	148554	411039	85333	161413	146123	229299	161317	356136	350796	245293	211360
Fibrinopeptide A, des-ala(1)*	Peptide	Fibrinogen Cleavage Peptide			7402769	5757468	2587412	6789417	3706601	5864622	5922343	7140482	1276693	4552782	8296037	6728394	2720017	2685923	3785857	4278375	3262409	3799766	4318213	2402407	7824380	2691722	4494969	3273043	2642121	1522344	3146018	4055521	247510	684695	9384018	4195393	5270704	7652744	2220416	4011553	921472	2361490	2962573	5166425	2928488	2857637	3695915	2932395	5228644
Fibrinopeptide A, phosphono-ser(3)*	Peptide	Fibrinogen Cleavage Peptide			210207	209243	119643	348993	198923	286473	201309	293303	72705	153533	230243	257474	217192	228263	190632	282865	129732	144452	216597	138299	263219	123770	103903	106016	181867	113540	92128	154103	34996	50071	355810	206056	233308	276316		339142	251364	122861	89034	221088	152704	65771	137389	56164	126888
Fibrinopeptide B (1-11)**	Peptide	Fibrinogen Cleavage Peptide			2031197	1824769	3750762	2605980	4567979	5405213	2457648	2014259	4319128	3372230	4004021	3946380	3874257	4595492	4081849	3921629	4880795	3579212	4408982	4467237	3294211	4110460	5702099	5112331	2402656	2484950	2832311	2873882	4444967	3989776	2076810	3355738	3956901	2956117	4339109	4289162	5343774	3523192	3436548	3362898	3579166	3841718	2807590	5529346	4110546
Fibrinopeptide B (1-12)**	Peptide	Fibrinogen Cleavage Peptide			1833946	1384140	1334645	1525231	1596862	1732601	1743187	1029386	1473569	1553186	2392943	2569438	3570564	1985818	2016685	1986532	2955496	2665586	2312850	1150658	3198322	1832971	3423507	2579336	1742414	1311253	2133963	1737038	2231192	1261639	1510909	1319929	1598871	5763921	2356154	1820323	4654936	1686888	2984472	2973816	1849943	2291991	1694032	2900665	2060008
Fibrinopeptide B (1-13)**	Peptide	Fibrinogen Cleavage Peptide			5177997	3302245	1860374	3461868	3268745	4990469	6082042	6109577	1337866	2949832	4689701	4635462	3223186	3178309	3332843	4112660	2980403	3377901	3815347	2236773	4323815	1910145	1829726	1296191	3109722	2093807	3796837	3914294	454832	532221	6242222	6217352	3129271	4197591	2589687	3019976	1286703	1746586	2150233	2910363	1917610	3636422	3453748	3249404	3013916
Fibrinopeptide B (1-9)**	Peptide	Fibrinogen Cleavage Peptide					611959	424302	2123651	489801	150122	131368	678322	424620	147629	135317	437831	260583	289292	273192	280676	167560	255567	260716	134813	239973	241130	302804	315011		162172	162273	396387	583496		195213	153650	70003	162462	54894	158654	257603	73632	156103	153868	144359	96326	317860	313923
formiminoglutamate	Amino Acid	Histidine Metabolism	C00439	HMDB00854	1128750	613934	1577268	1294316	734438	606515	530775	453603	845294	451537	378917	394201	658177	440946	389321	267150	737825	459879	555539	608594	670163	526713	670831	441025	1298076	882615	285314	206202	1061017	1073160	844689	613637	645999	301394	702063	1192056	698855	913027	405920	739251	538734	996500	432910	1053056	280321
fructose	Carbohydrate	Fructose, Mannose and Galactose Metabolism	C00095	HMDB00660	50823472	32918832	39650228	43992004	43260816	42343380	47681556	54184048	40095636	61605112	53057288	42020516	34863824	49015620	33147450	42434124	49761288	53101020	25362032	45472952	54134056	44644268	38432424	46569880	43517528	30219058	51539596	56927128	34815124	36607700	44866760	42307512	41601004	43867696	37626772	56205780	52966088	35303860	42252580	56943432	37018628	38938212	37431384	19365096	52897292
fructosyllysine	Amino Acid	Lysine Metabolism			95993448	44091624	78587552	72858464	66142700	111506384	94066752	86986288	53264680	79713592	47380240	49095576	80014864	52905408	69616400	92187984	64785428	54980764	46181220	45480632	91909432	68149896	67928120	58144792	70730736	50909696	74007360	56835996	60124636	65327304	65442820	42042392	60463728	59694384	75596272	41464616	37464616	54696820	63263816	67871264	38097116	52204316	45689628	62666764	72304928
fumarate	Energy	TCA Cycle	C00122	HMDB00134	5980399	5934304	6184324	5744333	5937326	7250628	5282234	4610402	6791852	4764669	5818196	4853809	5718596	4802062	4652324	4972394	5237258	5684583	6156760	6687086	4081307	4173571	5418473	5344822	5326144	4291872	6127236	3125471	6889381	5724013	5660483	5655868	6815234	7398389	3580849	5146795	9557997	6038377	5279832	8201224	8534180	6208712	4578436	4021519	5290271
galactitol (dulcitol)	Carbohydrate	Fructose, Mannose and Galactose Metabolism	C01697	HMDB00107	229681	341833	284305	148221	101826	190551	207918	216346	463162	337156	256834	182210	146779	101700	207410	166974	147453	269272	212999	453492	372975	403098	109505	260572	282404	233180	136348	201621	231919	277932	199520	340019	318284	254747	164115	181526	375539	311496	178241	400304	443301	587966	247789	208144	291452
galactonate	Carbohydrate	Fructose, Mannose and Galactose Metabolism	C00880	HMDB00565	1974023	5244862	1324279	1686976	1085530		1698885	6252657	2373985	7908432	2250854	2597070	737857			3426003	1669476		1618483		3985337	7091539	1763442		1440466	636096	2038656		1286805	1827368	1016362		1414748		1158997	955460		1213722	1924489	1194821		5486938	4691201	803545
gamma-carboxyglutamate	Amino Acid	Glutamate Metabolism		HMDB41900	263143	388199	434422	515778	341056	417545	377177	305655	319610	303855	308198	282047	298629	226029	346906	322183	229530	232356	337300	394732	282395	303495	123732	232976	378551	328593	252804	202883	299999	323968	224428	333113	437774	392322	260861	315611	417187	289550	251158	259826	325876	229538	263581	217082	360482
gamma-CEHC	Cofactors and Vitamins	Tocopherol Metabolism		HMDB01931	168178	155499	176320	111211	74599	40682	138260	80236	88156	51358	184367	201315	110823	78693			329463	258860	128895	95833	237080	238104	277147	175512	117441	79915	162031	99994	144996	130457	232931	166147	101845	80879	156756	570086	484745		21225	184059	182318	160904	138313	163834	109937
gamma-glutamyl-alpha-lysine	Peptide	Gamma-glutamyl Amino Acid			7879517	4984441	5962887	5066576	4521050	3845511	5078623	3175908	5650135	3414855	4125951	3566419	5538072	3856900	3659938	3431756	4658465	3473036	4477045	3878873	4715829	3510648	3806699	2268683	5321336	3366779	3971843	2941725	5019184	4737050	3830997	2776768	4112932	2944253	3487882	3823462	3116459	2990895	2321415	4060461	2523238	3566355	2288375	4706915	2570831
gamma-glutamyl-epsilon-lysine	Peptide	Gamma-glutamyl Amino Acid		HMDB03869	2503889	2627003	1942959	1670231	2866395	1661776	1799615	1466102	2483643	2086625	1458476	1054603	2283127	1887426	1918298	1678574	1698324	1419646	2068445	1860716	2017318	1896894	1304756	1271875	1841184	1898683	1843725	1452027	2214425	2367501	1295235	1916188	1731775	1327427	1336236	1396116	1674154	2481336	1770022	1767487	1398961	1410897	1081242	1731976	1414772
gamma-glutamylalanine	Peptide	Gamma-glutamyl Amino Acid		HMDB29142	4931203	4900246	7755972	5954326	5820968	6582196	6148417	3920364	7488596	3865446	5727172	4584607	4624430	3390297	2831060	2965058	4412022	2956108	10250145	7842979	5382765	3871607	7205589	4057197	7087052	5056856	5369969	3011110	9176000	10022290	5543034	4336361	2731510	2347987	6929782	5574965	5089265	3086775	2713413	3067234	3065003	4555456	3700153	6913956	4035055
gamma-glutamylcitrulline*	Peptide	Gamma-glutamyl Amino Acid			4589943	3033716	4268937	2031490	1893205	2579510	4929703	2495965	3794874	1274976	1931114	2195292	4322743	2110389	1065503	1051978	4308878	1711379	3434545	2119855	2268400	1646641	2053419	1003840	3840072	2015116	1815134	826928	2154588	2549387	5165087	2300885	2897720	1565785	2043050	3336316	1498633	1624087	813602	1263126	958548	3389669	1159967	2703533	853358
gamma-glutamylglutamate	Peptide	Gamma-glutamyl Amino Acid	C05282	HMDB11737	713532	395287	1334195	542174	866038	523792	426165	357818	1703638	739872	476390		737174	410091	358584	401250	958905	533823	659767	694892	816179	822822	329548	209778	713903	942972	214255	345067	1213773	1168901	470424	428782	199925	159469	839020	406449	475982	489397	157226	536951	303557	471170	219887	757851
gamma-glutamylglutamine	Peptide	Gamma-glutamyl Amino Acid	C05283	HMDB11738	110338240	84351016	105165104	99313840	85472656	114858592	106702168	99122784	99223672	68226920	95120928	95420904	106371920	83617968	63797520	70609656	99015400	74796224	102154688	86233808	64827292	63648360	100490224	68998392	106911672	88770968	85810544	76489880	82920592	109453792	92221832	75803616	97340200	60098320	82182736	89280544	77746688	82147040	46286724	73024432	53163172	95846128	79115528	103765208	70649288
gamma-glutamylglycine	Peptide	Gamma-glutamyl Amino Acid		HMDB11667	7398807	5671853	4393296	3528981	4657243	4076953	7046475	5103804	5188333	3560631	5079464	4917153	3393526	2405347	3738852	3478372	3851279	3110823	4887835	4258414	4212253	3344231	5045128	2612739	4479553	3642990	4187689	3053138	4032193	3974620	6536388	4493098	4538347	4064142	3377078	5108954	4335654	3988913	3503624	6375664	4880379	4367040	2707206	6561916	3517199
gamma-glutamylhistidine	Peptide	Gamma-glutamyl Amino Acid			3811858	2784842	2943636	2476024	2656548	2214503	3037387	2253285	2815934	1734788	2606894	2287605	2231428	1561064	1732071	1748015	2659146	1836509	3033341	2698416	2371084	2140349	2557699	1798016	2575118	1947186	2386236	1820951	2530618	2153079	3014153	2711908	2624424	1947612	2168100	2326021	2176809	2498439	2079713	2536783	1821019	2504375	1480566	2513991	1759020
gamma-glutamylisoleucine*	Peptide	Gamma-glutamyl Amino Acid		HMDB11170	2365026	1601093	1653461	1050470	1455923	870604	1437349	839289	1325004	713588	1656513	1621413	1188195	725764	744012	663996	1245312	684773	1263790	984251	1566839	1063174	1229138	619425	1258107	800746	988696	428937	1388561	954977	1661479	1075766	1418403	962639	1123341	1454420	924712	1006494	617199	1590875	1098738	1033683	437348	1612528	646138
gamma-glutamylleucine	Peptide	Gamma-glutamyl Amino Acid		HMDB11171	3859408	2118427	2802711	1795938	2605235	1590642	2469117	1128420	2649007	1107751	2449257	1841346	2396643	1218549	1212730	1162112	2386986	1228086	2361458	2121942	2435385	1499195	2137088	732694	2447186	1160890	1892635	767545	2800026	1828004	2402612	1470751	2440287	1469462	1959648	1952168	1533896	1848255	1087397	3304849	1708834	1868535	792668	2983757	975356
gamma-glutamylmethionine	Peptide	Gamma-glutamyl Amino Acid		HMDB29155	8956978	4780075	5654574	3367145	4290045	3185172	5872682	2288399	5196154	1886857	4413949	4618520	4914314	2043304	1977043	1724082	4763880	2543251	5633807	3958343	3593020	2393163	4479889	1553476	5102720	2628556	4159669	1726963	5051407	4035437	6325085	3202162	4929246	3202731	4518176	4738405	2714249	3574186	1867592	4060554	1882112	3986492	1527513	6496717	2538125
gamma-glutamylphenylalanine	Peptide	Gamma-glutamyl Amino Acid		HMDB00594	228367	121096	174659	125523	175293	92472	175896	93815	204408	127309	174498	182001	148862	90363	64024	70568	147863	92853	192486	174086	146037	107685	99450	37607	191540	145123	193886	85981	238571	157082	228557	150470	190426	131944	123352	128376	117414	185754	103755	172878	86822	161483	74715	169991	90373
gamma-glutamylthreonine	Peptide	Gamma-glutamyl Amino Acid		HMDB29159	7543724	5869952	4537561	2914865	4026875	3567331	5049117	3281106	5239588	2996677	5500838	5605165	4009957	2717322	2387470	2557721	3489700	2008281	4030053	3003036	4662680	3513927	3246136	1978808	3544464	2224870	3777695	2224397	3383563	3156022	5942671	4333450	4080847	3009349	2846524	5085984	3484112	4182896	2987623	4075022	2768623	3730295	2183082	5986690	2983694
gamma-glutamyltyrosine	Peptide	Gamma-glutamyl Amino Acid		HMDB11741	2941847	1946603	2570312	1249460	1744880	1442431	2526602	1452598	2252165	973181	1703980	1631419	2197058	1457424	675415	656164	1979724	959264	2439297	2064122	1939629	1354823	2328307	592742	2255582	1248472	1193314	833672	2689802	2450115	3019982	1714496	1734412	1173836	1888874	1387245	653878	1058768	671620	1830639	1128018	1836538	778888	3132556	1143727
gamma-glutamylvaline	Peptide	Gamma-glutamyl Amino Acid		HMDB11172	8788711	6951445	7645346	6365826	6504071	4677146	4567219	3841710	6667511	4153993	6724865	6255801	4971536	3858884	3070051	3635295	6611510	4409156	4722987	3510068	5665688	4200671	6890782	4060824	6019638	3962575	5897070	4296461	6927273	6443100	6238297	4397207	5481232	4444490	6226857	4647356	3094298	5121750	4368568	6778952	5899907	4525427	2369482	8637112	4681076
gamma-tocopherol/beta-tocopherol	Cofactors and Vitamins	Tocopherol Metabolism			32047130	22987582	47994948	49232172	54867376	38636144	35165044	19574492	32524606	26967860	62229984	59616896	28727672	18264460	29615316	28164370	31422192	23051884	45867152	53315908	44930800	28402864	56645944	46108952	71903656	62819336	27475756	14917286	68435592	49058372	44530488	34578232	53293624	30429562	25831192	48116776	40267004	27361142	23091476	55950692	38393080	60655424	38318876	29515098	23926044
gentisate	Amino Acid	Tyrosine Metabolism	C00628	HMDB00152	332236	398091	873013	839546	651432	405246	1477758	224036	2286307	2170519	372739	427979	511121			311495	1016438	852223	1327704	1448674	449091	520866	904131	849948	1122312	303374	403465		209596			172035	1243369	1187345	881539	1738941	1502081	192428		436289	739033	453171	387653	986931	580707
glu-gly-asn-val**	Peptide	Polypeptide			321327	357364	9079330	2267621	8797453	6293725	1513579	438188	10661213	3152858	1286149	1101383	5063378	3709933	3871285	3196055	6390396	3479638	3468230	6019458	912334	4118481	2628577	3167181	3670666	4621240	2808124	1103534	13102305	11197233	827131	5742329	1984991	476499	5641089	1681343	5431142	4689038	1940537	1912449	3241156	4627751	2222075	6861382	3665347
gluconate	Xenobiotics	Food Component/Plant	C00257	HMDB00625	6900633	46787076	6304113	25620640	5654656	52796924	5586812	64338388	6448756	60465056	14357045	12142805	11497177	98286080	34959456	40132688	4431786	39440184	5704850	21203064	6494144	43296224	4923313	106658408	13706585	86964280	6782966	40271056	4006360	22404006	10088090	41463416	15048089	134059768	3573126	17344584	316842272	17417640	154199984	5002520	108200352	7699860	61461604	4119710	102163872
glucose	Carbohydrate	Glycolysis, Gluconeogenesis, and Pyruvate Metabolism	C00031	HMDB00122	798296640	621707968	720889280	712495040	612741312	838928640	751720896	862588224	615479424	719804096	694525312	647798720	635015360	644890752	698609472	699658304	688371584	680092352	745293248	703908992	740051392	676862272	796505728	829674944	759986112	692533184	690884992	678938624	756188736	643552128	840803776	695995584	680689472	608042880	687104960	775586624	560390720	700792128	657721920	766254208	680904192	769696128	639963584	816474752	748007488
glucuronate	Carbohydrate	Aminosugar Metabolism	C00191	HMDB00127	10972890	9285973	9444973	10465653	6825080	7281585	10879937	9152171	11387115	9742593	7578063	6804588	6388449	6231680	5299825	5214707	7137531	6352771	10198897	9630099	8899690	8718161	6182984	7294344	8428108	8564840	4285272	5010712	8446981	8148723	8659137	8587949	8288285	6971067	5468203	7779432	7820710	7092682	6669719	12325681	11167771	4631370	5737052	4441654	5554210
glucuronide of piperine metabolite C17H21NO3 (3)*	Xenobiotics	Food Component/Plant			133826	100941	77546	44671	27018		45909		64787	52919	140124	140728							73958	60794					49094	31056			86789	93058			93528	59096	109016			134923	94949	147896	136472	89463	65030	188513	130518
glucuronide of piperine metabolite C17H21NO3 (4)*	Xenobiotics	Food Component/Plant			190101	225876	128146	79966	70096	64697	73183		123398	103218	212696	212391			75450	85972	18222		129770	113335	54465	29664			88151	51759			166951	150952		26239	135985	115648	152338			242351	173154	278488	229974	181826	151607	327613	227489
glucuronide of piperine metabolite C17H21NO3 (5)*	Xenobiotics	Food Component/Plant			147462	112588	85336	38648	52787				78775	34723	144970	149887							80326	69749					49593	25072			115324	102474	27427	19216	90143	72717	93806			136879	88430	146573	143050	85712	87715	207008	137807
glutamate	Amino Acid	Glutamate Metabolism	C00025	HMDB00148	199375104	162366352	696106560	274661312	650329920	399385216	267393344	237386240	858464064	532718048	312618688	316010528	454138368	303082144	313158688	314869248	483585664	440255488	331734304	443599040	495904000	492195872	324112224	339213056	439520960	571145728	255508208	313553952	785861248	629167680	235460320	385349120	268681920	163638912	530403968	250156864	342511584	401328608	247194624	329977984	288276128	400402240	237864160	564343040	342696000
glutamine	Amino Acid	Glutamate Metabolism	C00064	HMDB00641	3263724288	2738183680	2665896704	2860841984	2578833408	2567877888	3152670976	2764380928	2715555072	2375524608	3462743296	3283113728	2600655872	2288270080	2547606016	2561972224	2773228032	2390765312	2644376320	2510274560	2882254080	2396728832	2954365696	2589803008	2698108160	2170142720	2711928064	2262148608	2949873152	2725988864	3034959872	2540728064	3289806336	2345134848	2484885760	2890240000	2787377152	2676097792	2299534336	3142496768	2438106112	3599397888	2971343104	3089609728	2610655744
glutarate (C5-DC)	Lipid	Fatty Acid, Dicarboxylate	C00489	HMDB00661	1542930	1332914	857168	578212	2101774	1345872	1153137	1385012	738898	951261	1176182	1123535	1083785	1049720	1614972	1531427	2078930	2449117	789667	809395	1164423	864407	1582259	2038081	1909495	1602533	1407182	932502	844605	765784	2448233	1998142	1598865	894218	646799	1319320	1385976	1010987	969780	1080443	673682	1106727	1229657	1514076	1112006
glutarylcarnitine (C5-DC)	Amino Acid	Lysine Metabolism		HMDB13130	6948620	7371194	5653253	6624967	5535757	4081634	6613653	5964274	12204440	12411957	2642549	1578357	4760398	4884207	5792214	6502820	5797226	5975869	6015898	5919728	4560502	5213537	5822710	5339167	1982635	1567127	4276760	3358529	3250405	2428849	8749009	9615516	5850344	3392825	3258218	6845994	8030456	7403252	3724543	4568920	4911553	6054391	5167011	3235656	2281601
glycerate	Carbohydrate	Glycolysis, Gluconeogenesis, and Pyruvate Metabolism	C00258	HMDB00139	108372488	77431480	96598680	78773672	70529832	65335484	52171000	56289932	100745800	90645160	58343692	51070240	92089616	95651384	80392832	96310528	86067440	95589584	77824536	93015064	93471656	90784048	85965232	84826496	52224756	64628940	103099768	104851392	85458144	83475344	58562576	66597968	57917128	51009340	98982952	76785064	98497264	79971792	63734576	101324184	78352440	78291936	76604896	57371512	69828080
glycerol	Lipid	Glycerolipid Metabolism	C00116	HMDB00131	4682228	5538544	110730224	4337093	6039708	2463800	7937503	5299774	4144314	1424508	4165563	4361455	4989932	1836841	4393601	4271104	5674770	1591885	8540167	7091383	4635044	1977935	6704539	3937475	7707463	2112016	4348545	2007494	4732625	6115825	11991327	1955509	7637736	2214556	6449856	2164308	2438183	5087513	2303933	6015018	2766716	4442823	1953701	3046202	1726386
glycerol 3-phosphate	Lipid	Glycerolipid Metabolism	C00093	HMDB00126	1237476	945224	1085650	465175	691529	1029966	861842	675086	2464353	957149	1568910	2470514	1822955	1033289	571842	569409	1337304	827790	1494563	1154321	859076	852209	570608	524229	1392880	930883	874317	856426	1848208	1163672	855345	921167	1574480	3902251	1106599	1073422	1472780	1687580	4827513	866591	577526	1524172	706602	742704	1082479
glycerophosphoethanolamine	Lipid	Phospholipid Metabolism	C01233	HMDB00114	9698391	9282985	7262429	6616746	6407243	9021144	3729338	4424434	8721023	6836808	15392177	20634036	18619116	15817390	5188593	5017559	7931285	6328616	7481434	7909184	11238661	9393920	6964308	7740627	11840837	10648572	8274090	6861690	8514797	9221515	5841130	7075192	14405697	19905184	7017901	7733574	9442207	9610498	15105874	5891068	3782831	7285074	6394223	6702222	10508470
glycerophosphoinositol*	Lipid	Phospholipid Metabolism			379750	1050820	904810	908743	357102	574770	406583	783776	788348	915355	719080	1592105	389094	751271		227923	584793	704589	87273	417155	669174	962872		1019774	505176	938373	707598	538489	340054	4875770	382045	864720	464109	745871	6671480	409966	595282	394652	528545	362895	317084	75704	421621	145309	466944
glycerophosphorylcholine (GPC)	Lipid	Phospholipid Metabolism	C00670	HMDB00086	397207360	507281248	329216448	316425952	311813536	674732096	196129136	326749280	429351200	408030048	971872064	1485513856	694594688	710495872	307554784	343789280	268758464	223244800	360307008	358982176	513754144	496401632	269826688	394397248	424179584	424662048	312655808	271768768	290488128	455961376	282252448	380552352	661092928	1396704256	342679904	400349728	586712256	416728800	1397567488	225512432	161037952	317766880	371139104	282383296	668552832
glycine	Amino Acid	Glycine, Serine and Threonine Metabolism	C00037	HMDB00123	178713232	140312416	137801296	115236768	139317728	137511072	165019712	136421360	161354448	115288280	144477152	134195032	124595632	101909416	122477296	122519728	129549248	106453008	142988976	118178752	134390080	113872480	154133840	110554016	133397664	126773696	127212280	107356000	136995632	130540592	133957160	121425192	145606192	116876648	120587152	171695024	147853312	145503744	113168520	170163072	145205328	149064896	109218280	178864560	122569624
glyco-beta-muricholate**	Lipid	Primary Bile Acid Metabolism			128177	32252							146741	61107			139804	52127			184686	97560			224365	87617			39191		67966		303151	132381	62229	51823	91266	66544	45160	79074	95353	235772	63117	354467	86974	91379		77436	46556
glycochenodeoxycholate	Lipid	Primary Bile Acid Metabolism	C05466	HMDB00637	9663259	1454140	706331	664059	2051201	965591	762992	500688	1815737	438036	5474680	5304757	7006026	2754868	340120	299514	4213700	1115752	14961119	4553798	11972967	2188119	675825	2491514	5906575	246506	1072731	1330329	21351130	4888503	2011759	1071786	6058007	978811	4002251	912349	749431	2604074	899801	12505565	1792364	5890362	1254650	1386709	510212
glycochenodeoxycholate 3-sulfate	Lipid	Primary Bile Acid Metabolism			582610	82227	689825	209816	1152393	851662	1042662	563384	582321	332907	505435	499977	1416225	413941	575929	460178	901443	362657	979480	809556	985056	643356	799368	336881	360220	234984	136152		278526	126811	605092	581358	1767188	1207270	783126	792525	481608	690393	349766	2380277	740743	1349616	534478	218848	163700
glycochenodeoxycholate glucuronide (1)	Lipid	Primary Bile Acid Metabolism			4677771	3588905	542932	350672	707965	557933	1704196	1001503	1469815	674455	426518	439567	1146986	384310	421833	429250	536386	265574	373221	283947	2978151	1821506	214969	207199	270862	180861	150211	43084	1249425	522010	446132	277816	848459	493378	296694	263048	207939	1056521	618086	1657403	868765	1003191	420824	665139	330627
glycocholate	Lipid	Primary Bile Acid Metabolism	C01921	HMDB00138	1303588	274088	348205	333327	570226	300743	330603	87661	462462	230024	1815588	1720544	2638893	1175225	46364		1256496	355386	2781130	1198707	3639642	651006	189472	566677	871876	154401	345553	330682	6740559	1744596	357214	410717	1342364	487444	1811474	217097	234472	500678	168763	2939908	644140	987765	398558	289476	153793
glycocholenate sulfate*	Lipid	Secondary Bile Acid Metabolism			1200437	1120000	384596	442963	1350328	1225872	975782	739016	799038	654063	568116	581872	468582	395620	651491	548321	508893	401766	847486	702118	808034	762781	564964	652110	643527	523535	297592	223193	382343	296814	740197	647951	657031	467836	265591	336186	335264	389933	310655	797620	814752	906026	767495	464416	444548
glycodeoxycholate	Lipid	Secondary Bile Acid Metabolism	C05464	HMDB00631	4536219	593020	202940	145061	598385	316121	58904	21860	1597653	501204	1091614	1153812	1636163	637990	17753		1386197	405323	589174	127164	7950988	1208437	165003	537274	2942967	123704	887645	844581	18493748	4382528	716402	465381	832353	156633	2130552	539876	492174	1886589	638722	4040569	533604	1700122	419592	1207213	356243
glycodeoxycholate 3-sulfate	Lipid	Secondary Bile Acid Metabolism			2756018	878704	420911	173858	1042767	550302	350243	172238	1557967	747902	226568	200047	872873	271258	173593	145931	819324	301565	40378	34042	2156868	1493502	426176	206112	702853	377843	305502	131200	652044	259113	556726	648009	918934	510551	781813	1248328	688243	1056364	449663	1883687	614390	1312493	442901	969575	433045
glycohyocholate	Lipid	Secondary Bile Acid Metabolism			60056								43747		31406	42802	86016	29621			115119	47067	116148	82876	114285	45935			32228				116788	46598	32785	50718	188254	148135		20598	47732	62849		207709	41459	70522
glycolithocholate sulfate*	Lipid	Secondary Bile Acid Metabolism	C11301	HMDB02639	3463198	1567871	2440650	1496146	5998031	5795183	1612236	1091675	6771546	4736913	3367274	3699579	1574432	532157	554374	587280	5319362	3044486	1807923	1562384	5609759	4610257	4926253	2749331	1704827	1120564	3706857	1261570	4965141	2118535	1390688	1130735	4981796	4090074	2759153	6817472	4212545	6616416	3027773	6416878	2841128	5846237	3037843	4187932	2111836
glycoursodeoxycholate	Lipid	Secondary Bile Acid Metabolism		HMDB00708	651673	112726		30801	136696		128579	51366	208244	58973	254708	232211	375132	147503	104020	85835	413246	140293	635392	264849	1193300	253105	41597	172543	423756		121423	104580	1723656	491291	376154	213006	742953	174991	117472	45617	26742	336194	155900	1053775	213589	366135	130613	108160
glycylvaline	Peptide	Dipeptide		HMDB28854	170746	135888	9092053	1333737	5806450	3598743	419947	214743	12802258	1721835	433495	376818	3771035	2763523	2493111	2115525	2804911	1104923	1511361	3361347	364145	2681542	1304733	1637315	1444782	2760617	1461065	654823	19988776	16006853	103183	1638633	705072	165329	2687785	425484	5757298	2587582	812415	867074	1600609	1578440	777822	4028917	1905203
guaiacol sulfate	Xenobiotics	Benzoate Metabolism		HMDB60013	460540	384891	465386	259815	525645	263011	1088653	646567	1496108	902683	1367113	1493165	403954	225038	294229	277085	413171	320656	2682271	2798482	514677	372339	183291	119161	510279	185220	1076199	574281	369580	323768	596232	552118	746459	527995	753304	550720	335618	1029795	641332	546949	482983	339362	203800	381815	199655
guanidinoacetate	Amino Acid	Creatine Metabolism	C00581	HMDB00128	1127135	972574	682736	638534	618367	796829	756236	827226	719544	640811	1115519	969420	964466	752433	661171	603473	959823	943056	563971	534585	838280	601776	568010	485261	736495	767179	904390	1019781	912911	839921	548464	621758	1155731	961986	640659	829451	764009	1014937	1034655	420558	324941	1378670	1092772	994978	716696
guanine	Nucleotide	Purine Metabolism, Guanine containing	C00242	HMDB00132	2638431	985495			206044	243373	967222	288395	1019468	269941	2393502	2827301	533105	100683	591194	324937	385482	82844	434784	106045	390235				106988	83767		100863		78741	1074723	285023		226395	156129	870160		106865	358499	326629		89641	414927	635398	525381
guanosine	Nucleotide	Purine Metabolism, Guanine containing	C00387	HMDB00133	22366900	12409338	2056178	2770328	2768879	3252722	15834891	785241	17397684	3275802	27880586	29288556	10566683	918690	908717	1276914	4300968	3358810	4734178	2555533	171081	1095895	1463481	1110537	2994655	1271170	3415420	293808	519562	1223544	22539038	3367288	1603286	8014739	4066284	5545284	136183	961238	4151497	2747575	1583461	2116672	3093356	6099510	10335726
gulonate*	Cofactors and Vitamins	Ascorbate and Aldarate Metabolism	C00257	HMDB03290	10568812	6493338	7807891	7843570	6705809	7714325	7404263	6965912	7006161	10713682	7057284	6981077	6016216		7004569	8071661	5978375	6434691	7803113	11415187	8625755	7887171	10899420	12241067	11200993	8006568	7821875	8047577	7406287	8437946	10838887	10772238	9564739	6507174	5516451	8317993	7668358	8649070	7305646	9099030	6543977	7105840	6580555		7384579
heme	Cofactors and Vitamins	Hemoglobin and Porphyrin Metabolism	C00032	HMDB03178	5489856	2010749	1851667	3190977	1175827	3327361	4226019	43091672	3085795	2863625	1581556	1253569	6759739	12577317	2973187	4099949	3051649	2478104	7102547	3687729	7503217	2562324	2102230	3234460	5944889	13242222	1145955	20658676	1563755	6818227	1154014	1539965	1293899	803301	2866358	2232132	1753845	2693319	896910	1264461	1164140	1062862	6234665	2366752	408277
heptadecenamide (17:1)*	Lipid	Fatty Acid, Amide			24426920	23491120	23133018	23075054	25571204	22465484	24765996	22192592	21697200	28264318	22378772	21886224	24909852	31107832	22409910	20990102	22695284	23861368	22673162	27083612	23233200	25670160	22075006	22674682	23379340	26974708	24815754	22305658	23185412	22420122	22561536	22391516	23870324	22411122	22480960	24297906	21747444	20771356	20042512	24610216	25234294	26756962	24972780	23946336	25611476
heptanoate (7:0)	Lipid	Medium Chain Fatty Acid	C17714	HMDB00666	471174	411701	569490	1956568	715274	586437	2557054	651200	888345	718991	678277	586210	856234	3533741	772131	465429	414459	467105	787935	914194	607749	904308	869132	796942	842484	1374692	502332	466555	734308	763100	375721	939286	1818222	1733720	416842	2083723	1764974	588296	1579039	852717	951387	831062	930861	447173	566449
heptenedioate (C7:1-DC)*	Lipid	Fatty Acid, Dicarboxylate						411939					449689		512420	505176	609703	605226			575367	546874	414626	314178	352533				428965	338732					356811	591227	672498	535586		533706	469179	946039	617449	1667987	1503656
hexadecadienoate (16:2n6)	Lipid	Polyunsaturated Fatty Acid (n3 and n6)		HMDB00477	2767873	754469	2197465	1236500	3507158	595817	4356207	363582	1747011	238662	3355127	3215764	2638133		779672	799677	3248109	280608	2815310	2336814	2695044	614884	3602574	195905	4097675	471556	3827829	593312	3991761	2413935	3835072		4400006	303401	3216454	2352912	979167	1813506	149454	1485011	486175	1274272	464972	1793141	286945
hexadecanedioate (C16-DC)	Lipid	Fatty Acid, Dicarboxylate	C19615	HMDB00672	414619	189436	122778	75580	192650	82840	313611	138968	369306	127842	167083	175663	305406	77605	114454	78458	210925	51392	155386	116149	420917	142297	184479	62858	199947	66460	114150	41554	206810	101164	303566	61093	206642	72767	93994	119402	77302	148365	42732	435162	139053	135706	62034	102318	36347
hexadecenedioate (C16:1-DC)*	Lipid	Fatty Acid, Dicarboxylate			357521	261923	103216		48096		386381	316938	378044	227484	84688	87976	100494	68271	79810	78401	140211			59846	143262	74317	149153	88721	75228	53080	57420	47518	73498	46324	114839	72267	106373			125933	113915			396292	152700	125594		26236
hexanoylcarnitine (C6)	Lipid	Fatty Acid Metabolism(Acyl Carnitine)		HMDB00705	4133697	2037606	5424336	3681201	7768144	2330333	10110570	2663000	5996202	1749049	3246224	2608091	3567220	1698997	3789308	3542407	6378464	1509681	4697816	3009394	2661700	1233677	4759998	1522354	5791240	2287226	3273453	1433795	5977633	4221617	16751977	3118392	3811122	1120509	3799192	2708646	1227092	6891179	1211272	5792870	2347999	4690638	1356240	2845571	483129
hexanoylglutamine	Lipid	Fatty Acid Metabolism (Acyl Glutamine)			127531	49319	58621	36722	156258	83961	112429	45579			37840	36751	60772			32263	99549	25370							83571	52782			35243		160929	28045	235061	46673		22076		127990	26376	122728	19808	58365
hippurate	Xenobiotics	Benzoate Metabolism	C01586	HMDB00714	17748304	13314991	34744000	12818677	7267935	3453117	14221004	6053266	27272752	17255356	28348354	29014712	5696852	3425744	5021288	5142096	40610488	24315160	103123504	75656264	49853744	24399170	13171100	9698324	8443942	4016182	78648376	32062592	14580212	10374441	16792330	10235419	14218685	7895248	72034680	15855452	12460958	21981568	12907629	21572560	11852143	16773417	9409637	16924546	6550129
histidine	Amino Acid	Histidine Metabolism	C00135	HMDB00177	40023704	29825852	32396334	33647216	32624608	27657278	31227390	21830372	34873056	24812680	35178508	35415756	33362216	26520108	24674228	26580396	30338914	24930808	38112868	32454102	31731956	28675172	37029896	26290460	35717324	30586336	35247976	28477136	34148564	31020808	35192360	29398564	33815152	28160660	33344128	38480688	35044280	36640092	26526276	31843884	21297100	38662272	27812194	33158700	24993516
homoarginine	Amino Acid	Urea cycle; Arginine and Proline Metabolism	C01924	HMDB00670	63743184	54695580	56503640	53981816	53011792	51800548	55321592	44646200	47799112	42149816	29120906	28576076	82225176	72823048	50600204	51077960	63197668	57025236	35380140	34095024	56507424	52047700	30193196	27602814	45678820	41419768	75794984	64204408	54444316	51905144	26596034	25903894	63538224	54108656	45463476	61735676	60298536	66637032	57269664	30417562	24019616	62046540	54762512	40565704	31294890
homocitrulline	Amino Acid	Urea cycle; Arginine and Proline Metabolism	C02427	HMDB00679	141774	124347	249246	230963	75782	90241	103444	88635	212634	156657	192757	202133	369841	307625	66777		179668	140069	87621	91466	148178	150066	252682	165673	159954	147398	136184	127893	124862	77501	204805	134424	118106	118164	130533	290830	209170	240156	212760	250699	153040	148978	110831	347576	152267
homostachydrine*	Xenobiotics	Food Component/Plant	C08283	HMDB33433	3105589	2938682	3732488	3030519	4759588	5430872	6963389	5773510	5369629	4129524	10644779	11141313	18947576	15751393	2210747	2094493	4418250	3226768	7166776	6343641	4103841	3637802	14876412	10865503	9738913	6847779	4740245	5051981	9555963	9339205	6381130	6004737	4184765	3659036	7418894	7052928	5207953	3897560	3306814	7053813	5856986	8868495	5883638	5449169	3532084
hydantoin-5-propionate	Amino Acid	Histidine Metabolism	C05565	HMDB01212	799094	394365	182587	227237	363811	183041	322655	207201		97797	72420	64347	210857	71886			218490	154278	272885	396413	659226	283019	100393		202918	89454			100015		509791	354697	379248	196075	156477	506811	311092	520521	327777	419438	251041	378746	123953	467234	117066
hydroquinone sulfate	Xenobiotics	Drug - Topical Agents	C00530	HMDB02434	64084	42322	24218				117171		86712	45380	59824	77822	37803				82186	41413	220343	125950	127210	57597							67198	59403	106505	88194	103990	84005		45570		119743	49572	193978	120893	80313	100495	44859
hydroxy-CMPF*	Lipid	Fatty Acid, Dicarboxylate			7670424	6503918	765425	606530	503162	359636	3876709	3510117	3408795	2831806	4883062	4267441	9957080	8686500	1375597	1235442	21449626	19162862	2677874	2429950	5545397	5016941	771528	594626	1358387	1107623	22372002	21599356	18816378	17257424	3807941	3628685	866712	706941	5762247	6054068	5681635	4427926	3391917	13520910	10810877	5612849	4805566	25450138	19875018
hydroxy-N6,N6,N6-trimethyllysine*	Amino Acid	Lysine Metabolism			4623681	4552182	3014004	2932927	2281414	2404931	3068597	2594686	2994189	2531401	2830103	2577166	2842239	2674976	2127569	2409985	2263817	1883252	2711628	2315744	4142417	3410964	2132503	1763070	2814912	2659573	2380871	1687011	2523126	2493437	2334285	2376254	2673775	2514872	1727490	2611799	2183509	2467568	2340129	2438477	2548047	2264812	1848906	2810802	2190938
hydroxyasparagine**	Amino Acid	Alanine and Aspartate Metabolism	C03124	HMDB32332	2208905	2326742	2447281	2186478	1631682	1731055	2343730	2192133	2088372	1748591	1838833	1776085	1480603	1463533	1568052	1438390	1588439	1440787	2166229	1983743	2090891	1825635	1726999	1453866	2136107	1923937	1533937	1522386	1775984	1795062	2196706	2067854	2126090	1897079	1610828	1420192	1319817	1529393	1449408	1568525	1495744	1547578	1238828	1744577	1338088
hydroxycotinine	Xenobiotics	Tobacco Metabolite		HMDB01390			2006289	1804770	133014	128793	7104328	6673658	4057920	3660292					4909060	4930682					879312	755644	5829893	4052782						97488			144575	87632										165280
hyocholate	Lipid	Secondary Bile Acid Metabolism	C17649	HMDB00760	446795	256717							192686		423909	433658	393710	126422			365353	139228	171476	92153	273984	71149	23814		61270				264004	103666	170505	96794	356999	128728	60330	79297		144180	56631	1108497	524722	208745	66581		66202
hypotaurine	Amino Acid	Methionine, Cysteine, SAM and Taurine Metabolism	C00519	HMDB00965	6368678	5949945	6767650	5245770	10660021	9982153	8521796	6856552	12448889	8100173	5025956	3976015	7465603	4721371	5595648	5261902	9906037	9648711	7922361	8018068	3104384	4502487	10886673	10122536	9143922	8958661	8869406	6826819	7921310	6867893	5211078	15769890	8955112	5150440	6142960	4875561	7933199	12394274	5301125	7070460	5827245	10404846	6287961	8059080	5303860
hypoxanthine	Nucleotide	Purine Metabolism, (Hypo)Xanthine/Inosine containing	C00262	HMDB00157	8051415	3656085	9903437	5643922	12499578	6862749	6661334	8473905	21745724	8764788	7768107	8128625	23859280	6114617	5840510	5638451	11319014	10716653	10852843	9901575	6165845	7139981	6117420	6129204	9482948	10086106	7015042	6823432	8661310	8844094	3877458	5989665	6351722	2893085	10417083	6404672	5285970	11378856	4377871	5722410	4243724	7369977	6992365	10019704	6823923
ibuprofen	Xenobiotics	Drug - Analgesics, Anesthetics	D00126	HMDB01925									269241	139805			121019	40218	42206	37693			46313	63358
ibuprofen acyl glucuronide	Xenobiotics	Drug - Analgesics, Anesthetics
imidazole lactate	Amino Acid	Histidine Metabolism	C05568	HMDB02320	4406041	2975766	2088702	2150868	3553530	3555374	2330140	2710864	3946835	2689492	2237425	1885901	2116073	2225258	2851356	2948061	2594411	2025009	3775084	3542434	3202894	2608501	2933516	2625600	3108345	2571384	5161078	4387392	2377051	2151243	4611690	3785205	7158513	5777550	4731636	3614563	2914412	2567161	2001036	3667289	3602337	3694393	3357657	2688190	2161638
imidazole propionate	Amino Acid	Histidine Metabolism		HMDB02271	1003566	516631	844124	715996	566589	590280	399135	368677	627573	537368	1909312	1908108	1019060	928912	2263334	2341726	1493296	1068820	953927	815032	1058424	994191	622684	661377	546225	436868	509296	404350	433232	399190	1679232	1621901	1228956	1151270	348581	780254	595420	815273	775349	550316	497661	982269	1021684	592376	524061
indoleacetate	Amino Acid	Tryptophan Metabolism	C00954	HMDB00197	5759918	6507479	1092178	908294	1200242	989508	1020735	759181	1678775	1380892	1935441	2064174	1188013	949745	918004	879682	1090970	1062797	1994315	1871713	1058037	951711	1743579	1213013	808961	533947	6177599	3632140	6584790	6340468	2589853	2357482	1575511	1390227	1650873	5385453	4785649	2199370	1747062	2219129	1824153	3541197	2738871	1578867	1105066
indoleacetylcarnitine*	Xenobiotics	Chemical			4973626	4900354	988705	474264	685103	403745	451256	194439	585385	321393	855567	590281	664155	441387	666620	607396	923329	713385	1022922	875765	319133	279179	2536380	1680077	399488	192654	4122700	3033878	3448905	2787728	537857	367506	934802	363346	1953402	1956653	1056192	1640161	498272	1471692	1116723	4442773	2947889	2626299	973324
indoleacetylglutamine	Amino Acid	Tryptophan Metabolism		HMDB13240	2432877	2705751	441001	340073	299311	253525	347446	209971	371218	260591	703754	759080	124903	138865	133196	172400	345339	333267	767557	557368	411239	413269	1329882	1015537	224119	127102	2403961	1568263	1658907	1680352	208940	114088	218289	345166	703592	979317	649510	804529	702390	354659	415147	1866043	1393277	1615635	755056
indolelactate	Amino Acid	Tryptophan Metabolism	C02043	HMDB00671	4400985	4034818	3569052	3021727	7498280	5974591	4383386	3776790	4807989	3790706	3131289	3379281	3158336	2570323	3047015	3115104	3600950	3381582	5354988	4673365	5750526	5251520	3476697	2492323	5458496	4339811	11729782	9010147	4248039	4041908	4042662	3423643	5490938	4934487	5099015	5072348	4585625	5083524	3815138	5765761	4888616	4414901	3638981	4358906	4134613
indolepropionate	Amino Acid	Tryptophan Metabolism		HMDB02302	640373	676066	786788	925910	774738	533980	8000005	6014074	5238864	5354236	3315956	3507079	1126487	687225	188309	200460	1832592	1563954	5331268	4361406	2285607	2227834	1175093	1163424	1366040	1118258	2789797	2168104	700473	904656	1862510	1550083	2798593	2519783	2492589	3389700	2662318	3122967	2273586	1073565	1236537	1774032	1530298	1304916	967081
indolin-2-one	Xenobiotics	Food Component/Plant	C12312		289400	415889	377632	138992	800009	432576		143393	663616	437651	496886	526183	306493	300478	181332		408034	294586	244237	228415	132148	250147	328131	279841	144565			250368	297746	417682	519282	314202						755490	532614	256642	368436			166610	120402
inosine	Nucleotide	Purine Metabolism, (Hypo)Xanthine/Inosine containing	C00294	HMDB00195	9164727	2884204	1518340	1636515	6116023	2150938	5176803	1129417	27774458	4392808	13615381	13329006	15245120	192826	774226	912325	2719638	2095028	4079807	2600169	372742	873289	1192873	1015375	1462797	636268	2315860	441968	580382	786449	9778321	1066726	1075931	657291	2451819	2446424	104623	793780	690093	1319247	536817	1294325	2864599	2378478	2796022
isobutyrylcarnitine (C4)	Amino Acid	Leucine, Isoleucine and Valine Metabolism		HMDB00736	16748052	13992899	19458820	16326481	8766732	6039581	11479469	10130956	17863820	13164231	9723337	8871790	6868038	5196008	8732255	8000754	10786385	10585735	11499458	9944157	15894478	9362514	15108757	9700259	6472712	5131645	18964860	12559786	9403373	7416971	18030284	17044612	9581947	8618841	8291006	33972204	24778984	8584016	6962637	13770534	14812140	14955490	8580222	23587036	8026562
isobutyrylglycine	Amino Acid	Leucine, Isoleucine and Valine Metabolism		HMDB00730	151352	144046		84330			140442		106974	84543	151506	135636	66805		175623			89071		70608		125502	239709	202872	72480	134184	140377			105565	86942	94183	123515	98470	164469	154040	200729	93813	149238	184578	205177	130885		190256	179527
isocitrate	Energy	TCA Cycle	C00311	HMDB00193	1097776	1987643	1371135	1562274	339477	983990	694373	1046042	1326564	697918	963950	531950	1361791	1679848	1478066	1459352	678885	380337	1112842	1302777	785241	1049267	272474	702430	869740	249618	562626	310476	909621	1303071	1212396	760148	1369590	1228715	1463649	1747863	960612	1541844	1179814	1215400	1354658		1027754	632214	798244
isoleucine	Amino Acid	Leucine, Isoleucine and Valine Metabolism	C00407	HMDB00172	1951892736	1117801856	1590472320	1132404480	1412606720	842624896	1436924288	684543936	1342902784	602830528	1683546112	1564912896	1498854528	724379904	751753216	730639680	1431698176	816211648	1438196992	1170625536	1641696000	1002325568	1434415488	609873024	1479715968	846604672	1318514432	506669632	1625649024	1064709824	1591662720	896178368	1796760064	1025098048	1491183104	1634828800	1170623616	1228643072	562352000	2016492416	976598528	1542481408	472312832	1631138944	760952704
isovalerate (i5:0)	Amino Acid	Leucine, Isoleucine and Valine Metabolism	C08262	HMDB00718	4676500	2050037	3516708	1645339	2272401	1114282	3418834	892725	3431349	835473	3330511	3624806	4333832	1145394	2054915	1518459	4034709	1339512	4213122	2270945	2919239	1815297	4681817	563276	2368221	826289	4392445	1345698	3215083	1446341	1976308	1154168	3875079	1640631	3277287	3125017	2225749	3782595	678012	3972755	1161583	3674910	550982	3065689	739006
isovalerylcarnitine (C5)	Amino Acid	Leucine, Isoleucine and Valine Metabolism		HMDB00688	17819992	22670412	15047305	15170378	8963084	8566393	13340127	8877343	11483162	9598598	6431592	5252494	8851985	8941549	7642427	7558080	7679673	5966881	8928862	10183280	12560952	9615152	8133261	4367302	9582726	7309896	7351211	8053331	15716125	11240828	13417376	14662096	17478332	18472498	12997724	10384802	12146479	9481830	9438648	8373215	7142795	9787568	6963526	12679972	5839109
kynurenate	Amino Acid	Tryptophan Metabolism	C01717	HMDB00715	382912	143167	322910	171372	186083	118114	311362	128170	300802	118066	209086	228277	274953	160975	87567	60075	237963	186160	203624	243396	451546	290896	141995	62771	250069	123572	227508	82734	190781	117010	324262	135904	308146	162012	156798	315388	178973	187938	83457	197374	137088	434913	190416	361975	120935
kynurenine	Amino Acid	Tryptophan Metabolism	C00328	HMDB00684	42858272	41894380	57018184	47299592	33871168	44575040	47545428	41881556	55160676	46154472	34943472	33812692	52055928	55548816	31250006	31549712	37592752	35574240	57857444	53128896	58046056	61698012	39810128	28472756	41176808	41181724	42355876	41522680	36674952	47621720	44292748	45706068	38299096	44453880	44529212	42893040	34910032	41409280	38528264	30833732	32890860	45730804	40866920	54189448	43881364
L-urobilin	Cofactors and Vitamins	Hemoglobin and Porphyrin Metabolism	C05793	HMDB04159	1927638	553585	221748	265961	1141334	600292	248766	196271	817170	161745	198150	172727					517335	109284	535596	197420	617805	95779	325500	182396	1719741	441214		63336	346406	78174	364478	148802	858681	156261				1451358	341832	1295993	314470	539019	450379	131591	87154
lactate	Carbohydrate	Glycolysis, Gluconeogenesis, and Pyruvate Metabolism	C00186	HMDB00190	1349705216	1563573120	2361790976	1806532608	2667510016	2135327104	1257246464	1579550976	2628628736	1938742656	1763274240	1678905344	2173161472	1748297344	1667523584	1624169088	1872236416	2130096768	2050301312	2388086016	1528371712	1628389120	1670522112	2139872128	2112545152	2197373696	1779915264	1975494016	2538298624	2469320448	1351109888	1765264896	1648481408	1501780608	1962112128	1415541888	2464358144	2024494208	1745087872	1686980608	1924373504	2194571520	1912786304	2093603712	2209157632
lactobacillic acid	Xenobiotics	Bacterial/Fungal			100959	134190	372813	159479	408134	112173	430562	68852	315630	65448	646702	609143	1456450	287746	125720	151542	476682	126443	470500	243695	412556	103462	443783	114867	364966	68715	263095	253916	417018	176124	503554	25800	1173576	91717	329372	295316	82572	589795	67474	856416	170116	370025	116018	200682	83346
lanthionine	Amino Acid	Methionine, Cysteine, SAM and Taurine Metabolism			224037	398336				257602	258989						1132421	644921			226626	53673					111180			66047					6262880	4027861		403693		1578073	918320		781095					475488
laurate (12:0)	Lipid	Medium Chain Fatty Acid	C02679	HMDB00638	10156247	6583452	21050208	12407037	20066766	6689117	20023184	5742393	19445034	6953067	21494424	20877388	30322848	7343656	11015801	10429857	44076784	6856877	58221224	34536116	14318437	7882598	28729682	5789628	29113470	7252513	27049546	6057183	54496796	19764534	30865328	5710886	46931324	7709064	17361888	14946843	8217122	20767872	5351431	30556012	8521167	31627766	9267194	10774697	5575684
laurylcarnitine (C12)	Lipid	Fatty Acid Metabolism(Acyl Carnitine)		HMDB02250	7934870	1856295	11299562	7887682	25445404	5360947	29481506	4554766	20087248	4767779	6671415	6204927	9498660	2409712	7716382	8132940	12932516	2815208	14045887	8061931	5485788	1724414	16138938	1917395	10279958	3213469	8196358	1076437	6583539	5273293	71719504	10379100	11914362	3852906	6761369	6120771	2486239	13132762	2170449	15512428	6141552	8014536	1968862	4633940	924913
leucine	Amino Acid	Leucine, Isoleucine and Valine Metabolism	C00123	HMDB00687	1747196032	866444544	1573220992	1124190592	1576076800	916497344	1364792320	638035520	1389332736	707062592	1567310336	1454882560	1573738368	771031104	885269312	877245568	1405398016	877899840	1288745600	1140422016	1560176000	997137216	1350722560	612841984	1457674624	774830336	1353205888	592088832	1759589120	1110538496	1335317888	783166464	1629918720	862598912	1421574016	1445831808	1118184192	1501732224	689969984	1996750592	884467456	1500434688	579139264	1646655744	838070272
leucylalanine	Peptide	Dipeptide		HMDB28922	1628353	2469289	3528717	4560689	6825086	10960284	2184532	1144243	4265564	11004432	9311902	7233486	4420340	5096663	9301290	7801516	6194818	8022052	7549599	9487582	3207401	7998604	15943646	15935121	2137526	1786163	8976522	5238616	1991095	2376180	2992693	5567598	7413612	5792036	6477884	8448202	5810072	4997691	8504524	8063471	14098659	11983147	6405850	11002501	12223720
leucylglutamine*	Peptide	Dipeptide		HMDB28927	102163	127776	156481		170501	251585	77203		288637	222906	90474	101492	348304	61048			73164	206134	136111	200551			158458	109310	160954		267494	138810		82218			125866	88421	258021					192990	144560	368738	242738	196734	356697
leucylglycine	Peptide	Dipeptide		HMDB28929					311359	517660			575021	470675			458760		188064		182464	500180	255866	418359		184243		284885	262952	205080	332177	231150		183997		157651	311196	284934	298652		179922	227667	75186	294140	190889	579545	339686	412034	600352
lidocaine	Xenobiotics	Drug - Analgesics, Anesthetics	D00358	HMDB14426	123104		1173974	237867168	265826	200846800	349828	175252272	982410	145474240			184258	170891216	215904320	215130176	110678	1126955	2438022	371789888	563112	112441216	160950	187347728	85239	211315584	430219	108723552	7992572	158720928	1141036	499176	259560	199482944	460870	245440160	201475344	92535	84006464	533181	269947200	371840	170944320	122709	74071360
lignoceroylcarnitine (C24)*	Lipid	Fatty Acid Metabolism(Acyl Carnitine)			2048920	1420761	1817175	1918182	1964739	1796750	1107112	1196096	1602939	1503607	1712999	1581854	3582755	3544833	1260966	1454270	1449385	1363247	2161461	2042006	1850001	1681040	1621887	1371311	1320829	1257344	1728865	1384083	1569137	1728733	1138932	1144611	1707407	1390198	2233692	1489028	1433298	1094577	910632	1704279	1600170	1714387	1338377	1928743	1706355
linoleamide (18:2n6)	Lipid	Fatty Acid, Amide			15233043	15833778	12174843	10395437	17607744	12638354	16678662	13042629	12779184	21704964	23325180	19324416	21926564	39442240	14208944	13561526	11220593	11290711	15122187	28118980	13234217	22284020	16308561	15536893	14942033	28119812	13447265	11834655	15065803	13761945	18035356	12563013	19454298	17031376	15001616	19963980	16409723	16890182	14993069	13573311	11691246	16146856	14666408	13920881	10101282
linoleate (18:2n6)	Lipid	Polyunsaturated Fatty Acid (n3 and n6)	C01595	HMDB00673	1181966080	544120640	535916128	187148592	1499775616	197223216	1214320256	146044816	791801664	123851520	1233441408	1114790656	1241106432	232664160	190241664	230777808	1178744320	135782400	895854144	397735456	765586304	240273792	697475456	152260832	1232088192	160604992	865477120	158904160	1470277376	695861888	1755527424	138790848	2320169472	235492160	1144907264	971442240	226356480	949630784	126863512	934637376	172595184	672377792	127769312	501867392	96493792
linolenamide (18:3)*	Lipid	Fatty Acid, Amide			9268064	9072743	9192395	8774397	9657733	9086393	10778769	8982055	7915160	22729116	7958063	7981882	8901870	26171012	8465890	8021632	8334855	8935015	8265596	17629250	8863399	17795452	8494141	8894443	8844283	18351750	8923558	8570456	8951936	8587217	9515771	8849261	9024215	8268005	8739178	8541133	8140342	7855596	8051066	9516455	10438846	9704350	9756495	9469490	9474903
linolenate [alpha or gamma; (18:3n3 or 6)]	Lipid	Polyunsaturated Fatty Acid (n3 and n6)	C06426	HMDB03073	28704470	9752012	28832310	11520021	38488384	4764475	27369936	2236457	30167270	5068430	39463648	37040396	40703404	4399249	6913649	9101193	49141548	3133839	34744564	18528200	26619358	8193108	43685936	4427062	46953148	5899450	36333752	5386304	45569660	17698916	76351488	3664555	70604040	3297033	43654216	50342844	8265173	27043330	2539834	81024080	13461246	22187420	3504845	16871152	2492218
linolenoylcarnitine (C18:3)*	Lipid	Fatty Acid Metabolism(Acyl Carnitine)			1132983		1134327	621912	556258		372385		750008		572341	607476	642052				854715	181997	1025874	870446	236521		1434304		557869		774085		989139	970976	1355907		894498		486336	915600	596574	650239		2206199	1272002	564056		448790
linoleoylcarnitine (C18:2)*	Lipid	Fatty Acid Metabolism(Acyl Carnitine)		HMDB06469	21900636	13797696	19662770	12970495	26708986	15962241	16246192	9652438	16850912	11069730	15477618	14726227	11122392	6143570	12336487	11897089	18205720	13415585	20381062	20185304	13313081	10536245	17766400	11431295	13310850	10153807	14121670	8622522	26826098	26314932	19608644	14031394	23694932	10322294	13478929	14423128	14049591	21271066	9868939	22457676	18148692	22363284	12680624	19014368	11413170
linoleoylcholine*	Lipid	Fatty Acid Metabolism (Acyl Choline)			14446169	42767292	13199637	14949424	12458813	12216174	6116537	8671141	14375335	18890956	35209416	34313592	11668900	27973324	18623932	14677753	11829353	18366930	11314597	16068737	20797144	32445234	10387975	12533474	15538769	22224636	14048170	18221820	10204573	22836864	6166113	20080552	18380784	37964160	14582034	14396032	38540464	8963713	16850428	7918371	11261926	12685255	20714880	8417976	13109184
lithocholate sulfate (1)	Lipid	Secondary Bile Acid Metabolism			524959	607259	313817	372926	1405965	1434476	255758	148777	1059332	692565	620069	649242	105317	62968			126264	73175	192088	225167	202437	218241	556500	459447	108200	57078	424205	201092	148703	136986	277423	196582	241474	137458	65397	306736	275970	219399	165494	352647	308231	307747	475384	533504	302765
lysine	Amino Acid	Lysine Metabolism	C00047	HMDB00182	1065040640	876501696	1022367232	1022033024	941261824	912136768	882241856	733545536	1082856704	885583872	902829376	781536000	1089627776	987621696	893587456	882844608	941218112	868221248	837173504	808012864	902742528	883213888	843425920	674518848	1073181760	894665792	909944832	803034048	1002940224	944596992	709454144	685895360	865333376	717804416	825501632	856142656	846146432	739281152	616130496	854461632	648452736	806104064	622973632	888059904	701563648
malate	Energy	TCA Cycle	C00149	HMDB00156	13637126	14492011	13013272	13907964	13016700	19732156	11740293	17906542	15719310	9020351	14156121	13937935	13321017	14416160	11705109	12460479	11558027	10938978	14773484	15836519	11328212	9977074	10611167	12426058	14240009	12709026	9324117	10590642	15864157	16606023	10426818	10662732	13940326	14641207	8780708	12267516	26100568	14127184	12136122	18002460	19670478	11696885	13508115	9446967	12276950
maleate	Lipid	Fatty Acid, Dicarboxylate	C01384	HMDB00176	6637608	6368211	6508284	8032557	5395005	7201149	6961671	8175464	8039994	7742766	5077068	4558628	8544194	6836654	6407810	6373155	6159189	5707297	8130785	10357832	6278058	7346289	6103129	7883517	6503775	6032260	4694571	5799955	7654603	7876991	5687477	5153825	5693499	5763016	5036970	5867774	9089356	6011396	5526284	8654321	7495903	4293356	6625533	4205031	7116759
malonate	Lipid	Fatty Acid Synthesis	C00383	HMDB00691	37167220	43342652	50563828	72319816		1547599			60785900	32742506	33467392	27026988	45329688	47081320			10606509	4823224	51880492	105132824	34982296	61110516			32980318	28923178			45921940	69066912	35105924	55632528	43617072	50729948	3598391	28983004	55700368	60816592	36308880	58589768	90569672	3059233	16563965		13822645
malonylcarnitine	Lipid	Fatty Acid Synthesis		HMDB02095	369717	294265	377607	191022	413763	283431	354684	302891	612800	442287	311169	245322	311611	253117	300431	294850	245419	289009	473865	360152	178809	200754	314633	304523	251370	235828	176132	210298	413643	394156	544048	779951	252162		215285	271420	233544	148792		315559	332871	211734	192328	279680
maltose	Carbohydrate	Glycogen Metabolism	C00208	HMDB00163		7827877		3430956	152361	6997762		15926110	230741	7931577			127642	4318727	6768024	6970020	234860	7165766	79510	3279539		8309398		18503764		5596724	82791	7869132	172875	4032593		7784597		8176567	63837	99601	15384699	101269	8187007	105235	18457088	112287	10682722	137869	15792083
mannitol/sorbitol	Carbohydrate	Fructose, Mannose and Galactose Metabolism	C00794	HMDB00247	2757701	2248956	1901792	2027396	1272054	1720071	1866499	1885573	7867364	4815987	2085538	2012666	1104054	1320686	1522753	1559883	1432308	1442150	2404000	2925184	2434102	2341628	1791221	2149590	2921324	1849778	1513301	1520086	1895060	2071660	2207699	2262610	2715856	2291091	1395449	2030232	2787686	2010884	1761557	4139143	6130669	2125186	1712631	1801134	2467749
mannonate*	Xenobiotics	Food Component/Plant			12002770	8117596	11741334	11003220	9876829	11755908	10334682	14463586	8619150	11882959	9235858	7555329	11893380	19211690	11082664	12222062	8189372	10434816	8354540	11272783	11864276	9940284	13643631	14502937	13107302	12298080	12797902	15071341	8126391	9485385	9841825	9978751	10918680	7873031	8188377	10150886	10736457	11014628	8837667	11137569	8500368	10454629	10523435	6239572	11044694
mannose	Carbohydrate	Fructose, Mannose and Galactose Metabolism	C00159	HMDB00169	26565490	13219847	32402132	25926452	28478072	18358104	30491884	10892253	22318196	12815464	21893432	19386286	30194634	13331255	18146006	15665926	22082964	15061305	20579852	18889294	28944534	11717442	24761080	9924441	24644190	13474780	27368190	15259359	21798374	19431092	28163824	13155802	25726030	8770353	20860026	32380050	5919700	29450312	11242567	30601582	5969565	24852784	13072028	35677900	12706076
margarate (17:0)	Lipid	Long Chain Fatty Acid		HMDB02259	7062043	5359906	9327125	4827267	15636660	3785542	10069914	3086893	13638363	3962221	17986752	16237316	65506156	16647004	3798725	4504571	12379516	3295121	11520117	6791885	13343778	5361830	10784664	3872751	16568581	4846351	8999667	3234128	16128017	9030139	22454674	3950277	24452358	4270752	20262280	10024816	4738251	18050680	4335565	11503309	3964208	8735265	3680634	8013168	3331679
margaroylcarnitine (C17)*	Lipid	Fatty Acid Metabolism(Acyl Carnitine)		HMDB06210	378192	243778	899192	686351	540960	360917	247494	190020	696567	543945	616484	615896	2988435	2113100	392495	369996	583263	364469	667127	616435	623036	438518	523091	448211	622118	481301	457252	339855	721066	593765	659144	641915	652765	401401	798597	343359	288876	1066429	603114	829582	577441	632475	489747	856844	639968
mead acid (20:3n9)	Lipid	Polyunsaturated Fatty Acid (n3 and n6)		HMDB10378	1869121	1785222	1595873	1142351	2425280	797069	2554665	567509	1586509	717119	3426297	3080711	6811446	4012092	564932	831089	1332100	545198	1917277	1412381	1275377	769029	2236900	1294320	4751039	2146328	1820352	754147	1275850	1211729	5329100	989121	2499616	465159	3735712	1558708	880739	1720987	533805	453176	366294	601803	420704	641220	343223
metabolonic lactone sulfate	Partially Characterized Molecules	Partially Characterized Molecules			246390	212895	850289	694430	480210	454457	98182	85307	284811	232705	260755	260953	172323	160736	157359	149185	158063	120382	343100	307201	344722	316561	222497	186999	396603	357457	80345	56986	238431	215221	188394	209293	115860	103303	284013	62275	52981	50315	40464	230064	177175	254343	246856	194747	198324
methionine	Amino Acid	Methionine, Cysteine, SAM and Taurine Metabolism	C00073	HMDB00696	791918208	445781696	521652000	408911392	472749376	322182976	564287040	310571904	501129760	298389568	539708864	466200800	477802464	256311376	301146304	301143968	478633024	326038016	520550080	433625792	547657152	344290176	483854016	262485008	454913568	286354592	500184288	274590976	513031552	378814496	540648000	362920672	585977280	408657792	512821248	552389120	428179776	497757824	302077088	508709504	126087168	480441792	246738912	617158656	368871840
methionine sulfone	Amino Acid	Methionine, Cysteine, SAM and Taurine Metabolism			2176800	2028639	1986579	1939756	2939159	3157929	2677964	2184293	1662993	1547345	1224816	1278785	2117823	2218743	1623855	1592564	3369055	2793898	2948796	2599909	2854887	2259670	2505399	2204428	2392641	2237073	1927867	1618235	2498666	2404992	6144439	5786972	2584833	2103955	2769059	1773860	1374710	2717027	2478931	2884863	2237559	2193805	1747458	2879224	2169386
methionine sulfoxide	Amino Acid	Methionine, Cysteine, SAM and Taurine Metabolism	C02989	HMDB02005	15767568	8858275	9051199	5446426	9586815	6750605	9441035	5140775	9135187	5381583	9103991	9549870	10698933	4354346	5681221	5769515	10040829	6053842	10196306	7443650	7863138	6388132	11124132	5268036	7942315	5521081	8941308	5440092	7514161	6409074	11886105	7034537	10340221	6154789	9261500	8772497	5876216	9040831	5782138	10667187	4948659	11225708	4149615	11566557	6520080
methyl glucopyranoside (alpha + beta)	Xenobiotics	Food Component/Plant			142362	122413	198570	136419	117830	112571	208995	175313	731758	569359	181529	175504		87816	221630	155843	266305	236166	126704	128140	472673	412816	760276	754838		27168	156669	124094	302314	293349		92243	57404		126891	125875	116708	220246	179332	123202	147255	60981		66655
methyl indole-3-acetate	Xenobiotics	Food Component/Plant		HMDB29738	1475982	1396949	365522	430607	434359	431134	300273	414780	468484	309338	1003681	709991	395148	279456	172243	151699	210524	226525	518565	494296	325642	292811	501278	419900	391000	246055	1525095	846344	1362017	1445508	1072463	708964	700763	694061	583357	1340354	1384438	795641	982444	475016	389627	867930	759699	503961	503503
methyl-4-hydroxybenzoate sulfate	Xenobiotics	Benzoate Metabolism							91466	102784	14481589	12166613	871683	689478	1266783	1285924					75123	64120	31681		21597						71403				318305	215186	42824	35284				1186581	716996	136233	71338			280509	262766
methylmalonate (MMA)	Lipid	Fatty Acid Metabolism (also BCAA Metabolism)	C02170	HMDB00202	16360385	13917503	13338970	12046868	20625790	17351432	10634876	11951744	15942656	14502737	12006310	10603797	6363442	6430345	13394280	13491693	11756636	11473277	12631841	12521634	13484575	11407970	35798580	32761492	35957912	28590876	10932011	10523019	8059157	7672303	57274304	57399100	16655369	13658261	10193767	43918752	43109396	8422601	7324744	10887076	10555124	10855345	9278289	14546388	11313662
methylnaphthyl sulfate (2)*	Xenobiotics	Chemical					118400	84959	74302	61698	32125	34589	157831	130293					152655	143500					78020	75570
methylsuccinate	Amino Acid	Leucine, Isoleucine and Valine Metabolism		HMDB01844	1551772	1108281	1208461	979582	697632	1171010	870257	967426	1216161	1289935	1133878	1147611	1644328	1225216	726259	1100177	2012555	1260229	1526878	1763396	1007689	1047489	1495422	1216846	983322	885673	1497494	1010028	1238744	1324582	969387	1012318	1082189	656096	1150652	1720530	1572201	1111206	806178	1778474	1035205	1180001	1008743	593277	765407
methylsuccinoylcarnitine	Amino Acid	Leucine, Isoleucine and Valine Metabolism			535422	353206	277850	282963	189861	254679	484921	598267	1007939	883156	277711	258211	177334		242396	266810	283845	373425	507988	493490	302811	177811	518661	274500	344644	309684	554352	579498	192923		393935	341105		153759	413568	435087	385121	260231	146434	315830	332410	137393	182295	303165	400983
metoclopramide	Xenobiotics	Drug - Gastrointestinal	C07868,D00726	HMDB15363
myo-inositol	Lipid	Inositol Metabolism	C00137	HMDB00211	10340090	11466672	10961683	11431358	7769402	8290399	8049111	7580079	17716456	18509916	8493732	7968670	12798671	11003668	6774511	7727454	10700728	9209045	13207970	13712845	16172273	13879979	10513609	8740313	11589994	10956655	7499138	10679623	11087311	10686087	12295605	13247004	8677489	11081947	7921155	9552962	14379201	9613440	10520652	10776581	13809299	9182389	11413964	6712144	12097308
myristamide (14:0)*	Lipid	Fatty Acid, Amide			23147742	22837032	23599106	21301888	24346112	22286154	25692646	23221646	20201240	28355710	20056326	20666550	23318894	32329672	21473602	19510814	21289692	22931048	20344488	27389822	22715064	26322408	21469096	22620546	22279828	28351432	22552820	21177688	23189180	21385276	21920426	21218316	21983260	20172674	23218368	22430732	21614498	19370254	19243318	23976908	25738400	24436052	23384402	22402958	23957482
myristate (14:0)	Lipid	Long Chain Fatty Acid	C06424	HMDB00806	31108680	20217744	58106232	29631172	89282824	20725544	86146216	14054142	74429104	16352329	96779376	88283912	120033672	19768576	26302672	29742244	104556320	15468997	99741400	55054724	60539108	22017016	80354272	19099832	87735472	17755410	61313356	19473738	112954464	43918724	138438832	13954359	195417136	18100584	77871152	51388256	20754572	100035744	16026133	94599816	24760440	83262136	17228820	46825396	14754874
myristoleamide (14:1)*	Lipid	Fatty Acid, Amide			10973906	10726416	9870450	9326493	10754912	9717584	10970254	9572099	9318306	12707829	9692358	9088335	10862191	14473383	9467811	8798782	9890243	9876125	9404191	11297562	9970052	11503274	9207725	10028522	9856111	11306608	10133355	9630894	10241734	8983783	10103886	9877318	9736355	8943486	10093782	9832567	9151899	8337596	8499907	9598658	9749625	10740335	10067378	9625221	10487995
myristoleate (14:1n5)	Lipid	Long Chain Fatty Acid	C08322	HMDB02000	1577289	606876	6264856	2746874		671910	9596548	470735	4410155	834488	6316534	6896945	9447349	1077893	1448145	1397846	7300337	410439	8195974	5715651	4361682	1090071	6409398	427497	9522019	1042436	2841284	670100	6904662	2865454	11150793	392849	11819242	669436	3080252	3922334	1189344	3615197	410065	6962606	1571578	3771833	568181	2544956	511313
myristoleoylcarnitine (C14:1)*	Lipid	Fatty Acid Metabolism(Acyl Carnitine)			10753198	3265119	11144887	7791811	28419896	6548579	27134388	5091940	21601980	6271762	6905288	6498872	10989584	4187145	8312155	7786385	14815525	3269415	16168284	9961822	5310922	1953984	13626787	1976237	9519739	3185829	7683753	1344188	6528077	4645325	71766504	10296838	16206463	4338239	6827067	6058456	2266542	11034939	2409428	12061486	5363973	7023367	2278913	4258701	1027461
myristoylcarnitine (C14)	Lipid	Fatty Acid Metabolism(Acyl Carnitine)		HMDB05066	2132700	1223473	3693257	3250803	6095881	2597858	5146652	1747926	6677489	1842556	2380213	2825998	3658143	1242971	2030204	1795548	4331361	1418361	4844565	4761058	1872633	1114989	4760799	1000040	3458362	1639171	2626673	835724	4130541	3503260	14072732	3631470	4504602	1623583	2087392	1858658	1135201	4936880	1430200	5265777	2719514	4117774	1485931	2867717	987963
N,N,N-trimethyl-5-aminovalerate	Amino Acid	Lysine Metabolism			47018176	43263696	110729832	98233824	57239400	53322116	62640232	53271144	41499892	35888116	81204568	75291744	72270016	60354568	39942056	43887176	55869020	52483660	95116192	91441576	85164240	72778488	84521576	84752096	56200728	47101192	61698348	56798744	69409664	60054464	83420584	81037768	84032488	75831584	75076904	63170768	60371984	90633816	80700560	68851720	56827480	86634608	58767512	89734280	67074464
N,N,N-trimethyl-alanylproline betaine (TMAP)	Amino Acid	Urea cycle; Arginine and Proline Metabolism			96234256	100388304	94235456	99740304	84246056	94640656	128948448	128714416	123279768	113750104	86625728	82540272	77127680	78749312	102368216	107542640	91011832	90243024	109450400	107523056	105954976	98059272	80591104	80746544	74457536	69424184	92442840	83234096	90912328	83520872	139686064	133781080	109718128	111745616	70859176	124148152	117050480	109000976	102809408	224357008	204999776	101943472	93246528	84677144	75957528
N,N-dimethyl-5-aminovalerate	Amino Acid	Lysine Metabolism			424932	722522	675470	476278	706801	568079	291553		1567284	1252626	1469489	1473247	973263	590395			677243	705420	1131288	1300974	1581009	1156277	713754		1177580	1152345	819438	872291			531296		1245421	646734	1102027				504281	644945		588423		536446
N,N-dimethylalanine	Amino Acid	Alanine and Aspartate Metabolism			18691904	20500440	20394680	27667034	18139540	19630158	15917625	14341643	23003744	19312208	11155333	10291545	9836983	8706107	25000312	24657068	29674860	23857942	22036600	21896180	14042864	13724336	11693787	11273728	9720534	5256427	23342512	19922780	37301364	37227368	24569222	21415118	25417788	22952922	20596840	8829609	7899053	20514062	17581820	12060389	10860546	10321456	8747597	68115680	51819172
N-acetyl-1-methylhistidine*	Amino Acid	Histidine Metabolism			1192569	1479548	3554664	3597106	1245912	1007546	1533948	1462006	988372	946186	1269117	1185640	509877	307659	773949	763242	419633	434910	1436970	1496002	1113968	810725	1558807	1806760	1807748	1950596	716755	691328	1003940	1012898	668899	779117	1124779	1091860	462395	988593	1081532	776509	765802	159643	264788	261767	201091	813887	825722
N-acetyl-2-aminooctanoate*	Lipid	Fatty Acid, Amino		HMDB59745	142742	143267	136053	82850	95044	83698	951721	868862	335344	299496	154464	149290	70515	56847		57670	108768	127534	328096	285514	71641	50177	318713	207573	131638	91604	52932		167984	169467	85984	115728	215241	176799	153504	211188	155562	100690	73952	167539	177481	217816	149711	162070	97578
N-acetyl-3-methylhistidine*	Amino Acid	Histidine Metabolism			1041892	1004316	1035597	892315	305596	447035		72698	254989	153365	456382	497413			190309	138607	161521	133847			391630	267200	168836	98984	601810	421736	285441	267378		60166			512219	442825		208664	138080	164440	136493	131765	121483	120934	83683
N-acetyl-aspartyl-glutamate (NAAG)	Amino Acid	Glutamate Metabolism	C12270	HMDB01067	404765	459332	319258	307067	380264	293581	294698	155215	265542	149342	242746	162005	293686	294574		118405	345951	339540	235533	149682	179730		187379	196760	275333	256133	150239	164318	266332	263103	272870	343229	349967	203580		263444	148270	290478	167201	331974	378090	281156	160194	240266	166775
N-acetyl-beta-alanine	Nucleotide	Pyrimidine Metabolism, Uracil containing	C01073		462698	491470	472619	677730	434087	510339	620767	571569	507350	527997	537472	453638	736969	548832	647100	543200	399732	435808	507954	645818	522817	567185	567197	513197	853313	760804	459249	340631	754762	697728	284303	227171	668693	516258	528491	441254	526761	401515	352087	615719	367914	291475	365104	569040	418301
N-acetyl-cadaverine	Amino Acid	Lysine Metabolism		HMDB02284	224637	306851	237853	668257	406879			57363		270074	437370				525061	550083	2664528	2419907		114347	531075	285877	191263	735899	1322740	1238549	303401		437600	224802	2916764	3949558					329264	1540799	1500412	369114	433303			2738548	1564774
N-acetyl-isoputreanine*	Amino Acid	Polyamine Metabolism			10462379	10783506	10549880	10791838	12020035	13562735	13329148	14723105	12799008	13542241	12117475	10998333	8770727	9796848	11606687	11708188	6653604	7049836	10461658	10256467	8044283	8322762	7206570	7078408	12225473	11929781	7254885	7269583	8491033	8402393	6934181	7978391	14148183	14784692	7085442	6648827	7976726	10106415	9280243	6330063	7077404	10303876	10931225	5620514	5628012
N-acetylalanine	Amino Acid	Alanine and Aspartate Metabolism	C02847	HMDB00766	27726860	23971410	27726356	26943350	23039634	23757884	25619562	23477080	28747462	23011486	20090202	18436518	18696640	20028162	20681460	21022292	20739288	21448454	27551822	28357880	24521252	22458176	23603210	21273872	24260436	23188350	22461958	21506056	27069304	24595930	27929326	28102664	27987684	24866384	20424258	23447996	23342780	28202290	23555680	26890734	24488088	19608586	18922270	23928632	22718138
N-acetylalliin	Xenobiotics	Food Component/Plant			1714739	1648944	896656	582518	89502	94567	1046756	935037	829552	505140	1028984	1154879			1565914	1584298	4140318	3108132			1931673	1307960	1759284	855241	2974906	2067870			522524	510766			2751352	1946126		386811	157169	221564	163701	262905	196791	1871991	1296545	271964	70817
N-acetylarginine	Amino Acid	Urea cycle; Arginine and Proline Metabolism	C02562	HMDB04620	14290966	11731507	21036988	19422204	7181936	7011639	9972817	10881273	10332592	9366956	16984128	16658350	8222574	6119768	5825944	5860139	6576536	5927669	12505845	11792611	12134043	9070631	13463732	12985402	13524892	11056790	10564590	7869162	10617864	9527385	9119723	8130587	11281332	10484170	6985102	13072459	11711369	6916801	6542602	4076654	3307869	10834959	8242407	13059614	8881957
N-acetylasparagine	Amino Acid	Alanine and Aspartate Metabolism		HMDB06028	2173598	1807351	2093474	1643156	1777335	1612774	2538032	2775518	2366969	1461605	1478933	1659760	1530233	940766	850941	1045562	1302184	720271	1798201	1252234	1546821	890363	2415289	1929193	2478238	2012528	968971	1043202	1358706	1869420	1596748	1814171	1444411	1122736	1677923	2742419	1614224	1212942	947887	884199	794357	923631	1062075	1869048	1349337
N-acetylaspartate (NAA)	Amino Acid	Alanine and Aspartate Metabolism	C01042	HMDB00812	425046	365768	414774	638927	645692	438678	716161	665781	376151	598584	833669	764241	557497	408026	394878	339482	407424	472505	598487	661983	589948	287137	700696	356965	572830	400912	322550	297947	694358	691991	342495	417146	718713	740207	474410	427762	924615	595160	366194	728080	333319	590224	327545	626799	281228
N-acetylcarnosine	Amino Acid	Histidine Metabolism		HMDB12881	4361095	5262890	9901752	13309583	5723456	10378519	7181564	11862572	7019697	6658563	4195774	4872623	2877955	5437803	7999465	7549960	4101555	6402546	6479700	7356467	4678778	7423222	2552208	3187245	5774357	6664086	1844213	4302399	5750649	9420518	5061236	4596709	7935655	12302179	4119646	6299797	6824163	7713213	10255399	9586318	14523381	5629080	9314323	6103372	8598551
N-acetylcitrulline	Amino Acid	Urea cycle; Arginine and Proline Metabolism	C15532	HMDB00856	208979	144383	223660	196303	26007	31090	70280	102152	88739	69630	189211	189476					33351		92964	100271	77867	43879	182663	103512	129163	137759			135173	94914	75936	41999	104911	78038		84042	67905	30503				29853		83948
N-acetylglucosamine/N-acetylgalactosamine	Carbohydrate	Aminosugar Metabolism		HMDB00215	2413232	2301793	3542313	2788063	2736284	2549856	3604093	3266401	2910364	2409605	2762789	2267835	2345157	2202857	2465407	2274081	2609961	2262674	2632396	2338829	2316248	1824516	2984602	2553007	3209120	2862889	1786326	2316317	2781891	2825061	3482524	3523810	2310612	1705207	2640582	2430562	2406148	2413428	1713804	2394443	2384229	2438261	2147979	2953789	2087994
N-acetylglucosaminylasparagine	Carbohydrate	Aminosugar Metabolism	C04540	HMDB00489	163331	145893	253596	176291	176419	124673	295975	216073	313813	189329			119004	117396	125570	113658	66719	101482	185212	242822	115617	140883		99482	325216	253506		110389	224036	217405	98601	192625		128904	134958	100640		98085	102231	84384	99117	138697	82991	163253	148944
N-acetylglutamate	Amino Acid	Glutamate Metabolism	C00624	HMDB01138	3146071	1946030	997016	955521	1140133	987065	978123	820622	944843	867836	1290985	1359482	688114	596039	813599	688096	1257581	1025893	1066790	1019931	1580862	998423	1043447	825296	1218510	1104729	754410	872442	1289596	1371020	1483337	1049385	1621607	1025798	757016	1288034	1142467	980533	856895	1981865	1347277	1386226	753767	1127546	885782
N-acetylglutamine	Amino Acid	Glutamate Metabolism	C02716	HMDB06029	874811	573178	703970	608346	310416	405783	723255	633150	440114	654668	538531	509427	193275	237242	359674	425027	383727	382484	536041	809064	797093	536831	813641	751205	692171	505706	493262	473712	706249	854396	520011	625520	519785	451560	444424	566250	699133	403128	373977	692193	450507	482713	643132	204967	563835
N-acetylglycine	Amino Acid	Glycine, Serine and Threonine Metabolism		HMDB00532	22586956	18834230	12378939	13139994	22211242	21810920	23520978	23027850	23695744	17534306	11130795	9697408	17759964	12577443	27145136	28094512	18664144	14109746	14006983	14205968	15070876	14889304	13276015	12069579	14019126	12196026	10502116	9402399	17860470	15331999	24895060	19070128	55030460	31483930	10393649	19333348	17586436	46960784	28410140	46477976	31506114	11259766	10385263	10698028	13452066
N-acetylhistidine	Amino Acid	Histidine Metabolism	C02997	HMDB32055		634009	1157930	1212290	485717	742027	839477	838130	658200	694291	801910	689970	416178	500134	260491	253702	551821	89780	1064385	1062007	744631	773270	634715	854311	1018521	971178	571768	246336	458555	505464	742791	730864	364760		481627	541672		297023	464710	332331	380767	707018	603719	254738	565338
N-acetylleucine	Amino Acid	Leucine, Isoleucine and Valine Metabolism	C02710	HMDB11756	140108	80552	150524	100000	97758	83965	89578	87679	92664	59937	89780	102675	58400	56147	82781	85382	69878	58292	104695	97647	136184		139853	60668	103392	73818	88177	58224	123296	81727	91593	96488	115114	78979	87284	84058	92385	78502	71359	160942	83529	114886		98987	60565
N-acetylmethionine	Amino Acid	Methionine, Cysteine, SAM and Taurine Metabolism	C02712	HMDB11745	407660	360488	203617	172236	304546	304211	223667	227060	666037	316408	211895	222581	295709	250270	201902	200049	224161	283241	259917	355762	191577	196281	186156	162379	209406	290597	220445	220069	271742	264995	268576	300204	277897	241801	162593	242897	393917	337682	215090	302083	256724	241019	211993	265489	221084
N-acetylmethionine sulfoxide	Amino Acid	Methionine, Cysteine, SAM and Taurine Metabolism			86605	98370	76487	73992	149045	72147			154072	93791	58247	54692			70553	43545	82024	64728			65789		115145	58845		59098			76192		57685	85827					93686			52815		107326		150111
N-acetylneuraminate	Carbohydrate	Aminosugar Metabolism	C00270	HMDB00230	1412091	1322040	1801962	1618544	3551285	2806926	1585354	1307907	2726750	1795721	1326749	952241	1316303	1131909	1415292	1320935	1610082	1866778	1968483	2266894	1035158	1438471	1594191	1388576	2467613	2471265	1131602	1250146	1634642	1663072	1307146	1565721	1853127	1330018	1391732	1149257	1188249	1730278	386026	1483018	1013348	1316550	1136635	1402507	1031418
N-acetylphenylalanine	Amino Acid	Phenylalanine Metabolism	C03519	HMDB00512	970454	673771	1486464	1098146	650853	617695	706593	618503	849746	714931	680674	684466	296653	349784	498356	367630	655049	450321	910076	803967	611301	384910	759135	391883	795491	609321	701048	717328	681161	824412	770896	610598	646237	680661	873318	397415	310364	570361	537546	471756	386151	575335	547110	801277	720261
N-acetylproline	Amino Acid	Urea cycle; Arginine and Proline Metabolism			2331017	1600810	1713607	1748628	1928629	2740590	1450269	3667391	1725811	1905564	2188599	2482297	1690183	1825808	1929709	2273919	1486552	1336271	1812651	2421716	2758202	1660826	2432131	2520948	1777416	1232312	1385278	1028886	2102080	2045927	1355492	1668933	2756011	3425553	2729178	1728006	1998756	1757105	2516969	3073905	2415873	1768535	2053123	1791557	2347063
N-acetylputrescine	Amino Acid	Polyamine Metabolism	C02714	HMDB02064	4287849	4913832	3512611	4076358	5850117	6584024	3547618	4003849	3638859	3428499	3148962	3146829	2603216	2983744	2599768	2530119	3415644	3776883	4602656	4760269	3459290	3610781	2930732	3091351	3645001	3913969	2528257	2829665	4285921	4612904	3354060	3962701	4335597	4822248	2673834	3594084	4118904	2958278	3479883	2981489	3398794	2534398	2448823	2805154	2688157
N-acetylserine	Amino Acid	Glycine, Serine and Threonine Metabolism		HMDB02931	23381624	20255128	19370470	19127452	15857132	16941018	17701586	15760592	21633300	18498492	15850795	13478485	13010426	14740783	14978141	14989624	14104736	15017891	19110782	20522486	18572004	17695334	16235706	15569878	15127437	15015928	14528931	14633441	17661218	17063970	18810758	21185272	19743900	18411424	13231784	16525379	15370624	18669348	17143688	20278616	19470238	14399853	13843120	16721208	15359430
N-acetyltaurine	Amino Acid	Methionine, Cysteine, SAM and Taurine Metabolism			401008	454156	489361	569549	944610	555268	481297	756786	634900	544867	314721	381168	376273	360751	851985	415410	681637	530818	514292	504229	470721	431389	877683	898757	1503054	1426729	513584	2087777	810303	567186	514077	679755	383685	381879	340623	352993	404132	370952	285007	401221	456775	778226	603237		531499
N-acetylthreonine	Amino Acid	Glycine, Serine and Threonine Metabolism		HMDB62557	19158354	15821777	19644466	18563460	15825329	15611433	17041678	14912114	21698062	15939583	14412643	11669634	12112653	13004252	11602771	12630891	13843569	12085482	19719186	19475392	16654295	15759829	14793916	12089800	15205986	15179102	13043273	12716035	16828038	15747733	18057626	19055520	16242831	14945177	12353470	17901660	16410440	19234852	17199388	19129396	17057344	11314431	10614126	16810742	13439561
N-acetyltryptophan	Amino Acid	Tryptophan Metabolism	C03137	HMDB13713	51636	27602	56444	45028	45663	44537			41859		44956	54723							72332	65583	74262	37880			34570	30649	37677		43976	22620		45058			70497	27061		35401	33432			45587		45850
N-acetylvaline	Amino Acid	Leucine, Isoleucine and Valine Metabolism		HMDB11757	1848229	1121637	1440755	1023044	1602080	1287346	1463954	1263775	958215	1161285	1106867	1037084	1251633	1131597	1121459	1274755	1088009	1262183	1016869	1492420	1480445	1208696	1706743	1349537	1234733	1094404	1445415	1141158	1401132	1343446	1113001	1055463	1194944	1295888	1322008	1441123	1271077	1337641	1072420	1674541	946787	1216046	905950	1102074	1303697
N-carbamoylalanine	Amino Acid	Alanine and Aspartate Metabolism			424727	339890	347724	368925	371758	472883	884360	695900	337080	295231	495575	375848	311320	222181	456058	505548	389007	250158	340901	508007	1108550	850904	384523	252826	595973	544268	613586	315495	388349	298445	581920	739708	350584	250870	683427	696815	624478	749948	832177	488040	454884	304455	153829	483430	456107
N-delta-acetylornithine	Amino Acid	Urea cycle; Arginine and Proline Metabolism			744294	622154	311721	245977	776678	653945	875758	645516	1897299	1320064	537866	594794	427572	369651	920696	960577	931407	745274	497139	443655	2572596	2182958	931978	589332	1515322	1036958	687047	469595	166973	138560	549511	517557	462705	347220	413812	490465	359513	648257	520968	917840	618447	822836	607275	1284649	886910
N-ethylglycinexylidide	Xenobiotics	Drug - Analgesics, Anesthetics	C16561	HMDB60656			76725	51212608		56100632		62913888		88719344				83816792	48647224	43980512			247238	63366748	129242	47718972		82563400		57025292		25488766	160435	18610748	113497			79612856		9337355	57122028		38781240		80640872		91123512		35212204
N-formylanthranilic acid	Amino Acid	Tryptophan Metabolism	C05653	HMDB04089	1606911	1643599	1757364		2339832	1373477	908226	1085616	1692703		17120096	15012957	1903724	1621020	1078876	1049719	1937344	1868428	1489922	1885707	3634604	3070135		899958		979870	2249146	2016425	2110831	1546533	2726674	2541822	1194624	1011507		1701243	1398472	3674932	2481991	1718189	1462431	1123695	1072491	1840740	1243779
N-formylmethionine	Amino Acid	Methionine, Cysteine, SAM and Taurine Metabolism	C03145	HMDB01015	720788	787521	447696	483973	489588	596682	526068	585200	553005	475238	467570	495934	444486	493940	365546	399298	449228	429906	602220	635304	531726	491041	455538	414889	608980	502410	452577	430134	607843	575168	637306	626710	674914	641147	413914	804922	765862	649993	521376	732205	625976	481624	443407	551839	574196
N-formylphenylalanine	Amino Acid	Tyrosine Metabolism			52711		79668	28113	24854				60278				37312	24815	38849		33215	22874	56542	35492	47032	41620	57808		60545	32615	65852		57447	54782	53875				58912			44978		53149		83298		76666	67984
N-methylalanine	Amino Acid	Alanine and Aspartate Metabolism	C02721	HMDB01906				25386824		20205672		27208872	667354	19486026	112154			31541588	29744132	30386908	644943	108747		8157909		20705444		28992428		29761796	224152	13791141		9660439	364249	147045		27287126		1261192	30537220		12254766		21458446		37494220		19140380
N-methylhydroxyproline**	Amino Acid	Urea cycle; Arginine and Proline Metabolism			725004	669622	401302	805285	1758670	2365643	2286409	1487794	4387067	3980230	1543610	1597535	2169445	1315003	1144986	1097397	2909430	2092461	2003964	985803	4690406	3338068	369663	482255	661368	267828	4259663	2700975		441415		399429	1030074	1031882	673921	1195557	396172			2502355	2556020	1154783
N-methylpipecolate	Xenobiotics	Bacterial/Fungal			530956	431090	363722		379204			468449	817787	794171	610562			601792	433994	343303	362514		538253	415236	409515	398895	1158610	935924			196231	239007	633394	759853	659216	447794	900919	126856		495738	300928	328925	236340		334281				418491
N-methylproline	Amino Acid	Urea cycle; Arginine and Proline Metabolism			14649138	14734914	17822408	16151625	111313168	102154688	100088656	91051080	333877568	300503200	99297648	91992568	92545552	79368008	60055152	61753356	106293024	94190568	66422392	60208904	223738176	186226480	19663614	19518710	11984963	8068065	180080528	132605464	22606640	19504892	10981493	12094517	43235952	38145560	24557988	43376192	39800120	13383380	11933207	124724120	118716264	14919159	12077807	6139889	6034446
N-methyltaurine	Amino Acid	Methionine, Cysteine, SAM and Taurine Metabolism					98568		595459	395195	302554	271698	619797	522150	261280	198540					1344035	1426339	578662	491775	600476	422756	445855	460353	659380	548197			373578	270618	100174	70496	293002	238552		90097	78096	70622				671158	563326	86633	90435
N1,N12-diacetylspermine	Amino Acid	Polyamine Metabolism	C03413	HMDB02172		56122	198785	156483	402770	441809	111737	115169	75168		72209	65638	123620	98562	109807	66656	59945		149526	125189	56726	75213	139019		87157	134980			82568	78317		74800	112124	145685	64910		67651	109063	87234
N1-Methyl-2-pyridone-5-carboxamide	Cofactors and Vitamins	Nicotinate and Nicotinamide Metabolism	C05842	HMDB04193	3493918	3080267	4126179	4310877	6168474	5923890	2068339	2308641	3447307	3288375	2594686	2799509	3776912	3690802	4755614	4967901	4413370	4615847	1724081	2068410	3745061	3961881	1889672	1816621	4037152	3572223	2685300	2621190	2415797	2569745	2364505	2428269	2908170	2556631	2160204	3819200	4152147	6909233	6144838	2360223	2182075	1243793	1098445	1913289	1936340
N1-Methyl-4-pyridone-3-carboxamide	Cofactors and Vitamins	Nicotinate and Nicotinamide Metabolism	C05843	HMDB04194	17062908	14848806	22620026	12624440	16658778	30423354	8677226	13090837	16326234	11062806	8116023	8406602	12890280	17187706	14213967	16168642	20426208	12392479	8552853	7589188	9853581	15104248	9823343	6345527	19565308	18430210	8929783	14138786	7066807	13238160	14524837	11010576	8228341	7887640	10554634	17063428	10234436	22106294	21684716	7959044	7842248	3465370	3514232	9193295	5692263
N1-methyladenosine	Nucleotide	Purine Metabolism, Adenine containing	C02494	HMDB03331	7482813	6548433	7503534	7336409	5446099	7889281	7747786	7905554	7399014	6307190	6797073	6313893	4942393	5611454	5344022	5257687	5651647	5522081	6513251	6378152	5770515	6067158	6292887	5637667	7952071	7110454	5798960	5812336	6111866	6556864	8190628	6436515	6673902	7093378	5210650	6717924	5753766	5337325	5506029	6622202	6361134	6632765	5927660	6244930	5742774
N1-methylinosine	Nucleotide	Purine Metabolism, (Hypo)Xanthine/Inosine containing		HMDB02721	2881476	3013341	2493919	2417358	1246160	1572399	1799571	2207745	630078	1006672	951388	1304547	1328965	1379551	1123605	1327807	973588	1175349	1159234	1681924	582542	1057350	1959810	1819234	2337667	2422835	879637	1026037	2017574	2322371	2428626	2595869	1674391	1934289	1975278	1904347	2017668	1697490	1463565	1127139	1297248	1672674	1643182	2310468	2079699
N2,N2-dimethylguanosine	Nucleotide	Purine Metabolism, Guanine containing		HMDB04824	2461261	2434971	2187522	2414589	2023516	2147237	2521018	2176893	2277377	1858644	1860934	1937541	1745084	1615740	1358187	1346536	1893126	1639011	2203185	2100434	1643811	1604034	1558594	1491357	2379743	2052603	1828803	1669984	1993285	2083530	2686991	2540294	2178718	2094830	1800607	2370663	2109175	2266227	2082704	2187737	2112540	1796567	1461524	1838022	1636330
N2,N5-diacetylornithine	Amino Acid	Urea cycle; Arginine and Proline Metabolism			44500	22107	34831	21757			41733	59208	145155	106551	52414	61282							42589	34882	77672	92509	54448	37802	126996	93730							42173	36705		50697	44336	18443	27854			23114
N2-acetyl,N6,N6-dimethyllysine	Amino Acid	Lysine Metabolism			1343426	1294419	3339553	3357834			1122886	920590	6485638	6601203	745033	696551	2112105	2212118			667738		1716643	1645595			656739	744214	5704217	5846880	2618370	2584025	1047095	1017255			6955424	6050202	1970477	1206558	1388540							3437391	2671579
N2-acetyl,N6-methyllysine	Amino Acid	Lysine Metabolism			1994841	1831339	5192236	5064010	197635	232037	1505372	1405302	6922686	6958855	1211358	1012983	3605614	2994726	418665	442189	609452	587525	2136428	1803978	225720	169093	901432	935988	9098207	9372744	1951440	1777428	1972212	2025113	307541	380236	11382121	11023660	2051288	826094	797987	98761		123924		137486		4824457	4142052
N4-acetylcytidine	Nucleotide	Pyrimidine Metabolism, Cytidine containing		HMDB05923	220996	158303	269660	134694	430299		209520	236950	221361	163582							172022	297275	215514	164863	94496	111441			204378		267132	273418	426212		456717	205611			359875	101491		133294		166109	200986	179225		899558
N6,N6,N6-trimethyllysine	Amino Acid	Lysine Metabolism	C03793	HMDB01325	94606184	78454888	56054008	56306796	37400008	36207920	46706952	42496024	46984604	43841036	55867984	53901248	84026864	63681144	46831688	44223056	52259208	42089520	39612864	36546372	86266216	60630232	31465596	27133840	47955884	45473248	37832264	28552546	46870604	38344448	42362992	36195368	45264120	36489420	24444254	42232812	36697592	40063192	32227612	42365148	35039536	52147596	36819964	66284004	40941200
N6,N6-dimethyllysine	Amino Acid	Lysine Metabolism	C05545	HMDB13287	45421920	34329752	34587740	35071892	20066780	18288860	19575074	16368737	67389536	57232104	21544542	21233936	42284520	39977792	22961424	22610358	27989672	23841120	25945562	24686448	22009548	19247348	17092364	13208714	51904316	46912104	50794120	42285804	26572292	22264144	21777106	20665504	66776996	55364592	43417920	21060506	19755568	21116782	16420995	25376172	18599086	22745820	15778118	50848176	38603996
N6-acetyllysine	Amino Acid	Lysine Metabolism	C02727	HMDB00206	18790850	15082209	15489037	12885426	9421867	13482623	14369664	14719388	15522230	12165679	12110156	12269396	11299480	12472250	11189624	11851406	13800775	9946633	13148455	12149974	15369979	12951758	12991084	11029966	16813386	17082166	14864214	17130892	12043157	14421572	15591971	12309226	12513790	12423126	11865919	15360217	11734656	11622900	12262142	12257930	9875222	11124900	10673145	13933166	11696273
N6-carbamoylthreonyladenosine	Nucleotide	Purine Metabolism, Adenine containing		HMDB41623	195132	151141	204111	159695	144867	178959	311150	231086	243163	99580	102340		115631	119280	113858		111808	133248	130019	109138			128698	104042	168641	175823	96179	142523	126775	164418	219027	117906	133737	178788	71723	128321	97814	112356	125321	127556	139642	118452	100237	149978
N6-carboxymethyllysine	Carbohydrate	Advanced Glycation End-product			1168859	852097	1064780	744501	582325	935176	819830	1293603	792597	634981	1459211	1287734	933427	722903	372432	532222	863875	639506	1327205	1345644	1059963	951066	984515	740747	1182597	914819	421753	454213	1102872	1102985	1375225	969643	1189746	1028844	760245	1016175	825610	479981	606200	1456137	1174582	1047106	872234	1171207	1066168
N6-methyladenosine	Nucleotide	Purine Metabolism, Adenine containing		HMDB04044	435585	486787	487580	507960	347896	908063	483998	776332	260764	565324	489011	710243	364956	523389	305327	421486	275331	248818	219194	325617	494541	502896	123098	462375	404844	477596	361687	311135	262190	539819		336065	409585	925340	381365	306408	599873	436963	1060642	205766	351426	276990	613325	375019	679762
N6-methyllysine	Amino Acid	Lysine Metabolism	C02728	HMDB02038	63064108	54264616	74738248	71195816	28844096	27011224	30643022	26748010	210944784	190035888	26753308	24065024	186805344	161263920	40862800	42219380	55828112	49831368	52718436	53993608	24782704	21414536	18609464	14773513	174167888	156463552	132529080	120291600	57939260	53210308	34458992	31845218	266977664	220565328	113658752	20771296	19318720	16361267	13828845	39165568	31186252	32193500	26719782	258537040	196379824
nervonoylcarnitine (C24:1)*	Lipid	Fatty Acid Metabolism(Acyl Carnitine)			279883	243074	363691	303983	224485	241426	156951		367788	308816	270237	274371			257640		233700	232584		316875	187403	191640	183836	166356	194178	186545		244516	218339	252158	371448	384645	305070	173261				246358	158933	284589	224743	278476	245081	330006
nicotinamide	Cofactors and Vitamins	Nicotinate and Nicotinamide Metabolism	C00153	HMDB01406	2116670	4547072	4029457	9040316	2709357	12664267	1215797	12706502	5850255	3269146	4819305	4245762	6626214	5091486	6257438	5949948	7508735	6882242	5614387	16008086	3193398	4394863	2508890	1804736	2594717	4334592	2768336	3194609	3382858	6530617	1777997	4616010	1703705	1933166	3878937	2066932	27155016	3769000	2559464	2399327	1987853	3806563	3826377	4022671	5155049
nonadecanoate (19:0)	Lipid	Long Chain Fatty Acid	C16535	HMDB00772	856955	688212	895428	596223	1287963	551026	1070095	495366	1103973	590316	1709965	1538982	5968188	2141928	482206	546325	997384	533228	924885	863747	1258726	844243	960347	651260	1257343	565964	963729	670342	1079990	951049	1383057	545194	2045431	662442	1433719	1111880	702202	1609818	622277	1063141	522429	834260	636182	892533	549917
nonadecenamide (19:1)*	Lipid	Fatty Acid, Amide			5766856	5875011	5328905	5697679	6029863	5436712	5332493	5306920	4749998	5633575	5692500	5436801	5629088	6990438	5623025	5655621	5352431	5860287	5591750	5375264	5815492	6433120	5184166	5535824	5687687	6488660	6402504	5770725	5776219	4912730	5488864	5751654	5638361	5173967	6011877	5876064	5694975	4859922	5009510	5410382	5955259	6646121	6237778	5746584	6022832
norcotinine	Xenobiotics	Tobacco Metabolite		HMDB01297			177559				609148	411363	253202	173969					395858	495704							225351	282755
nornicotine	Xenobiotics	Tobacco Metabolite									187569	179114							124601	88906							61826	60380
o-cresol sulfate	Xenobiotics	Benzoate Metabolism			120970	90666	94758	371796	494762	428635	277750	128466	1656712	612305	163592	177879	1319508	240475	335885	334378	274873	278896	546119	664334	245310	486735	341102	424958	265371	316211	548383	291284	427801	487429	68574	212889	316819	108110	276926	54748	368225	457319	100826	464660	190254	376080	279497	204536	189762
O-sulfo-L-tyrosine	Xenobiotics	Chemical			1096628	1053637	1138015	930977	1191666	1064243	1456106	1014438	1535556	1008384	1589468	1605916	1132100	873134	604879	545059	994321	852874	1197350	1207262	814533	718697	865610	642125	1376073	944629	784790	594111	1584634	1171278	1087110	1048248	1419240	1161030	806575	824607	727537	1095678	960156	742908	764144	736416	588770	865887	663701
octadecadienedioate (C18:2-DC)*	Lipid	Fatty Acid, Dicarboxylate			791910	449429	208500	166522	190502	132409	653743	469930	553434	255652	328759	359790	308934	131392	186981	199884	329479	195718	440959	431718	920007	571753	262212	193189	213268	84793	205774		268070		209611	156737	499721	349690	141577	334931	242089	221780	81900	864716	407689	292493	190033	165080	114947
octadecanedioylcarnitine (C18-DC)*	Lipid	Fatty Acid Metabolism(Acyl Carnitine)			1096067	920636	573207	510614	1076385	1011889	1232406	1107864	1465357	1217516	409366	401372	1336673	1123689	987103	1020705	928567	734889	603057	555160	916111	801327	756516	594247	335950	337717	545658	513879	338339	352653	1035109	951773	1027324	856707	570251	606725	493779	452876	390980	1242335	1122574	877203	688609	742346	528860
octadecenedioate (C18:1-DC)*	Lipid	Fatty Acid, Dicarboxylate			3855876	2531580	1207382	697436	1155744	762730	3460331	2328461	3206188	1846496	1264412	1417803	2060056	776882	1108867	1154161	1539856	838478	1510003	1423119	3959608	2289228	1113037	745411	762896	508958	1299809	447367	1275017	673255	1977335	1007274	2204870	1144083	737263	1476484	994142	984896	454870	5418757	2846575	1466171	828916	606293	576697
octadecenedioylcarnitine (C18:1-DC)*	Lipid	Fatty Acid Metabolism(Acyl Carnitine)			1158394	824857	422857	328074	875951	734224	1535055	1294471	1530151	998436			923417	536361	791146	734464	687623	459669	467716		1191428	827318			222071		426444	213263	223370		966447	737416	736825	494034				570721	304758	1538241	1275859	504781	317451	402096
octanoylcarnitine (C8)	Lipid	Fatty Acid Metabolism(Acyl Carnitine)	C02838	HMDB00791	15366247	4250687	18548336	14141685	50757420	11155752	57130908	11097901	33581536	5094363	13154126	11935703	12408972	4239710	23084834	22309662	27488352	4983966	17967254	10820727	8640600	3003172	21117776	2529729	21797054	5525008	14852058	2277458	17225532	15078112	91491384	11629190	13193849	5997603	11467821	11344715	4786234	36993096	5245770	20261820	8179603	14205376	2482426	8767589	1769873
oleamide	Lipid	Fatty Acid, Amide	C19670	HMDB02117	444396832	506577824	354651392	245253136	372223040	421693152	536344160	368212384	350249152	231674576	552440256	339752800	657325184	743545856	370383008	301038976	276050080	277166720	462269760	350179232	247673120	263169744	305276992	372831008	415104800	595693376	382190560	426966848	292191936	375056864	478736288	417574336	424693120	333388928	466420864	545456064	285391552	399021984	331601408	274194496	318551488	323639136	260639664	477209120	215144384
oleate/vaccenate (18:1)	Lipid	Long Chain Fatty Acid			1019298944	299960480	891993600	220293840	2690754048	204072976	1907291008	75645224	1567212416	114507912	1895906560	1649754880	3564822272	636348352	273998208	297489024	1902425216	75062584	1584866304	761532864	1084875904	175493712	952473088	84881496	1649527936	120154480	1081125248	106546728	1700599552	503719328	3006721024	94761384	3162177280	115747856	1639445760	1302218368	178573808	1728786944	79333608	966349952	137113536	946814208	79625312	664881280	57415944
oleoyl ethanolamide	Lipid	Endocannabinoid		HMDB02088	232210	201564	501119	218178	590374	194211	441798	172937	555921	451976	393898	342478	720480	424805	245123	289089	631150	241753	425064	426944	142125	145076	404613	166463	538100	343044	411388	239713	509612		432530	221449	551504	125143	500299	429264	229552	434458	99891	283096		485835	226615	470830	156682
oleoylcarnitine (C18:1)	Lipid	Fatty Acid Metabolism(Acyl Carnitine)		HMDB05065	17468220	11734248	27952720	18695392	30623268	17986110	15868926	9638207	28285832	17236700	20557538	19280792	36233312	21309078	16114954	16033878	22593036	14787529	31397672	31102252	13800121	10324715	18262066	10979686	17147722	11990930	15857457	9566729	23859532	23033288	27702388	17840782	25659496	10618112	18681192	16053051	13704764	27225322	12666215	23492930	19238108	19468318	11619938	19146736	10596976
oleoylcholine	Lipid	Fatty Acid Metabolism (Acyl Choline)			5254899	16445840	4968793	6759319	5409979	5554092	2100208	2971957	6603970	9037050	14185282	14600318	7033824	17358884	7600719	6173943	3694118	5973318	5603627	8698267	6781563	11185015	3852848	4678726	6833589	10773220	5266197	7487229	3470855	8522246	2376375	9331488	5599930	11019032	7118724	6287731	17483734	3810810	7314672	2264945	3400665	3981413	6358921	2775399	4231163
ornithine	Amino Acid	Urea cycle; Arginine and Proline Metabolism	C00077	HMDB03374	670091136	461656928	751303296	533416000	776469184	638552960	607910656	568633472	769298752	546828800	567321216	513379392	682696768	459098048	470171488	474967872	493459008	441045504	669507264	690818240	515235712	517278816	614355968	477358528	540399424	421461152	526636672	433851968	662690048	636157120	527709376	546998784	445436672	310974432	469634432	464190272	521897728	448378080	283586304	593150528	435633504	752574400	498192768	780765120	526968192
orotate	Nucleotide	Pyrimidine Metabolism, Orotate containing	C00295	HMDB00226	1447162	1339979	2478831	2178497	2010565	2016223	1061938	1193791	2401518	1830274	1896413	1922693	1957280	1652918	2504004	2421463	1731038	2053487	1252665	1361180	1371582	1665461	1800325	1722576	1636612	1727820	1885353	2358779	1710315	1874204	1979213	2735135	1555255	1611194	1181920	1747039	2076300	2472038	2208299	2284353	3355848	2011846	1700617	1253204	1174090
orotidine	Nucleotide	Pyrimidine Metabolism, Orotate containing		HMDB00788	454553	490002	715927	473950	614123	445050			667350	390038	533212	431313	435530	470313			557135	406091	614743	525631	416768	565901		293490	638342	582094	417201		499758	517501	530180	591213	499968	392010		463851	452622	687902	525953	699843	446838	471624			368616
oxalate (ethanedioate)	Cofactors and Vitamins	Ascorbate and Aldarate Metabolism	C00209	HMDB02329	19837060	17335330	16545487	15865874	6960123	5654138	3739708	3409109	16395057	13704431	17136840	16558122	23286708	17944478	22764430	23527924	17187948	16889944	16525615	13918319	21176342	19116134	15660070	13331137	5678015	4841821	23280610	20618642	12493752	9562903	6125360	5884089	13657421	10150501	23147216	17277538	15089102	13971060	12071390	20120154	15423026	13756562	9770437	10741683	8882877
oxypurinol	Xenobiotics	Drug - Metabolic	D02365	HMDB00786
p-cresol glucuronide*	Amino Acid	Tyrosine Metabolism		HMDB11686	175985	133566			253090	157422			522243	364388	384866	381998			290865	253535	185753	197212		43890			254439	260713			240471	239515	128246	147585	67456	61366			228977	161181	195333			91312	46738		67492
p-cresol sulfate	Xenobiotics	Benzoate Metabolism		HMDB11635	80819088	94842040	25792412	21889794	114828952	108239576	26469416	19993112	168567472	149735360	109295136	116097304	3764482	7339203	66345904	64974256	118693552	123675888	24145466	26883586	9021102	11460147	116517424	95834032	31552398	24311834	150535072	158030448	66620056	66410888	77247768	81256368	46242648	40207624	42729560	81830896	83837176	57542352	47426560	56461240	49324188	67978792	70247568	60898320	42317168
palmitamide (16:0)	Lipid	Fatty Acid, Amide		HMDB12273	7075284	8983142	6676619	4792379	8118552	6049377	8666080	6351587	7244911	6257507	10149765	8304710	12920006	12605388	7133050	6744639	5227572	5418715	8654679	8713889	5814036	7723371	8379348	6844368	8761430	10363356	5762466	6948332	7020717	6985947	8024750	7565915	9037766	8819148	7224112	9637580	8101697	8059161	7590178	6623506	6301419	7283278	7015395	7958359	5055326
palmitate (16:0)	Lipid	Long Chain Fatty Acid	C00249	HMDB00220	1081078912	712534336	1002059776	412674848	2271678208	394388992	1541812352	307155904	1494362368	295635104	1825858944	1680620416	2519449088	563030528	422834880	474651104	1559174272	276287552	1355884800	717683840	1053013952	376841664	1124433664	328115680	1720821504	403776704	1130850304	313028960	1685836672	898977216	3060226560	334377120	2695252224	358062624	1616255744	1271910656	511196832	1758631168	281192448	1053673664	287972320	1111036288	282831424	807391744	215541632
palmitoleamide (16:1)*	Lipid	Fatty Acid, Amide			119541560	114601816	113913352	107143648	113585040	112011496	114895072	110575440	102875664	147298112	105477384	102910312	117564400	161952496	101401104	100345832	104960608	110808936	104211896	135932256	115491968	128408304	107691160	112831560	108777784	139538656	115528504	105385624	114400664	104881944	104879552	109752568	108102944	100225184	112161816	111325256	103266528	93280152	93950704	113857960	113811248	123671280	113451424	111510552	115654680
palmitoleate (16:1n7)	Lipid	Long Chain Fatty Acid	C08362	HMDB03229	47159936	17225752	60465940	18231076	87739504	10750841	216408048	7301634	79051304	10534952	101228344	94737336	180665008	16211746	17895474	19209692	132725224	5746680	81060064	38780516	42860060	17511138	76049360	7800417	112579600	14277388	58633844	10252988	74015128	27975548	316839136	8799920	183589920	6071134	57959004	70081960	9896874	74539464	5545876	29921832	7187427	49245636	6125945	43775800	4657971
palmitoleoylcarnitine (C16:1)*	Lipid	Fatty Acid Metabolism(Acyl Carnitine)			2499630	1190111	3393556	2297588	4708270	1914545	4860580	1613439	4693727	2005464	2711790	2535833	4216107	1677474	2082085	1933584	3583848	1366689	3696875	3244424	1768619	944336	2979225	956108	2543917	1318333	2457681	877597	2380526	1881149	9851012	2601853	4259169	1178016	1847549	1705768	1097112	3254734	1107014	2749431	1566580	2493065	1058507	2073489	931386
palmitoloelycholine	Lipid	Fatty Acid Metabolism (Acyl Choline)			350319	988668	345858	497980	194188	201874	123074	174275	318951	436553	981358	943183	224472	512178	345336	232269	168298	233619	342129	457083	462010	725503	186733	229971	556221	812847	303497	444167	187299	459031	129783	472451	161885	382727	299750	180705	630570	151242	319884		103377	125081	268736	99995	195444
palmitoyl ethanolamide	Lipid	Endocannabinoid	C16512	HMDB02100	70342	97206	100407	52828	110273		98391		110989	90348	151623	122963	188417	102996			97002		153279	138501			43574		175063	114716	37171		114886	88322	144621	106501	163730	63367	123000	133116	79051	162891	78178	73285		84600		101183	29721
palmitoyl-sphingosine-phosphoethanolamine (d18:1/16:0)	Lipid	Ceramide PEs			1137486	1151802	1003137	908234	909982	1010811	987494	784453	902400	817655	1131832	1022997	1171180	1062507	1263383	1052861	1258778	1020708	1125169	845959	961344	890739	1177529	874345	1382648	1204540	804255	900748	828533	857506	1028076	1137612	912371	865184	626865	1227718	1073980	951953	800099	724126	661894	1243482	894570	1166497	1151079
palmitoylcarnitine (C16)	Lipid	Fatty Acid Metabolism(Acyl Carnitine)	C02990	HMDB00222	12995495	9000941	21123948	17009880	19760654	13833931	11965313	8912384	21986802	14018552	14760017	14439723	20412880	13746394	11921419	11663801	17106732	11581123	19266940	19229366	11172137	8095857	16258786	10307427	16521110	11924106	14445115	9321327	19910600	18740080	26028988	20782678	19298012	11088294	13525665	14415782	11787548	20931644	12010966	16844632	13953440	16477731	11568227	17395856	11057312
palmitoylcholine	Lipid	Fatty Acid Metabolism (Acyl Choline)			12083238	35606724	12503118	14595135	11207273	12898927	5497988	8310530	13406374	18391164	31373564	29237876	12163653	27103092	18201532	14686864	11108985	16472043	11889056	15879458	15779054	27382276	9448545	12095712	16630602	25829546	13332431	18742180	7819291	18501326	6751569	22397922	15348733	32651898	13491689	14160425	38511104	9539108	19669404	6939558	10275951	10817332	17882348	7762687	12786981
pantoate	Cofactors and Vitamins	Pantothenate and CoA Metabolism	C00522		295868	324570				83074	97341		58749	90628	116577	133712	87892				81730	56525	115874		108440	114765			59628	87104			81370	80291	101719	95247				81438	75560	110366		153127			72860
pantothenate	Cofactors and Vitamins	Pantothenate and CoA Metabolism	C00864	HMDB00210	1676407	1802181	1359388	1428809	1776362	1580686	1422237	1653930	1047004	606951	1266825	1225566	903201	842773	1223600	1250768	1045113	938564	1352681	1362575	1320267	1223648	1073638	1121460	2005621	2098864	1879032	1993207	1953412	1887945	1397940	1181941	1749286	1172135	2001744	1449414	1608955	1463963	1199883	1101587	1182204	1414012	1690244	1808143	2057620
paraxanthine	Xenobiotics	Xanthine Metabolism	C13747	HMDB01860	627155	469667	628604	512981	973465	1010725	591567	686602	294693	123067	742492	712252	321876	183640	879251	816333	1895344	1377397	2218442	2035556			1890466	1164178	468119	276019	214708	198276	1641504	1334192	2021838	1723846	437332	374128	1458459			234379	129473	111973	140870	429615	453479	250022	182490
pentadecanoate (15:0)	Lipid	Long Chain Fatty Acid	C16537	HMDB00826	11974674	10927767	13605421	7618168	21133896	7844431	16254871	7348559	19473740	7076008	24194440	20988340	28261202	10290994	8726471	9462730	19013916	6638874	17579358	11341372	16667393	9093410	15520909	8221867	17972804	8207671	14252778	7667423	20714186	13459582	27175496	7686129	32295176	8956817	20204588	14983453	8673857	26074940	8296247	19689634	8376272	18632198	7748634	14488034	6013593
pentoic acid*	Lipid	Short Chain Fatty Acid			3546589	1794670	1472993	934066	1264866	1434030	1608743	1235305	2336041	2118084	2395084	2642132	851039	747128	1074818	2012668	1463497	1490356	3371222	3278552	2965756	1959623	1677872	1862987	1711075	916606	2539787	2466275	1914017	1491422	1973089	1055778	4009547	1627198	1883567	3023841	2484644	2327700	1148411	3342811	1985324	2828939	1547644	727987	889956
perfluorooctanesulfonate (PFOS)	Xenobiotics	Chemical	C18142	HMDB59586	2462924	2183236	2046288	1755169	2007473	2095199	2104847	2107064	2649725	2498940	3249319	2885620	3150006	3001655	1674541	1846231	4331413	3821870	2278435	2245617	3007001	2835275	2600461	2586015	1527300	1247105	6509703	5997237	7823622	7321052	1923146	2034169	2199977	1934055	2292626	1530540	1418127	3591722	2916302	4189637	3582318	2354909	2135228	5737824	5184712
perfluorooctanoate (PFOA)	Xenobiotics	Chemical		HMDB59587	312480	244168	836082	729794	1400525	1345503	569473	426420	1369905	1194136	5886885	4948195	416075	308528	1516312	1528762	1293348	1287898	758242	660779	828952	776143	1557024	1365401			369040	379933	888790	817594	554946	490014	759726	712955	1545828	261314	268282	560993	461240	1256329	1095255	760897	611332	512908	421593
phenol sulfate	Amino Acid	Tyrosine Metabolism	C02180	HMDB60015	16673603	16932252	17608320	15590596	18989382	17073326	30898536	23071172	20307602	15841709	38259296	39183664	22408170	28521904	26415942	27873852	18835494	18279596	17834356	18604272	12554773	12080666	10736571	12389127	24019992	18438456	14202874	14142178	9349250	9479460	14480810	14168530	21124160	20226892	13504822	39212116	36701904	27149276	22915236	13527569	11341519	17683452	17568758	17901140	16340018
phenylacetate	Amino Acid	Phenylalanine Metabolism	C07086	HMDB00209	76751	70612	28280	25845	62175	32294			107513	77983	126283	118668	29268	26373			66287	45070					30848	28660			186686	119785	36825	25343	97955	104150				91645	83314	37720	17537	118666	50004	28514	49707
phenylacetylcarnitine	Peptide	Acetylated Peptides			1487833	1270017	1420245	724939	1162596	276141	147418	118270	2817083	1588823	770011	359284	225656	264414	501207	414954	1387776	1261840	1137559	782704	93441	82565	2237692	1178974	294134	359774	2589860	2289764	1116254	607975	2097724	2174457			806132	1895718	766432	714427		1135082	627048	1019920	451818	505781
phenylacetylglutamine	Peptide	Acetylated Peptides	C04148	HMDB06344	7739601	7894214	5174723	4413790	7881342	5945207	1252714	1521791	16721105	11488052	10973527	11774043	1873091	2737997	2804338	2667996	7418692	6730614	4233621	3949307	1505146	1520288	6307762	4899479	1293553	1994710	10728402	7345595	5603230	4310963	7855046	7871210	2961262	2329034	2687348	14116251	13045666	8443435	5557829	5158913	3988423	4536952	4002804	2742200	1381090
phenylalanine	Amino Acid	Phenylalanine Metabolism	C00079	HMDB00159	1179023872	765595264	1249856512	927058304	1192081664	897535360	1143374080	681730816	1310155776	860657728	1062128192	979056448	1161438080	795810944	817160896	807751552	1189917952	878951424	1182200576	1094462848	1069466368	895195904	1038462720	614404224	1240122240	970063552	1377471104	993441344	1427980800	1174349312	1275153536	1024674496	1206150016	880370432	1051872768	1090283392	1003044800	1108135552	671518464	1138071424	641590912	1287855616	742529088	1313925504	956421184
phenylalanylalanine	Peptide	Dipeptide			109081	85978			76989		64597		160975	103846	101548		98135				123531	125006	121287	119546			95612		108427	78445	124298	59955				113644			106267	64863	54770	108107				194031	88974
phenylalanylglycine	Peptide	Dipeptide		HMDB28995	280116	294449	398299	296530	628102	633036	282669	286684	1105336	556219	288334	187077	1165495	647404	277977	395763	280057	511928	411521	633155	214073	267001	401023	390436	422598	478330	599069	614178	400168	510817	326029	432404	248649	179523	557711	240777	380965	418601	245432	269102	286588	556800	620917	328238	383429
phenyllactate (PLA)	Amino Acid	Phenylalanine Metabolism	C05607	HMDB00779	1231859	1027533	730240	744743	1304775	883882	911753	778117	884622	751613	758793	790001	707480	671226	643499	457292	978943	535405	1285768	1265323	1009071	675683	818597	472086	1084771	848854	1697070	1184783	923330	856631	1139962	944735	1256316	1020477	862429	1197729	818599	875829	548162	1574380	1089123	1136269	981649	641170	738422
phenylpyruvate	Amino Acid	Phenylalanine Metabolism	C00166	HMDB00205	1215840	478208	817599	518146	1261635	1181562	1197450	637516	901429	1041713	466481	450723	579692	548586	757998	845730	781891	872819	701188	830634	982841	750896	791177	384797	939437	735630	2333043	1979986	915971	1056652	981350	1114485	710163	820830	778911	983903	713070	1032509	890355	922668	628089	1332810	733856	903524	998933
phosphate	Energy	Oxidative Phosphorylation	C00009	HMDB01429	5057345	2669217	3602946	1071835	3019387	1285136	3021042	1549400	3096850	1535708	2391124	2558438	3304320	1321324	2953477	1312882	5068866	1301663	2386139	1393278	5136694	1846211	2192968	1121443	4146015	1853989	2232777	1337166	4981915	1266802	4190065	2017844	11361408	3757216	2800523	3398157	3791827	3653592	2316741	7299733	1627490	8529484	1222002	2565199	2680369
phosphoethanolamine	Lipid	Phospholipid Metabolism	C00346	HMDB00224	2311997	1427892	2399148	810230	2149016	1688785	1514951	1200126	5254378	2203871	1535899	1498992	4005809	1015241	1365344	1321172	2682329	2617920	2590899	2638976	1821655	928087	1521488	1133587	3436615	2916888	2697510	2710639	3909526	2189871	1180689	3430688	2679286	1672407	1938448	1725257	2038324	3056224	658874	1732131	502795	6422321	2257106	2047906	1264122
picolinate	Amino Acid	Tryptophan Metabolism	C10164	HMDB02243	2139427	1004900	1159105	515198	526752		635880		1558182	578356	1164591	1291472	1331023	735296	239337	704239	680377	329498	783606	869889	1084148	444749	538961	137755	668629		1435862	696351	406231	424205	2010530	1293842	1379215	728709	518647	890459	391383	571374	718262	1657750	1328553	781149	319850	1604390
picolinoylglycine	Lipid	Fatty Acid Metabolism(Acyl Glycine)		HMDB59766	1450282	371376	852036	328040	392074		674738		799793	230044	599096	635791	537754	239463			519926	373453	241313	322552	744725	596046	387266		615675		616763	74890	479527	224082	984813		427926	228783	344644	633708	299464	446040	192083	718874	465902	604302		1210998	170400
pimeloylcarnitine/3-methyladipoylcarnitine (C7-DC)	Lipid	Fatty Acid Metabolism(Acyl Carnitine)			1022631	1192210	473808	550715			601003	411231	828117	607118	454536	487777	844025	1132090	669667	693069	1098501	1451635	571059	559269	483191	429187	523963				461823	550713	350277	305483	510079	497344	221341		501206	622359	558248	664722	500192	1490708	1393434	441577	409505	760153	543753
pipecolate	Amino Acid	Lysine Metabolism	C00408	HMDB00070	54109604	46242524	49716256	44204336	60776192	54715700	150671600	123793632	123915104	106503344	51269016	40727908	74411240	61186188	49566928	49356720	52888508	44533432	50392776	46367968	94262976	82598576	52479384	47437936	40636860	35406420	79154072	57100028	49684616	46079700	23902094	11648810	211764496	161516144	39020136	225043616	224540064	79321224	73266640	78767920	70697216	59033380	48717264	31765446	25968122
piperine	Xenobiotics	Food Component/Plant	C03882	HMDB29377	52362640	41660856	8090402	8997366	13874664	15474111	5606347	5963652	26248934	37468576	44373824	42474472	1690782	1256590	16042064	15287510	10676158	12206835	19599392	18204304	3936295	3440008	6817406	5440225	7814169	6613207	7658421	7574994	36205124	42229088	7082120	9956223	74290384	75950656	17279596	560642	380071	58801604	56006532	103618464	67911448	126055688	95102992	52362216	49502488
pregnanediol-3-glucuronide	Lipid	Progestin Steroids		HMDB10318	269779	258577	154135	176009	138214	99242	285729	192723	93490	54415			65208				102140	109287	92081	69349	211657	208011			115186	68487	194391	178888	65328	67776	74891					219823	230219	296400	232628	154012	139068	197695	247992	259340	228517
pregnenediol disulfate (C21H34O8S2)*	Lipid	Pregnenolone Steroids			18331060	16885616	14255629	13851016	16754364	18404994	18456390	18211772	7535960	7195306	4231164	4465052	12341739	11251456	10603864	10766253	5438471	5247342	9533364	8494452	12553966	13120833	3644242	3951159	16350864	15704683	29416918	25208128	2702031	2890974	7827171	8169213	16548077	13914785	7137749	21858108	19978236	7938359	7194285	9516902	8907296	16057009	15035893	16878716	18848900
pregnenediol sulfate (C21H34O5S)*	Lipid	Pregnenolone Steroids			6233490	5549015	3460694	3733878	3324242	2800571	4510918	3676171	2179486	1628945	1711117	1642418	4399863	3858935	2429531	2208839	2930895	2335924	2348580	2411928	4364657	3936891	1761463	1371450	6242358	4617776	10616054	8137879	1889195	2480684	2683855	2026937	5517928	4693430	2511549	5496607	4648183	3518509	3208895	2960153	2222214	4778926	4671813	6007443	6195460
pregnenetriol disulfate*	Lipid	Pregnenolone Steroids			3512334	3992787	4041837	4869518	5893577	6509903	5010916	5378828	2018760	1865331	1822641	1761243	3461414	3153111	4742760	4526073	1456190	1321097	2779064	2421881	1962585	2300019	999603	1001882	3274785	3087636	5318044	5150125	1165132	1375610	2022819	2179378	2278215	2486781	3455486	7059510	6697780	1601329	1699844	2726372	2588063	5738444	6679207	4382255	5335027
pregnenetriol sulfate*	Lipid	Pregnenolone Steroids			2018109	2035801	1979889	2038198	2138610	2032307	2332348	1988139	980664	840395	1249385	1245788	1991844	1770789	1828653	1779983	1044345	934813	1245192	1396794	1641349	1493916	875784	731067	2317962	2000408	3113708	3131677	1231046	1600285	1293287	1070262	1160892	1183823	1727205	2468160	2684896	1264763	1155947	1337922	1211157	2610620	2702227	2477312	2457923
pregnenolone sulfate	Lipid	Pregnenolone Steroids		HMDB00774	1735775	1510053	462791	549670	427272	718510	1305065	1092775	383432	317809	344429	354299	549818	569791	523930	554056	383412	536265	238995	516123	928087	951089	352275	408624	644139	789522	1772778	1871089	307562	470862	356933	330806	577728	814726	403698	592495	907923	1588082	1402252	659579	432729	1067702	866460	1381386	1372776
pro-hydroxy-pro	Amino Acid	Urea cycle; Arginine and Proline Metabolism		HMDB06695	56042152	49739768	26051486	23619664	26049340	28503156	40276408	32552762	22030798	18735652	24148384	22290772	38850464	33619528	24994472	25388068	30137516	29558228	31478944	28792720	38077936	29010092	30692404	31783458	38764584	43837152	25863488	22093240	39655380	45061704	49214112	44241436	39426072	42489072	28415574	38613968	29905178	40474560	33735688	41898184	30628422	25504584	23949520	42814300	27764380
proline	Amino Acid	Urea cycle; Arginine and Proline Metabolism	C00148	HMDB00162	3466394368	2815862016	2834280960	2735983104	3487502080	2977420288	2657071872	2145528832	3417249280	2834087424	4448997888	4390281216	3269297408	2645312512	2342825472	2296364032	2220035328	1863702016	3339850240	3317631744	2973121536	2262713088	3689057024	3009088000	2993980672	2378680320	2967239680	1972551296	3606395136	2677573120	2975182848	2260628224	4177295616	2966029568	2749884416	3369580544	3062519296	3215745024	2552094976	3148696064	2489836800	3351808000	2602725120	3099859456	2505758464
prolylglycine	Peptide	Dipeptide		HMDB11178	4132649	1691863	1539895	923912	1020424	1140564	1325130	1283040	1872020	488588	1756266	1413218	1212742	713435	357582		871232	871302	1121852	1181479	1388231	818771	793675		1255546	1027910	746707	400983	725945		1714790	2040919	1168607	692371	939668	589345	729892			1557461	281270	1779202	699997	1134041	601071
propionylcarnitine (C3)	Lipid	Fatty Acid Metabolism (also BCAA Metabolism)	C03017	HMDB00824	89837472	71380656	94192096	68955976	49312460	28810608	46402252	33752792	69451696	47184092	52020864	38721784	43938916	30640546	39093040	35485252	40943424	39129600	76489368	61816548	77098528	52247168	93509752	62711640	79008320	51840628	64208036	48596832	71245936	61464052	88562664	82972008	46578320	26608236	66907772	80121688	62785312	50159064	21148604	73418496	65201340	76949968	49176712	104125880	29797532
propionylglycine	Lipid	Fatty Acid Metabolism (also BCAA Metabolism)		HMDB00783	2327642	2303910	706464	504883	1097582	457848	743786	493791	1648125	1605261	1032372	942705	456720	281555	505843	500021	525450	428409	378209	237341	2289675	1266839	1655582	1222787	1018339	530469	711147	557264	449598	869273	1329487	1272648	1633608	1303955	517784	2261447	2154039	1319544	1305566	2637764	2575464	813608	951983	2359341	967908
propyl 4-hydroxybenzoate sulfate	Xenobiotics	Benzoate Metabolism								27584	6506011	5464846																														39466						122619	159682
pseudouridine	Nucleotide	Pyrimidine Metabolism, Uracil containing	C02067	HMDB00767	3381073	3405118	3814096	4287932	3013713	3090875	3592652	3377419	3339871	3582443	3058852	2725386	2139365	2547304	2627831	2905321	2426037	2818759	3625720	3511181	3537535	3385662	2621272	2674064	3363404	3278144	2767495	2907317	3183134	2977752	3981862	3796310	3513980	3569363	2512576	3459574	3235140	3881869	3803684	3397905	3732820	2566149	2664527	3272654	3292226
pyridoxate	Cofactors and Vitamins	Vitamin B6 Metabolism	C00847	HMDB00017	602610	618420	443004	346329	477558	357370	458030	289477	683797	523842	409942	400544	237497	267010	427297	392537	603792	513156	432260	379499	760763	430872	471910	394418	449141	380797	660286	508342	423065	397258	305250	256250	482920	433787	574974	595178	554266	974943	618208	517058	463421	689204	383065	446190	332186
pyroglutamine*	Amino Acid	Glutamate Metabolism			283221344	266045600	478417120	458378752	132354192	138940352	279968096	247412000	175618416	143610224	247753824	210294720	190613104	168832224	552806272	544516672	220906576	173821328	423389888	357779936	187413232	164526448	492131456	442813696	73461744	62775016	162673584	143117360	158928528	158197552	546873984	511425216	156285216	126658664	124137032	223516208	202427920	263967200	243174496	349311136	320935424	402324768	366821152	207701184	177033136
pyrraline	Xenobiotics	Food Component/Plant		HMDB33143	839766	593943	355606	232431	130679	167147	320503	239182	748734	409576	538369	659499	483109	358786	117080		278425	152369	513751	317122	646860	372139	655145	340927	1160750	725164	322877	179497	744663	597374	2957675	2262603	1297325	762736	427230	457276	213681	200280	224148	2017293	1265671	572976	384295	1312260	842328
pyruvate	Carbohydrate	Glycolysis, Gluconeogenesis, and Pyruvate Metabolism	C00022	HMDB00243	7241334	6868735	5318314	9892318	3200517	8865575	4507838	9999749	3450052	6911840	5128138	4805165	1912385	6849208	7447711	8041313	3634870	5276102	4605703	8237522	10028226	5778864	5947407	9160600	5279513	5836378	4793766	6682013	7830436	8455256	6147168	8353614	4736834	10531252	8975820	5638886	8036534	4160277	8563250	6061433	14510844	5277707	11829421	7913110	11348956
quinate	Xenobiotics	Food Component/Plant	C00296	HMDB03072	1237050	980745	43452240	34760956	5274452	4564965	7566146	5278294	1610214	1008119	730458	638432	7193734	5714276	37624616	36145504	25538852	22156934	14391839	12153485	6270706	4668134	14518760	10840615	622909	376081	4447338	2998632	2083081	1673597	4288007	3167541	595371	404902	3253927	295658	267265	332927	239876	706519	560966	2375688	1197244	2211325	1612094
quinolinate	Cofactors and Vitamins	Nicotinate and Nicotinamide Metabolism	C03722	HMDB00232	974537	918629	1620501	1184663	751506	845991	692299	698386	1059064	1073627	727185	1037278	1051244	1056461	578968	658976	624689	435808	944184	811887	1133796	1062588	1037564	913508	939241	761821	654991	607361	897470	754280	1215432	1134347	1051407	1013822	743467	982303	511052	775269	815526	461022	479393	736794	344702	937158	573134
retinol (Vitamin A)	Cofactors and Vitamins	Vitamin A Metabolism	C00473	HMDB00305	24373644	20984180	24266876	24343828	20746232	17135656	26482152	20460828	22786948	17875696	20710600	18985692	16169195	13543896	16352533	16490999	17801702	15722674	16329097	14111313	18008312	16222398	20523286	17321322	21395090	17844732	21578692	17831184	22467192	19938928	16120082	15828862	15819787	12255815	18535160	17482540	15404825	16172037	13342049	21938344	20346756	15462637	12170293	17806846	15970093
ribitol	Carbohydrate	Pentose Metabolism	C00474	HMDB00508	202472	207859	193695	236449	194088	266544	252232	241262	264004	218199	308094	254930	188613	203678	143871	144071	169561	193700	392045	378068	228248	247917	214291		317819	248024	186701	218379	363263	366993	242170	342474	302995	235944	208255	288878	338994	243937	195248	286528	254358	162398	183584	259708	294229
ribonate	Carbohydrate	Pentose Metabolism	C01685	HMDB00867	27322894	25167574	23191488	24549442	16569665	31065458	21183844	26224890	13887705	35076940	16484160	16294812	20781128	26663746	19697310	23746348	22977880	32282554	14800122	23083328	19556714	29559988	37310764	37123868	21787632	30197360	22429618	31197818	17264694	26816878	19073336	24774486	23435750	38131416	19446150	19638576	40820936	21543036	33942920	23534626	25877806	24900258	34288668	5311395	32019986
ribose	Carbohydrate	Pentose Metabolism	C00121	HMDB00283	5941870	999199	754016	453022		1260842	2486377	6948652	7182591	1052675	3251540	3095130	3881200	2112091			3023243		1602458	1159933	1660733	1053980			1020729	1596685	715445	2284039			2119302	591373	496096	341419		5112620	1053327	1725264	1622510	1258399	283873	672742	1217979	1588681	762647
ribulonate/xylulonate/lyxonate*	Carbohydrate	Pentose Metabolism			23404568	15463122	16147138	18239464	13690974	18374624	14025812	21055808	15724456	20713486	20496658	19146974	16481956	16252207	16662652	17075278	18307110	17900860	22396582	22711776	21475174	20873122	20326790	16183874	19236904	16730537	15200530	13571375	21755544	17213768	26478080	23231716	16294930	16663662	16252020	21236726	15812854	18010206	17723360	24354432	23244024	18344398	15822674	11410421	16686433
S-1-pyrroline-5-carboxylate	Amino Acid	Glutamate Metabolism	C04322	HMDB01301	4856285	2735757	985057	1247211	1479428		3535815	2625472	881358	1036265	2541991	2215603	1775066	751912		1201702	1065246	586480	2196162	998513	2978870	1845415	1879177	1571517	1756384	774118	1497832	645863	2129230	686315	4716246	1694348	2044215	2968212	2093442	3082041	1586008	1615020	1104279	3197387	1709625	3006314	2403082	1617416	1700215
S-allylcysteine	Xenobiotics	Food Component/Plant		HMDB34323	3578868	2743958	1075332	690792			1291151	1018957	1179416	726543	1870424	1628575	322416	248159	3432848	3337384	3186701	2295469			1736500	1273893	941124	440760	1577020	907596			93680	79465			2544120	1817312		463945	262689	556021	449957	1029435	787164	7846761	5083133	720348	356945
S-methylcysteine	Amino Acid	Methionine, Cysteine, SAM and Taurine Metabolism		HMDB02108	403735	388655	344142	302331	369983	333386	842490	684626	612128	556205	357241	368110	333598	254504	386092	442208	530930	447212	523132	453096	426730	368465	465385	383133	316459	271135	221141	215255	298594	260625	357834	345848	567610	485474	279369	461526	355196	378386	351364	358776	270462	636307	540243	468211	387518
S-methylcysteine sulfoxide	Amino Acid	Methionine, Cysteine, SAM and Taurine Metabolism		HMDB29432	10076283	7832648	10870669	9009563	14376915	12831025	29008522	21221524	26813308	19831122	11030593	10428394	11757425	8840912	13789524	13661451	24092220	17959960	16327828	14100281	16103535	13095211	18602228	13348352	9504838	7825728	7468786	5710235	8320457	7192666	15441019	13956853	17505660	12727700	7620540	13441625	10432110	11977191	9755358	9466404	6885087	22892018	17453144	15611875	9592143
S-methylmethionine	Amino Acid	Methionine, Cysteine, SAM and Taurine Metabolism	C05319	HMDB38670	1701103	1080611	754558	346726	989662	911120	646846	382187	6697896	3952165	1551055	1367186			108872	170794	472316	168792	3078230	1989619	1797904	1048522	723063	316465	860812	384928	6183048	3326796	255608	235536	171660	87529	568877	315231	493137	1602358	980561	1106323	584182	1527682	800391	1286012	763513
salicylate	Xenobiotics	Drug - Topical Agents	C00805	HMDB01895	4103823	2854100	2244032	901663	2309675	2908753	5687730	3139061	6759508	6156437	2232489	1841013	3572638	2314374	1574744	1291212	3469549	3294695	5897254	4997749	1130693	1482853	3578979	2169665	5386990	3235907	2275320	2017602	1357102	2530757	2724231	2394436	2078684	2012777	3937389	841842	1032449	2616786	2816065	15336411	16039473	2360010	1651046	2025852	1859385
sarcosine	Amino Acid	Glycine, Serine and Threonine Metabolism	C00213	HMDB00271	3214481	2558971	2612247	1794074	1381387	1530500	3047692	1958479	1766777	1439953	2459912	3087633	2847025	2298890	1498079	1110507	1579763	1502181	2718578	1836454	4458901	2817468	4034463	2439024	2600984	1907610	2665068	1912218	2462649	2460182	3128754	2312209	4766107	3490869	1881406	2903337	3063394	1266516		2343696	2658569	1662496	1128440	3659480	1254614
serine	Amino Acid	Glycine, Serine and Threonine Metabolism	C00065	HMDB00187	191159424	158901728	185755072	147258768	177493312	140736832	184204736	124230248	228672032	169727216	195559600	184508736	224739504	159285136	183206416	178916368	185898912	153371200	157957568	149071056	167855312	137148272	167811904	125827720	164017360	144513632	149525616	119746424	195093696	164257488	175968816	164008928	272733376	175376128	174360304	171574016	155439408	193686416	143533968	200254848	149870464	227781168	148843616	256585600	162920736
serotonin	Amino Acid	Tryptophan Metabolism	C00780	HMDB00259	8305630	7521092	3618809	4025204	5376285	6034855	4620982	3187654	4881889	3647428	15232516	11579800	6715046	6126639	6787992	6785533	10791741	8287047	4754829	4047402	3817022	2191785	3970443	5080825	4270678	3776468	4283948	2431562	10020007	7869201	2838694	8668375	8307792	7648782	8677311	6769502	6001068	7694622	9081975	5063368	3412065	4322315	4895049	6940929	7671883
spermidine	Amino Acid	Polyamine Metabolism	C00315	HMDB01257	662172	231528	685079	645935	818661	761587	290259	700987	831287	261850	471701	451244	778626	707688	61812	110884	244315	335081	573036	324003	450446	118279	418228	605909	170321	374012	186450	758859	240030	367378	152144	138382	364193	314743	200127	398376	374747	672928	178181	665504	345744	412173	376589	489407	165012
sphingadienine	Lipid	Sphingolipid Synthesis			118882	167707	290445	245238	203356	278585	139893	185847	279124	2651867	162967	149635	199237	2444955	209439	194930	205415	217344	126010	1859543	131178	1569829	245538	279503	245709	2769085	194828	176473	295482	332630	138190	197178	136795	137356	210313	134628	263921	296039	185315	151919	222636	144485	171333	230610	235642
sphinganine	Lipid	Sphingolipid Synthesis	C00836	HMDB00269	218064	214922	364562	254556	348691	331431	247939	213216	412712	215104	317043	317265	307537	298691	298097	240277	380326	284971	249490	261059	221363	258311	441630	396578	324314	326032	274207	211817	592983	575933	246631	298810	306544	179546	293962	208620	278328	432218	248886	229621	284269	286348	247720	334329	264758
sphinganine-1-phosphate	Lipid	Sphingolipid Synthesis		HMDB01383	342910	278011	713130	590845	828634	638852	426688	215843	754237	633276	574166	609031	677918	479486	566753	685431	545631	555499	457458	606225	424171	563324	689898	687271	734676	688350	677807	383757	746003	734099	275445	534041	666655	514176	520411	258145	453569	769425	380646	493744	459541	912712	458371	617286	520350
sphingosine	Lipid	Sphingosines	C00319	HMDB00252	545545	431089	1319192	845944	1030117	814527	504341	426678	1163809	539620	739663	699735	1010180	986411	728852	654241	1081393	927481	525362	559888	503094	915651	1149694	1090689	960694	1034233	812638	529407	1706424	1775135	276524	638309	687716	528739	818047	358745	890978	1397852	709497	526073	681964	650819	609419	942996	746159
sphingosine 1-phosphate	Lipid	Sphingosines	C06124	HMDB00277	3251477	3146371	5897302	4868334	5437741	4773019	3116985	2520245	5252961	4728244	4454263	4080416	5725290	4702223	4302992	4247394	4318640	4517337	4302933	4243144	3682877	4507495	4178331	4117570	5505153	4989265	5110747	3816121	5392153	5381799	1837545	3950494	5318924	4103383	3820205	2539667	3730365	4703155	3178012	3628644	3303964	5252694	3831584	4635855	4154609
stachydrine	Xenobiotics	Food Component/Plant	C10172	HMDB04827	72519568	67038440	59760448	53636584	507073024	439119168	437469408	383419424	1141999616	959074240	554599232	553759552	303378112	275704032	461224256	470568704	632481024	560968576	719229632	696928064	1079883904	874838272	93753536	76629080	73718080	58102412	809903488	604770560	62139028	51625832	280731104	268236464	219423120	179925936	78752528	198258160	180104464	259089408	213733984	629143232	579703232	105555944	82622944	32519864	22125374
stearamide (18:0)	Lipid	Fatty Acid, Amide	C13846	HMDB34146	25054120	24710082	29034216	33400576	32219078	31345000	48569976	47198952	35686608	28615812	32068570	24564776	46140448	54650444	43973328	47932888	42314880	44800440	32161810	29578812	33278360	36067352	47644936	50886748	33641540	44709364	40947728	47150116	26832880	27851656	44201836	40614800	34487560	41268928	45686764	44118740	42873824	32039276	27251668	29332576	49680936	41078256	41566656	44498296	40433232
stearate (18:0)	Lipid	Long Chain Fatty Acid	C01530	HMDB00827	437557824	313213312	450805376	228818016	842310912	224978864	480667360	172573296	454804800	167827936	798427648	707055488	1645129344	495886368	181622624	205163872	507102464	184556224	462361056	308677184	519788192	244082960	449873312	205895024	678835968	222172048	491960000	198962992	626886464	467336288	784973376	197833232	1082745344	221535264	750010816	517378176	246157904	626925440	180980096	388659232	155591568	308372640	173431184	322648864	159960160
stearidonate (18:4n3)	Lipid	Polyunsaturated Fatty Acid (n3 and n6)	C16300	HMDB06547	465288	96775	585307		458100		359385		331423		640372	606870	575996				1674223	234656	720299	413053	587523		963785		912902		870715		916838	390796	1266065		495887		777656	968986		188706		195401		197139		256747
stearoylcarnitine (C18)	Lipid	Fatty Acid Metabolism(Acyl Carnitine)		HMDB00848	4641130	3380915	7932024	6594680	5939323	5034112	3124392	2552401	6192199	4783666	5437043	4932660	14514557	11744516	4455955	4334337	6034066	4991385	7091459	6780996	3961977	3933353	5813972	4156500	5332902	5015996	4953550	4155386	6212666	6299748	6645708	6987662	5859938	4106046	5983128	4361351	4123850	7088149	5012094	5944826	4658966	5594211	4709823	5557115	4239160
stearoylcholine*	Lipid	Fatty Acid Metabolism (Acyl Choline)			4296544	13388911	7326422	8259611	6322522	6286935	2388814	3659155	5741267	7703270	13630891	12424628	5566555	12616061	7145651	5770025	4663959	7943215	5459386	7540543	7717583	14878841	4592326	5912190	8059561	13664957	6877547	9894115	4817457	11467641	2866375	9952241	6601159	15039976	7983020	5269258	16497972	4337525	8328019	2454034	4199111	4393990	7330075	3341203	5363872
succinate	Energy	TCA Cycle	C00042	HMDB00254	83543952	73069456	91601784	66379588	87180520	79485424	67138872	70129440	86513840	66283984	84366192	75549448	79152672	70169520	64897900	76272872	86920664	81925600	71290848	81326600	73725784	73741248	79205152	76957312	73679664	75298464	91585712	71049296	98403592	89225600	75523704	74260912	80041192	65959392	77277728	76439408	99105488	76943800	57179644	106651432	65035488	80013320	60056784	55664640	68648584
succinimide	Xenobiotics	Chemical	C07273		1153898	1084086	806354	1084706	721821	867173	1015261	2273693	2233022	1725729	962296	799795	1620497	1954776	1276832	1755648	1162191	1248285	1849688	1500785	1294261	1319352	546711	743707	1215759	1520896	857857	1954147	1167847	1416947	1017643	952335	881030	833222	1051604	1685480	1995508	2086867	1093144	2554870	1889617	861198	1907100	1020591	649635
succinylcarnitine (C4-DC)	Energy	TCA Cycle		HMDB61717	2545772	2413812	2169598	2455061	1415645	2008574	2135722	3667079	2479003	2887228	3169009	2390086	1627093	1928793	1793391	1721804	1557358	1961432	2077872	2255729	2419887	2006521	2045053	2605119	1870737	2240520	2507029	3137640	1998062	2354485	2676367	3541241	1233882	1206614	2051878	1522967	1990297	1205262	998961	1289416	1567903	1528667	1583248	1996727	1496974
sulfate of piperine metabolite C16H19NO3 (2)*	Xenobiotics	Food Component/Plant			605248	454561	31211	47418	32713	50067	45516		328860	390008	186546	183091	34311		109773	89581	106132	113345	100162	66934	66876				54269	42762	86605	79256	252721	208014	42852	53208	566116	603245	62034			757546	732844	1081880	712495	734818	487960	315465	240943
sulfate of piperine metabolite C16H19NO3 (3)*	Xenobiotics	Food Component/Plant			306460	226289							181372	184431	75496	76074			51549	29631		36070	52926	35772							32806		126991	107287			288916	262071				385562	337975	524233	354220	388577	234002	144603	131201
sulfate*	Xenobiotics	Chemical	C00059	HMDB01448	60545152	52349524	47255344	43356924	38729748	34357576	47560384	44121368	47872164	41076052	46638516	45925676	50585324	39915312	39931576	42115828	39848912	36928208	46673616	42783216	53546988	47664764	51577644	43546432	50230544	40875768	42184204	35285936	45833332	35384008	60928588	53970516	50846604	39942840	37721948	49060280	42091440	40598648	35482424	56001496	46111160	44050320	33328716	48165204	34032864
tartarate	Xenobiotics	Food Component/Plant	C00898	HMDB00956	242556	1853201	178592	960565		1713839	17326	1369059	154919	1285465	200048	205693	403723	774197	1424185	1581331	189064	1428138	315687	894695	229757	1628276	111664	2745692		831155	206461	929133	205735	897550	324247	840384	134563	1386297	393249	230844	2692239		1197877	233173	3272454	164689	2026068	112740	2701510
tartronate (hydroxymalonate)	Xenobiotics	Food Component/Plant	C02287	HMDB35227	1688200	1557614	1445058	1469287	598815	677641	363209	614142	1405371	1245606	1566524	1597659	1779756	2030286	2125514	2071322	1362532	1443156	1457857	1281866	1865329	1684348	1426335	1561688	713929	724767	1789344	2295299	1107264	1311105	624971	769246	1025166	976985	2631784	1458818	1654279	1201514	1186066	1426885	1334509	1100098	1122452	1025440	804602
taurine	Amino Acid	Methionine, Cysteine, SAM and Taurine Metabolism	C00245	HMDB00251	133684688	117689640	234664560	191032032	244515904	206533232	154269568	116148720	289321632	201753856	178223136	178562432	263891360	177316240	177255088	178355536	243939664	242824784	199709632	212655040	163913840	187311616	219216960	191782864	202065296	193688976	195794096	145769392	248189248	218094560	93667600	215912336	195905152	147204976	213563280	116106928	178801184	224664736	130892408	188331904	141321920	237083504	155759040	234564912	187475888
taurochenodeoxycholate	Lipid	Primary Bile Acid Metabolism	C05465	HMDB00951	1242895	92493	85719	66669	199328	70383	82850		226326		1122541	1012131	684164	155521			216245		2260132	780217	1040495	137808		261275	329912		59332		1822765	379868	150709	87461	694915	113161	273198			106602		1154829	96819	549546	96664	125891
taurochenodeoxycholic acid 3-sulfate	Lipid	Secondary Bile Acid Metabolism		HMDB02486	79011	39563	94672		97001	66802	120677	61077	58214	37133	171874	197379	217944	32844	66550	39318	135054	47549	184715	128983	173777	38976			37132						38484		318208	151683	73255	77078		26611		444405	115875	158222	36065
taurocholenate sulfate*	Lipid	Secondary Bile Acid Metabolism			738491	466863	427351	593910	1107800	1041014	1150375	983766	910842	586597	268799	267831	463183	253154	1352440	1257395	285663	183053	508981	602386	514847	587801	400151	590390	775122	645917	129061	92648	179639	135020	269963	293865	925809	656176	234463	198393	226131	285706	231129	840272	426389	713848	470756	556196	599333
taurodeoxycholate	Lipid	Secondary Bile Acid Metabolism	C05463	HMDB00896	545416								346299	103583	299889	327091	202230				68885				959884	127588		85787	249192		62160		1684300	419393			105723		270184			97295		565152		232837		132416
taurodeoxycholic acid 3-sulfate	Lipid	Secondary Bile Acid Metabolism			295787	169949	41283		81327	45799			191632	109628	100137	110997	127755	34731			92105				371576	145389			64029	45298			47187			54748	128469	60031	59821	139247	64603	66907		312996	90843	168495	43231	121076	63358
taurolithocholate 3-sulfate	Lipid	Secondary Bile Acid Metabolism	C03642	HMDB02580	766755	545251	368464	209915	950750	950553	502312	276834	2527340	1582975	1319699	1251806	602427	160145	139336	208925	1376870	756938	324170	317928	1595541	876017	1217832	561281	250612	228379	411555	115409	689872	285144	177441	160513	1538338	1114111	562786	1201932	724589	806006	374730	2713432	1108221	1704527	610499	794941	388204
tetradecadienedioate (C14:2-DC)*	Lipid	Fatty Acid, Dicarboxylate			150326	73657			76201		116403		96812	46797		71811	127856	50398	32565	42111	91047			61269	106145	45062	115318		91485	50149	39149		97447		181676	81755	73018				47105		30150	169508	147023
tetradecadienoate (14:2)*	Lipid	Polyunsaturated Fatty Acid (n3 and n6)		HMDB00560	4242867	938269	3141009	1283213	7031186	977904	11110359	837879	3111293	151018	4439597	4378923	2521705	372402	1141059	1797223	2920773	125286	4699093	2286346	1579156	324948	3767272	218499	8325037	607419	5335471	236275	4624760	2754950	13713621	667028	7275869	723400	2521610	3103153	733735	2205025	138930	1784125	722687	1102240	170651	1003949	212506
tetradecanedioate (C14-DC)	Lipid	Fatty Acid, Dicarboxylate		HMDB00872	371110	123104	90539		68123		168225	75920	305179	81923	123064	151284	142263			94249	175507		148532	96865	264490	100622	176924	72270	135874		86898		203804	87642	205163		108041	37797	96739	63354		153345	61639	256554	73414	133711	52654	115825
theanine	Xenobiotics	Food Component/Plant	C01047	HMDB34365	698109	985866			2784408	2097761	4467784	2262548	1355496	497258	819698	493251	4604728	2280051	286278	245455	403050								2261085	1435421	583403		5549526	3604540	21807192	13823734	3375089	1743284	3013686							1637489	573578	2234654	970846
theobromine	Xenobiotics	Xanthine Metabolism	C07480	HMDB02825	14011899	14110017	22649402	14703198	20190488	31403950	21947280	20942988	12441848	8535527	14671502	16682819	13114203	11237171	21602692	21855392	47725152	38043072	129016560	88314456	2344055	2285014	37152652	28745520	24792090	22799294	41224276	26600018	36390256	48059268	41827072	39287900	9574055	9646011	44298620			8071236	6980378	2018908	2503316	37362868	30690904	10686607	7183984
theophylline	Xenobiotics	Xanthine Metabolism	C07130	HMDB01889	1057445	754310	1230129	1114496	1584478	1375264	1207193	1118605	615306	489005	1794411	1828473	679439	457108	1608316	1543015	3337007	2957070	4597594	4153473	139265		3112295	2678531	838680	639837	436818	470121	2549959	2279777	3082116	2628262	743448	720123	3037390			410101	427749	246607	283309	1082860	811007	556120	385945
thioproline	Xenobiotics	Chemical			28100536	31742232	39357304	31152960	31707818	31922384	47843000	17594436	38240408	36707056	23459248	27069932	22673144	19533136	28852160	32159396	31270692	28090252	25251468	23412984	24524924	29633220	30360988	29010928	23709764	17819852	36496244	27900944	31137484	33842860	30268784	30980820	29916846	29691404	35897420	29924140	25797310	28660142	29712684	31977324	31854646	38908440	33913440	32534898	33104474
threonate	Cofactors and Vitamins	Ascorbate and Aldarate Metabolism	C01620	HMDB00943	599380224	523123552	497193152	484655904	190997440	183401216	91915600	97556184	504538464	417169888	424596800	374740288	506137728	472350912	690856320	665687360	486928992	509379520	542679744	449857504	642819456	566713664	465724416	420100992	119187760	112884672	653102208	580044736	387530880	328721248	162236496	174838480	361020384	261676896	685741056	441467456	388372640	378558368	307492512	557886528	503186208	364371520	301581312	307253312	280285312
threonine	Amino Acid	Glycine, Serine and Threonine Metabolism	C00188	HMDB00167	931314176	645780160	583669760	492289248	602613824	479127072	613526400	446804128	618281664	409078304	807471040	771989568	645680640	421374400	516655616	532093024	482195040	341778496	511277696	426542496	783265856	503800000	620349632	351974592	482256224	323350400	691575872	428090848	567493824	425365632	617064064	441141280	678881920	440026688	455560736	762225216	581982208	644010496	464094912	584414784	389437824	715708736	448437088	906108736	505607168
threonylphenylalanine	Peptide	Dipeptide		HMDB29068	261657	320047	290685	471860	572891	550687	240530	323635	393437	532588	391250	359253	500533	344665	323145	286675	402369	269547	446178	545099	386413	297879	219511	231482	291433	181592	355483	779991	189938	343853	96023	143734	338579	155266	525119	211893	499254	265173	240280	416106	328613	310969	318214	569375	738480
thymol sulfate	Xenobiotics	Food Component/Plant	C09908	HMDB01878	2360666	1512398	114049	98553	1412732	1134872	179119	109928	269201	145971	8930386	9240438	1898721	1239560	189520	189590	129316		12073499	9358695	80445		62535	23945	9019022	6388624	1513556	838045	295529	182432	409266	310442	430279	275643	22548858			140160	78159	1946652	1627215	255013	90443
thyroxine	Amino Acid	Tyrosine Metabolism	C01829	HMDB01918	225812	217050	192833	176130	282497	282911	241098	166252	311160	251101	312653	296196	302628	227905	198285	166973	307001	266703	261385	245068	167659	180246	127789	167404	230841	183914	227308	144755	304081	283441	297474	253120	353654	283345	212497	234220	209326	268549	203762	167468	153713	196715	189486	140116	165167
tiglylcarnitine (C5:1-DC)	Amino Acid	Leucine, Isoleucine and Valine Metabolism		HMDB02366	1365909	1578362	1508329	1669618	1305377	1424832	862911	828524	1565584	1523234	1098106	987718	1692098	1608517	1079027	983174	990962	1025771	1116688	1069794	1292090	1338584	1227703	1160659	1236521	1159484	1324875	1020138	1117955	1009398	1270240	1371108	2058448	1700243	780234	1097573	1089791	1153580	1057736	1487969	1440076	657804	537441	1257713	1157822
trans-4-hydroxyproline	Amino Acid	Urea cycle; Arginine and Proline Metabolism	C01157	HMDB00725	373053856	299990080	99100104	95835272	140553248	125756760	108895352	82556928	88048088	62319300	165152544	161429600	348569504	231359152	127002312	127304608	194568160	154208256	77513104	68614656	164932768	114327440	101537024	72220960	118012968	96584408	163968064	108386080	120996704	110048568	70230512	70826080	165731104	122847752	104815800	122372984	111886048	145219472	125291712	179027216	139892400	133491080	87065920	219878688	141517488
trans-urocanate	Amino Acid	Histidine Metabolism	C00785	HMDB00301	10963046	42506644	6209846	17125832	1468243	13002755	5566727	8267185	6853642	10242283	5735241	7180487	9015916	23883608	9361902	9968685	6727297	7876448	5014824	14495554	5882432	9181506	4404095	5497118	6618718	8475829	3292735	10126230	7484527	18165270	5345971	18524100	11507711	24432854	7233257	5119588	14709574	4886276	17377228	4129043	10008704	1982864	7334898	5248692	11085199
tridecenedioate (C13:1-DC)*	Lipid	Fatty Acid, Dicarboxylate					140732		94762	75663	243227	91694	348492	128214	163847	175999	160032		69125	141889	292766	117878	145087	220167	141458		106332		92513	56899					121937	55424	273514	91706	117040	295589	80429	299725	96838	984781	591680			123691
trigonelline (N'-methylnicotinate)	Cofactors and Vitamins	Nicotinate and Nicotinamide Metabolism	C01004	HMDB00875	32933524	31372596	79583784	55084792	13920513	15262074	78963392	62267092	51328236	38221848	18279720	17913708	25740120	16672192	135021200	136224880	72239864	55714180	46356052	41878564	39630440	24458974	52483656	31371008	32252992	17215940	38809620	26000152	9436045	7746788	24155268	24162304	71553960	43160984	10738575	68210840	48133092	20686480	13075943	44312004	32035900	20855940	12212091	22836712	11005706
trimethylamine N-oxide	Lipid	Phospholipid Metabolism	C01104	HMDB00925	118890632	104680416	76587368	71016552	70984096	37882920	19787970	15483909	68386176	46814436	68910984	63779776	108375416	89451344	10150596	10601816	59995368	50261904	30608696	27540968	38169224	80488512	28784412	27037406	55386104	33399452	58172504	36214036	30278252	22561560	73767904	67978808	71894208	54434536	124781400	32676678	27644446	51879796	45359896	49632564	71682800	66589148	61850520	50284048	34139324
tryptophan	Amino Acid	Tryptophan Metabolism	C00078	HMDB00929	688940864	420532352	662185984	494002048	590877504	434356064	646242048	323335648	708753472	423149216	786624832	660641280	792003456	519209792	396255936	383841600	686589696	498722432	832744064	744372544	926182976	668156224	518138048	226475568	664646016	446026240	687540224	428128192	831537664	626867776	621712576	498793248	671406784	519577664	829739584	596083648	455083040	644135744	390286624	651420928	410706816	792837056	429571552	763747264	447199104
tryptophan betaine	Amino Acid	Tryptophan Metabolism	C09213	HMDB61115	61070852	55762908	71488568	71786656	184472320	187232592	292127616	315897088	80481816	72941736	129355056	117440688	195235344	190377056	144783936	143922032	91301072	87498576	243871456	247275648	132611248	124180448	77797264	73442856	180863104	159353248	16227747	16459319	121247992	125763192	179422720	173381968	87307008	82727184	90047608	454770656	491639552	23322932	22206540	62189520	62308316	140738896	135429696	57570096	50822712
tyrosine	Amino Acid	Tyrosine Metabolism	C00082	HMDB00158	357274976	177192976	338325728	237099664	289271168	214653040	330675840	164925232	312861504	157901552	322795008	302234016	360330624	199356896	137455520	140774272	300823200	205445424	356337728	302389408	348843232	220249440	313615936	131481048	304230400	175423312	251115152	142630480	428139808	316020096	323768832	179853200	334011872	218623664	323889216	229196624	149067504	246858064	122081968	300832288	170784160	384408064	169170576	425656960	205360624
urate	Nucleotide	Purine Metabolism, (Hypo)Xanthine/Inosine containing	C00366	HMDB00289	174914544	163806336	174925808	172995552	203806304	197679184	187163328	178148032	154063248	152492976	155554288	153971056	132427784	130623632	220653472	224876576	187868544	188235424	174102176	164843744	171210048	166462704	171009392	157960912	188790368	172580688	173931888	170079856	156895808	143076928	157092096	155534496	167294464	161468384	171457632	143569520	133674744	209964256	193666688	215934448	191674784	172293712	157880688	215557312	186258896
urea	Amino Acid	Urea cycle; Arginine and Proline Metabolism	C00086	HMDB00294	874843776	722327296	648191808	569460992	499954080	435651296	471367488	398679328	709232448	574896960	698746432	687632640	811739904	613877312	395201792	396615200	808107904	668052736	845852864	756334848	714668928	582152192	765082368	561836800	672601344	509090720	635844672	494146112	484974336	401676480	476621312	436792224	1224997888	1062616896	427886720	540663168	493897632	580157440	492240224	952206272	809487552	483821664	337294336	644259904	476429472
uridine	Nucleotide	Pyrimidine Metabolism, Uracil containing	C00299	HMDB00296	9462246	7985813	21028552	12970679	23348368	12865314	13979156	6047151	24476848	10848958	17130880	16306457	19452914	9817154	11085905	10434019	18067420	12892052	19763424	15513234	15177075	11956963	16597200	10449926	25196448	23540210	17945428	12476789	17593586	15307765	8851136	9981261	19552862	11227241	20191976	13399657	8608415	14558918	7423787	9764435	5922155	15591587	9627272	18373862	9711112
ursodeoxycholate	Lipid	Secondary Bile Acid Metabolism	C07880	HMDB00946	1694402	398517	68037		306189		91961		353690	103704	733131	717973	492292	135802	122059	131393	631018	275632	114707	33160	496895	246683	93501		40946		149254	73548	621931	309425	664076	277144	204108	84566		90405		314217	118589	1891163	415579	599045	234785	139168	59694
valerate (5:0)	Lipid	Short Chain Fatty Acid	C00803	HMDB00892				278990	220077	284578	228274	200979	533315		225546	99511	2171636	209289	378446	360064		351794	296065	573870		265082	159364	424963	341086	385634	433781	373672	358989	289554		1220745		100329	204439		420851	363012	337113	252156		179273	392955
valine	Amino Acid	Leucine, Isoleucine and Valine Metabolism	C00183	HMDB00883	87196416	50020000	72295184	55387020	69291952	53493444	63343472	42191808	58720288	35302064	59143448	54693676	76009440	46772152	48143140	41717444	72086104	49380336	66312948	50658336	78473808	54937940	71251040	39792972	69661360	45134584	59989008	35422332	83575408	61516924	62779236	50406080	59099408	38388604	66322628	73405936	59760960	58573224	35174180	85171624	44623068	67103984	38322492	86972320	49015432
valylleucine	Peptide	Dipeptide		HMDB29131	194052	213354				230896			352455	171868	109085		171300			63043	96849	152547		188308	55066		123517	153370	105535		173217	108968	114841	82298	175488	166984	123716	114596	159761	89324	130046	205911	125431	274671	178666	361912	153705	211651	287864
vanillactate	Amino Acid	Tyrosine Metabolism		HMDB00913	25644						56809	58840	42889	23318	38349	38409	23092	27422					48097	49008	47390	30355		32312	37134	33278		29268			40331	30284	52071	27918			48903			65694	56800				35135
vanillylmandelate (VMA)	Amino Acid	Tyrosine Metabolism	C05584	HMDB00291	148940	135290	99060	71541	119116	98134	160551	128309	141626	115928	173481	176331	69997	59274	97023		133281	108692	187705	141290	88915	90374	140357	132589	92315	84302	74286	68083	107129	93919	156343	97163	75338	95247	90153	154425	161221	70669	66005	199891	229617	137463	76458	119662	86694
xanthine	Nucleotide	Purine Metabolism, (Hypo)Xanthine/Inosine containing	C00385	HMDB00292	14952797	11541055	23194494	19224794	23019544	18004862	24402024	26538182	21864966	12940246	16189047	14650298	25542858	19026896	17116148	16690543	25774216	23815748	18139246	17474894	13732899	10241427	23234758	21465906	27547020	25725594	18366730	17966358	29972574	26009668	11055035	17050762	16828500	10596206	26041156	13568534	10008071	17827726	12455714	13725744	12318784	17200982	20110816	26491112	20257844
xanthurenate	Amino Acid	Tryptophan Metabolism	C02470	HMDB00881	1487099	446907	1092605	427823	647557	100395	506674	77485	813086	271245	547687	486627	969336	427457		82138	486130	254695	512323	619716	1023534	788021	300931		1727267	470657	812831		718128	424601	1139300	420706	462129	157218	714030	766671	302160	427086	114269	590056	244321	1616473	551300	1917361	259101
ximenoylcarnitine (C26:1)*	Lipid	Fatty Acid Metabolism(Acyl Carnitine)			1215970	789542	1365165	1372640	1222619	1067546	714961	765227	1412730	1209431	1539916	1463837	2321306	2049455	984268	1024574	1086914	1088233	2040194	1902286	1453892	1196492	1144488	1091531	811762	753402	1187388	816737	1371860	1425900	1014308	997643	921209	835369	1384954	926065	1007807	1106630	967112	1123687	994485	1227892	874792	1270466	1191678
xylose	Carbohydrate	Pentose Metabolism	C00181	HMDB00098	724626	389494	237697	450124	812527	374289				687662	884615	584806	636464		476482	640229	910184	416276		851885	1006527	576156	752300	480800	819946	538991	731703	543736	862573	697352		304139		362949		639529	192870	2070064	593089	1133728		1856329			567817
X - 07765	Unknown	Unknown			7749802	6525754	8106960	6414253	5749879	4861837	2235919	1758074	1469731	1211580	1534304	1567265	1390344	1048671	943592	877142	2612138	2115977	1057739	929683	8025314	6579586	3789193	3189262	9593138	7250812	3344532	2600040	12121344	9953945	16981528	14216948	7224980	5539794	83982	4535233	3903278	525326	404194	4979860	3819155	2448962	1946385	13173506	10093434
X - 11261	Unknown	Unknown			3841700	3312391	18197226	15135278	4644508	3101051	9218027	5604673	5327331	4114400	2815397	2642536	2849309	2015791	4371471	4332866	5467106	4125118	5195248	5084323	6499994	5128078	9977852	6930103	5878694	4390746	3716118	2917458	5415242	3791502	15156602	12488096	9157499	6694517	2044104	13830932	9090386	4241428	2927935	24865252	17604422	5995400	2944920	3484785	2246593
X - 11299	Unknown	Unknown			202246	159082	536834	485542					2300921	1955013	63635	58102	47460	31080	2665074	2623744	370599	302855	236941	210397	2928757	2715960	722342	739897	127178	108065			1277201	1139303			50642	47762	4764896	206063	188207	160399	94312	84454	76541	60226	82743	134271	111145
X - 11308	Unknown	Unknown			2251701	2024176	2826209	2402494	1339002	1372528	1175489	1164428	1261549	1000160	2107423	2138740	1725954	1442697	1077302	1126969	1796555	1526338	1876708	1650971	1203880	1178846	1828164	1561656	1589209	1369329	952677	870191	1937638	1741456	1127417	1051945	2178054	2055511	697926	1108915	1038554	887604	740412	1449239	1281632	1321379	1176614	1499589	1393907
X - 11315	Unknown	Unknown			846345	834302	581708	640020	609056	641660	864081	823536	704060	605139	689643	852779	950783	939572	964482	758358	906746	868635	1025000	1120266	919868	889885	803172	785495	465082	433766	674144	673437	570460	568028	542954	507326	655924	472872	768850	698305	570107	567986	474812	934710	904606	652117	633088	679836	495588
X - 11372	Unknown	Unknown			12852756	13199829	8828692	7322812	11985467	10560164	6230310	4105303	11498156	8587516	9150127	9384042	7206967	5579557	7094334	7420645	11966271	9910826	4977872	3840407	5761631	5143960	15668191	12448109	3728993	3750450	4298907	3546161	9090052	7131677	8512537	7724200	11126028	9120318	5035586	2313612	3736173	5501884	3687370	5925281	3973597	6067667	4860477	5621704	4478025
X - 11378	Unknown	Unknown			10418873	9678097	9765591	9907080	11022960	10088474	10359344	8437790	6175656	6904844	13893874	21646960	11299666	9441823	4529659	5090423	7551293	5581813	14442879	19303124	6679170	7121713	10071569	7898118	16777496	11124577	5494300	4420375	14922743	15421791	6416827	5139558	10678662	9814602	4164437	3816235	6690690	8551961	4126020	5884936	5378013	9356813	7667409	12234728	10552386
X - 11381	Unknown	Unknown			5675470	5669393	19236044	20966392	10240191	11302061	13392954	15893326	15948916	19958872	26755384	23790756	10141337	10701326	14426187	14794831	11743762	15457298	10110600	9601476	10407550	9872249	13795355	17161172	12864976	13345540	10388159	10138923	10128026	11441662	4681806	5233384	13481500	20462548	12748316	4686663	5185365	10673800	13030236	9252354	11934350	14968199	13171530	10608524	10977571
X - 11407	Unknown	Unknown			26893	35415	48181	49257		54739		33430	47609	1330118	35051	41888	42672	1476413	278616	44391			105398	804987	34608	1513236	186514	45763	39913	2614611		28448	59013	62890		43170	41709	75128		37347	57106	60127	76547	42257	40784	190152	41540	68896	47521
X - 11441	Unknown	Unknown			428868	47691	92288	204501	45762	129010	47768	183444	948603	475762	661330	622590	944616	1202031	47790	51915	121910	99215	425596	414101	415562	413849			589551	728125		86080	305030	592907	124943	136379	277781	283283	99014	731232	800620	1056112	447933	670894	534383	131859	260935	41145	110868
X - 11442	Unknown	Unknown			616970	101900	109510	252472	90374	181516	48612	275732	1246900	606735	776602	836272	1211808	1528022	106181	93544	161711	124704	588235	567933	517881	503144		42822	690899	916437		151151	422923	804083	174386	180636	360997	378903	161686	971094	987182	1406738	605008	900807	750581	216116	345910	87169	174660
X - 11444	Unknown	Unknown			452232	622825	1354702	1943048	445686	433918	537584	567066	712792	616876	785305	813623	803580	890306	752758	695843	459567	506477	528528	630635	252378	289599	362078	468322	1281415	992281	917531	841375	451132	624740	914239	797263	375802	306995	661032	845190	746139	683862	702188	464325	580682	642581	1064178	1181779	1927177
X - 11470	Unknown	Unknown			354655	361949	416637	891911	232029	166943	300763	248413	280906	200063	177180	157173	415143	258061	447492	445014	325528	246471	328620	332935	164602	122018	86345	70388	461958	214577	711974	518396	136134	241051	380865	246161	186243	237096	280400	378475	260331	300818	200148	245813	211985	430032	432839	568921	965950
X - 11478	Unknown	Unknown			160789	146087	1208226	942429	251443	321585	407201	446190	335038	293131	34289	168710	221492	290992	293467	309450	458286	118782	99845	362200	181636	288581	546226	403081	298490	206249	329911	347765	245636	350288	784065	595139	573606	326055	227507	836416	763886	248623	272119	1888937	1610489	400344
X - 11491	Unknown	Unknown			1588178	1218989	24859	39861	175038	110560	125566	73062	423765	250597	681037	776268	486481	288500	516415	464447	75956	41439	1389534	1080297	415224	291507	237388	193986	57606		58665		461490	318083	326104	261924	150133	102125	177987	103179	78177	449724	353222	510458	367070	278907	232788	135656	96268
X - 11522	Unknown	Unknown			1394510	384249	346239	900213	628796	926863	448384	1162324	2964541	2208724	1362755	1292471	1739863	2030938	962604	985023	691760	650009	1701745	1610957	1370036	1317252	248559	487856	1227040	1388411	306796	1144941	1299285	1864239	668099	565604	736814	744825	851546	1641783	1614968	2685321	1336199	2663825	2290060	993047	1329316	657412	748518
X - 11530	Unknown	Unknown			1397427	406394	322097	822047	599242	823919	429498	1050992	2540039	1833341	1348142	1218876	1795778	1989522	902636	848596	684072	596565	1505318	1368843	1250277	1221343	220791	401186	1184021	1284300	283034	1122547	1234449	1696782	646989	525543	854733	750380	753107	1627265	1485909	2439760	1198743	2414951	1935592	926790	1218116	597040	722728
X - 11787	Unknown	Unknown			74180536	75362024	48009028	50744064	65387740	73059344	65096832	67840624	67669848	75570728	76749728	72837896	65867304	69068032	54102584	56023396	68728848	75711328	55823016	57672936	74579048	79058552	45490936	51058656	65915032	70580176	69146656	63379232	63265152	59867896	74085720	82996872	64519088	72921224	61050364	67050916	78198856	78729712	78534064	61886056	62495552	37123164	66958232	75098888	81092840
X - 11795	Unknown	Unknown			5438060	5941224	21080308	19154512	18535868	19055156	36302624	33281450	16196233	13988354	19266182	16701803	7802385	5756117	13176376	13502411	7131576	6950447	13513021	13098559	24330576	21298324	19364812	17989472	25589604	23534964	4655959	5025712	17436754	16309099	22459904	24022820	12880628	9802158	9383137	7475991	7594927	6140009	6681582	15425516	13879837	6902704	6303172	6530098	6428833
X - 11843	Unknown	Unknown			6300329	8861968			64667	77558			164977	174418	226403	215384					190472	163141					1065661	1170669			5854469	5325394	1299643	1598292	48504	71001	167466	163010	93656	1583775	1500446	48062				2024949	2839969
X - 11847	Unknown	Unknown			33155050	28623130	13448515	9377221	50213644	53276020	17109516	17483104	16814922	9925635	10413039	10577352	8781569	7274943	15320346	16908688	20473318	13487798	18455502	13001775	166538	130928	4561104	3396829	17147284	15126718	1462316	1735035	8687233	10726496	34190448	24454960	14324199	14419159	5340444	3167649	2815501	13133995	10524767	467384	453181	26073952	20601268	1801449	1003540
X - 11849	Unknown	Unknown			17429814	14622497	10576632	9916826	10926846	9467413	7168514	6917002	4733446	3538580	5907482	5935310	6875947	5844467	4576086	4509602	2532311	2222305	13130000	12187042	397286	367198	1805466	1669608	3509062	3254168	803540	628200	6401214	6014627	10378688	8899401	1031076	760317	4357793	8615374	8744478	820267	684353	1583770	1338352	9423928	8046683	2133147	2191808
X - 11850	Unknown	Unknown			4262478	5686909	34683		76559	83346	44555		318427	264973	147999	166354	43424	22769			254510	199561	33590				1304901	1258542			5653913	4880856	1746224	1683524	46602	59522	453682	349300	73360	3093108	2856648	180218	115596			3496632	3607714
X - 11858	Unknown	Unknown			5852188	4432562	4440348	3415574	12615016	11131514	9075323	6835431	3365190	2270862	3225113	3176228	412768	274790	1826871	1768855	2786208	1838823	7061510	5379331			1728714	1386171	5589276	4373555	126322		2653727	1945470	10780935	8308211	19782956	14441886	745276	113328	98118	5041362	3912436	119323	83571	1460963	1155565	71798	76300
X - 11880	Unknown	Unknown			14930545	11474309	9048795	7330534	10444475	9464022	5672798	4493741	7526502	7371229	7840157	9237789	7121041	4937383	7454337	6230619	10157951	8500127	4985164	4364272	3948319	3919102	12925578	11182198	6628867	5203721	4722579	2677414	7440028	7248373	11047446	7056692	11953085	9415260	3633096	4915668	3383960	4534825	3430845	5757921	5031820	6830405	5515740	4450429	3381887
X - 12007	Unknown	Unknown			336259	121081							157235	49095									45498	22978	78015	29489									574615	278592	322856	108678		46608		35275		1644971	576013
X - 12013	Unknown	Unknown			1186937	1254586							96691	47637	51625						46018						161005	123097			729920	445350	241898	218008			101139	73746		303110	307578	68893	41194			444902	357529
X - 12026	Unknown	Unknown			82992	106866	67112	90320	61436	64962	86560	100347	71891	76688	70922	79266	41594	56168	42006		67804	81891	118349	99532	58314	84635	38962	66463	80475	82589	99932	98264	51392	90302	106112	149967	68191	100455	84857	131146	134975	107288	115484	67517	88378	60442	58804	56688	70558
X - 12100	Unknown	Unknown			4936766	4691699	5811318	5573053	4762910	4908978	5777643	5426988	6639334	4934903	5442827	5400975	6652590	6225050	4293262	3593328	5145319	4474814	7453184	6170757	6069056	5660138	5153807	4046623	5627669	5042453	4694634	4614971	4856442	4744257	5986736	5393800	5813652	5636125	5516754	5802194	4460728	4741195	4153768	4328932	4484142	5966172	4657859	6424437	5027705
X - 12101	Unknown	Unknown			2220455	2712271	3317711	3725240	2281460	2971640	3064766	3199549	3880192	4421273	2851061	2470753	3146506	4240481	5158351	4710612	3530521	4339626	2770804	3170343	2737517	2992373	1848889	1892960	2214162	2344146	3007327	2936027	2326698	2253250	2883890	2984661	9272161	11815891	2577019	2138165	2024455	4312806	4322559	10261494	11812159	3516087	3562498	3000849	2259696
X - 12104	Unknown	Unknown			1754113	1246909	3074314		303262	1808674	1167045	4346820	3103509	431599			1157441	1807381			1025996	219950	2041643	757394	633638	803638	1423687	189359	2067214	1698191	303258	2177490		1580913	2396962	1134137	291324	222648	1473578	736554		461459	364926		503370		524777	1269346	564911
X - 12117	Unknown	Unknown			1211303	1422787	2985390	2978393	2219919	2098913	2365987	1821544	2191752	2095333	1527440	1520102	556255	438756	269120	384079	510893	662249	1980705	1685851	946147	1012200	822136	1166133	1221332	1399082	1036292	881748	1127567	1289515	1325319	1519256	608221	352894	916446	1002762	1058451	756243	618297	310054	303964	594573	705901	840993	1014347
X - 12206	Unknown	Unknown			1412532	1343815	2230007	1960256	1633490	1623607	941255	924039	2654855	2224961	1371775	1322086	1392869	1194810	1661988	1842868	1572588	1799337	1560039	1612280	1839306	1922309	1414563	1372146	1071502	1136816	1728897	1860583	1366577	1433857	1028680	1108550	1789239	1606320	1637967	1533753	1632215	1666971	1414759	1335057	1161583	1204804	973184	1428471	1260582
X - 12212	Unknown	Unknown			574870	412907	163457	65564	54927	25119	497126	234989	598921	458540	1629645	1790877	2453720	1924747	101837	56276	214130	124610	1272424	728621	183826	97420	67369		667492	233243	1296688	453976	227522	161484	1007725	667241	193570	106591	175652	120351	92079	686058	524632	1046233	679657	508945	326424	166401	83681
X - 12216	Unknown	Unknown			79936		140440	62881	202347	88985			1006588	569622	267877	260424	100742	34274			576643	407633	161671	106307	74375	81785	151294	106048	34667		124814	70377	85803	57102	137291	71525	93875			200896	177646	383966	129792	418344	148700	86757	28242	65004
X - 12283	Unknown	Unknown			121349	155780	202063	217304	211425		2614212	1392843	2206191	1505673	1577274	1544823	409432	76964			827107	438312	2268259	1426912	871626	644526	455822	434421	466824	239767	1074001	631293	130805	212124	986514	421218	1035625	566863	1245882	1221677	637929	1323527	727385	244275	330048	514330	241978	541184	278621
X - 12411	Unknown	Unknown			222428	105937	49692		38775	20465	28003	21425	155379	60816	68686	68004	177060	65301			124749	71998	87494	69485	83034	43357			51463				196179	99767	53269	34035	104027	76313	60954	39299	20014	33913	22951	288389	253550	101198	28781		55086
X - 12456	Unknown	Unknown			157479	151501	83252	79825	157273	192622	36766		45692		58294	66747	24488						59401	32509	99473	67439					49704			30288	52632	65931								87525	52545	109711	94888	52715	54758
X - 12462	Unknown	Unknown			55857548	66138500	24801008	33941576	20655006	21098976	42231908	26753716	27159102	18335200	26365132	19068500	32519974	41652704	31707028	28484212	42639292	39616704	34756608	29300348	22421536	29796566	24293090	20535112	36010128	30038546	30088170	30677290	29697976	40337016	19830000	37619500	16627756	16631758	24135404	62367856	43725680	28818924	17505954	26203952	14045656	25048318	28563190	30101416	17188760
X - 12472	Unknown	Unknown			1026452	672292	578771	506789	1379474	816134	822062	382903	687149	274580	377335	353207	1127743	359452	554503	593568	1409763	354701	464127	682083	313580	98775	342911	171332	784262	455643	364757	188774	746499	536636	1211803	591247	4528846	915777	325624	436629	262488	2101515	684585	2157632	550013	395501	102981	268360
X - 12524	Unknown	Unknown			35866984	23726500	16719661	9410419	28230580	14123274	28342378	17340252	19548664	9508571	34351924	29014192	39183936	19432306	14445447	19333622	20748180	10171729	43799036	28825774	19313916	12984475	59284120	44126964	22415290	13338717	23456826	15640942	48075024	51337972	33947100	12775829	32075840	15069200	61581280	22801124	15330706	17250856	8246689	14836535	6333815	18697740	10873743	16636210	6698063
X - 12544	Unknown	Unknown			80944	94397	78850		29579	64719	98305	96566	94650	85721	89397	81760				20180	64625	53846	201963	189955	7143702	6464973		80181	1894547	1468560		96413	121854	101443	1800042	1568618	73189	50675		11974314	11000332	108531	64115	68156		986771	813826	146049	94233
X - 12680	Unknown	Unknown			2877366	2192865	2100265	1433394	3133090	2634433	2366009	2744556	2341900	1787718	3109188	4375909	4184690	2888949	1440473	1529076	2115727	1138486	3465701	2539892	4243365	2213726	2099172	2046352	4140750	1850143	1878952	1322793	1505804	1740699	5438560	3560213	5044181	4634112	1875681	6290453	4481444	2267504	3056020	4599522	2844055	3159201	2502669	4968418	3842740
X - 12707	Unknown	Unknown			71407	52852				33110	150536	95282	125855	95816	39389	61297	32258				59550	46844	274573	215713	35361	50414			57883	47721	64484	30288		22401	35975	53164	194507	161982		41796	35504	181292	158663	86903	72605	58495	65031
X - 12729	Unknown	Unknown			278248	245527	80696	79910	144787	167551	427948	331969	570181	516090	178698	227980	149054	142342	66531		95823	103503	123729	136933	207307	218874	94735	106560	239512	223808	196783	157470	246432	263117	213435	194063	419437	398609	80582	95902	85710	303476	239813	325877	248548	201798	175685	62606	69148
X - 12798	Unknown	Unknown			78435	103312	581276	398968	176289	304918	363379	471024			728733	709967	793507	799685	769656	661485	413969	411395	688973	606797			349530	273884				152864	2183151	2597153	165041	135842	314316	348365	654727	976714	738838	318700	323810	161785	114199	557103	650034	480872	300964
X - 12844	Unknown	Unknown			334188	484801	888096	970103	488253	400772	461546	425818	327159	266323	454620	483048	514097	476107	375448	313004	359940	363660	503918	596623	425106	547126	291900	263002	629842	470416	706929	603504	451581	622083	263401	249147	227659	263917	391031	392242	363903	404933	359959	271155	355128	277926	420061	614346	650932
X - 12847	Unknown	Unknown			470446	344428	169004	103225	317398	221494	47197		222947	148020	49113	49222	95493	35242	57092	37484	119620	61378	120810	94762	91042	52162	73834		1167190	512570	2016511	1097805	228485	141380	44912		398198	230214	3135567	30738		52069	34232	494758	361646	331463	202031	70544
X - 12849	Unknown	Unknown							1395192	225624	181105		2018277	528622	139002	167100	132781								254706	40143			106019				84715		685634	268686	191868	41223		22416		202830		1056505	178334	107481	49730
X - 12906	Unknown	Unknown			199475	130962		62325	82653	74532	50114	80500	163514		79465				58645	39819			57019		147956	65583	88859		94652		78436						96626	82018	77632	71940				107549	99102				62914
X - 13435	Unknown	Unknown			6684498	1960286	5752782	5333139		3146832	14207729	4010478	8988305				5933103	1491429			8230102	1714277	7743319	4027506	5044113	1604828	7746246	1463815	4796382	1825315	7122547	1115291		5263301	16712634	3119682	8142002	3786994	4855924	5153003					4769183		1049035	5743750	881368
X - 13507	Unknown	Unknown			465356	528089	681391	407284	113027	282073	2256126	1897686	561099	392295	955355	969402	447340	214190	811862	993982	585831	453795	986380	759044	653050	408388	591560	321640	451097	382043	732120	591695	176606	233425	1561756	1456549	1726555	1579813	448446	1103227	846739	548582	451713	363289	433744	444861	291277	765596	539837
X - 13553	Unknown	Unknown			91793	70216		62124	79625	101920	137931	137444	109454	81956		85648							84144	68936					86179								173851	155195		80919	77335	84494		91285	85848
X - 13658	Unknown	Unknown			569625	445747	1024169	855584	6489209	5657387	33611472	29353936	76444	66597	104528784	108780584	3473289	2781139	1182869	1070297	70956	53819	308545	295981	576528	519356	42357440	34735728	158859664	133549032	4515520	3890260	878466	885624	561526	466535	48107912	39594432	1059048	426928	396904	94505	64318	237703	185158	2093052	1864221	953286	835505
X - 13684	Unknown	Unknown			608135	557693	1791613	1449629	1017712	1062400	2011749	1841195	704962	556182	1802283	1903394	1276960	1328019	601080	659990	1275262	868315	2325383	1845455	1082897	1050925	1622770	1113091	1934072	1170171	649532	893241	1629294	1687230	1240782	848858	919474	1208945	2851570	1855815	942610	2071828	1967785	1826137	1668478	1343096	1996712	1700664	2581210
X - 13728	Unknown	Unknown			69530	80031	200375	155568	105069	100053	162185	116661	74185	70847	77790	75393	163477	118989	162166	116155	224732	191246	584096	545343			179847	112184	148617	87221	319193	174692	247602	181818	150801	163270	72238	54859	165835			88573	65977			171055	89252
X - 13737	Unknown	Unknown			1177333	1007732	926211	949756	892880	915074	916498	969762		669324	587933	793471	727774	737418	815659	718313	747705	697382	966493	977641	695115	548997	777591	515033	833990	710786	720538	676637	801766	791843	967483	946410	439455	775899	590977	951710	980695	629059	645523	869181	906335	810865	604554	724152	548589
X - 13835	Unknown	Unknown			675158	648810	485783	463875	431313	450382	168241	130917	196458	126369	268223	284980	112583	106909	179854	154879	184251	173615	122668	132364	417497	313000	165739	126607	463435	318708	288457	187271	115612	101049	81138	66616	892995	755034	94926	232949	192727	564846	429637	584318	526247	158657	128875	81914	62567
X - 13866	Unknown	Unknown			60424	56420	116339	101882	215786	163566	97484	59248	93215	58127	82616	97290	151619	100953	63009	71111	152996	108503	89359	87203	93181	76091	140950	127379	177965	134766	73979	31885	125422	116544	132257	125458	146052	121054	236687	803131	639130	128856	102610	500063	393713	81203	70966	79122	64240
X - 14056	Unknown	Unknown			56976336	83037416	45218288	63214120	25635644	45285760	36825732	28824432	39617024	43843584	20778338	16693342	7449390	31562334	57233856	57025572	18735392	26376354	23298920	47233280	59834504	42717864	46049900	53043600	27296268	25366434	35705016	31661102	75678120	73389528	46814604	60002676	25129216	61979600	77872232	43416980	41635520	27145110	50360464	50026540	77520320	36654200	71140944	50249096	59812064
X - 14662	Unknown	Unknown			212440	93076	178435	90485	272756	194567	385586	269495	196222	69744			188315	61738	284396	242600	130562	30308	111919	91883	247746	171337	61584		65597				43024		224510	123983	225090	141962				169869	75417	557604	313108	222353	97295	74955
X - 14939	Unknown	Unknown			346341	301934	907328	667911	1685444	1317534	1278469	987492	848013	757680	316423	344985	309933	276943	598107	576110	516349	416600	381752	405822	665588	531238	610897	318898	390841	298239	452107	435960	355815	339673	1514406	1195951	1070795	746056	263053	708505	699225	418873	377854	692439	614759	1346868	1030900	692482	589053
X - 15245	Unknown	Unknown			266934	978110	237766	817829	119014	672637	93749	803958	70597	294797	253681	216747		883521	457722	498976	101373	267765	136901	565297	871402	435816	95652	606103	262092	830807	104909	408638	730459	1101397	245047	626597	177172	1316978	911273	383019	734362	39515	1064316	349090	1845180	148723	1176246	150290	899565
X - 15461	Unknown	Unknown			4312340	3627132	3281247	4634006	3843737	3033036	3919034	4740690	3121169	3604838	3795278	4130749	2871366	3862447	4239860	4457305	4576514	5312066	4442113	4032561	3182651	3183167	5531652	4808336	6035532	6060567	2614037	2174680	3315981	3940547	7089869	7047316	4783786	4781101	3589282	4168201	3041140	5501183	4467561	4493633	3410098	3397937	3321539	6004517	3109983
X - 15469	Unknown	Unknown			4836732	1957772	6955400	6015441	10479783	4103457	19187568	6179813	8925656	1985418	4766602	4440844	8166692	1833041	5260170	5521008	4820845	1389107	8202908	5753926	3521189	1418594	8470781	1672193	6082615	2179501	5522198	1171944	3711447	3766779	20421322	6080994	8553417	2896848	4509125	9120685	4383625	6815153	2245860	9780094	6822000	2602649	989609	4595005	749975
X - 15503	Unknown	Unknown			86665	49986	88712	34096	70770	32697	64380		105779	46823	69755	77020	57056	33918			84490	58303	52252	61490	79057	56735	47841		43140	22175	47063	23695	61688	42107	259483	96613	60870		47338	65680	55504	103897	54640	85454	56463	46681		93676
X - 15666	Unknown	Unknown			1225925	821604	1010111	650794	819527	908177	1298357	829589	1272367	636048	1080328	1102627	1500390	1078300	761251	673152	1410246	900319	1450284	1013684	1485416	1051112	1106812	384576	1135028	984807	1145944	1203492	1084461	1129078	1322955	895173	979089	682864	1763073	1096664	705963	997208	604327	1023308	638719	1295859	715333	1602925	651494
X - 15674	Unknown	Unknown			215767	410780	114165	268079		48753			52055	157031	154549	128148	40822	330395	352915	305773	82998	141161	59893	148196	389902	266493	60341	110813	23762		185487	135063	83854	82989	25674	55565	108399	357677	322331	220903	244459	64531	304692	218767	465865	74805	138096		174808
X - 15728	Unknown	Unknown			742726	573113	240284	116025	330138	107718	552320	264955	240790	167796	51152	64710					1030120	571796	1628738	1099985	1096388	920818	128523	101472	360865	171771	1092906	633402	1061059	806687	368485	292748	1268133	714873	180827	211762	136489			875389	806879	570898	492393	465235	152635
X - 16087	Unknown	Unknown			27672		97228	82962	60896	58235	35998		72375	49803	42082	38619					34595	25519	58889	65141	41415	37878	47947	52430	112169	87517			100991	52457	104649	84174	93796	46400				92765	73124	47671	27389	36337
X - 16124	Unknown	Unknown			4045234	5435270					27063				13325163	13883433							6483716	5089268	14063252	11610016	3177401	2956464	6571183	3772398			13000638	13637606	15800505	15327906	10049939	9074723		3437695	2524585	12857497	9155207	1705803	1820616	7046436	8873997	12112508	7576758
X - 16397	Unknown	Unknown			282615	541076	724195	956627	426038	1174103	1315947	2479484	1122975	2013396	384064	403428	544581	1254512	1554659	1415164	692129	1187766	1067109	1009427	907605	1110623	570126	1146606	475407	955052	596779	922336	465726	688456	1348764	2001634	1030789	1095071	970971	1160543	1392419	560219	1069356	1701528	2588260	554413	1119135	451372	574230
X - 16576	Unknown	Unknown			369512	392860	125882	144207	409799	410858	206684	118021		111182	330398	265781	346347	210009	173754	204892	577470	409272	226224	162654	278265	155327	200670	101530	110787	82844	294963	211904	217717	143799	250828	253529	253803	138213	168400	214128	214423	166219	138461	580733	489163	274827	198382	276859	121159
X - 16580	Unknown	Unknown			432563	1076792	1527301	1664056	1239776	1913850	3599964	4415322	2302362	2896951	1282045	795561	3496038	4665953	3283567	3137309	1822062	2392739	2587912	2575665	1463045	1376259	1163568	1939423	1138044	2409313	1216800	1499181	1440747	1743377	3930680	5691625	2846910	2056299	2346953	2310881	2976077	2314597	2689575	6021306	6367941	1405492	2195380	2084797	1720162
X - 16654	Unknown	Unknown			961969	1062452	133358	117394	768377	228070			646080	290851	188100	156595	101281				84053				548884	310702			161319		215876		136662	141599	322133	157479			116144			217334	114333	329325	162787	129903	151604	362763	106899
X - 16935	Unknown	Unknown			400543	351540	211002	177846	124363	125240	139640	94536	134758	89865	257568	288817	158946	145659	147876	170734	191158	166579	267121	208883	95694	85072	131041	166697	172010	159908	71614		66484	56161	105781	85627	278931	236579		39326	37318	34276	36934	198253	188741	116544	121424	159962	150763
X - 16938	Unknown	Unknown			204758	156141	257384	192166	191114	122939	157538	44165	266453	166020	322252	372228	423897	351160	106163	76277	203880	106480	302544	244509	215000	215060	156602	104365	407991	448138	193894	131466	248439	364107	159053	171226	280200	239807	172280	379292	336675	303316	274188	239895	182538	198678	158525	194718	143397
X - 16946	Unknown	Unknown			97574	47456	61095		47689	61598	68709	73035	268726	164469	101472	120602	181271	197409	57840		59455	51156	107796	94900	81959	79544			133025	194614		28829	128153	142984	74733	91758	79209	65747	46410	165933	218756	273613	153781	263405	213915	62874	78000	27169	39830
X - 16964	Unknown	Unknown			1961813	1066000	798388	1419395	1163096	1274271	2457549	905043	589793	473630	974497	1085689	1416759	1911556	1258534	1309186	1845312	1353699	1132260	890769	1152131	1311415	879350	538093	1354975	927569	732756	999080	1426670	2688485	145760	876905	867592	757271	933829	2457524	2243228	1653550	1415995	710610	389467	934720	1308946	1655147	1468473
X - 17010	Unknown	Unknown				31784		40550				42738		51141	35520		52704	47505			32725		47160	39154		26949	55664			59485	36018	30418	42663	57703	36073	38116	48859	45287		52630	39669			84805	50541
X - 17185	Unknown	Unknown			87855		273025	97886	958697	393010	716942	294701	1381450	772416		53538			533909	495405	361820	172095	1688702	1129042	526624	240127											71110		2447646			44854		141818	79117	98915		386887	153204
X - 17325	Unknown	Unknown			71937	69287	107105	22474			78129		39058		34185	41449				36468	136510	86382	362177	268432	159124	79381	31842		51870		271185	95222	42726	39465	39506		35991		217173			31239		46455	31297			87276	28445
X - 17327	Unknown	Unknown			197110	173719	315504	258471	423765	186377	325415		346398		304176	450337	846996	218066	166957	129817	922101	160317	271738	367395	240189		200429		656844	207670			366442	314789	826944	223312	2290272	493797	198732	114623		1825219	407981	1265704	337276	177251		141995
X - 17328	Unknown	Unknown			10544137	7847418	124493	61040	751366	484215	323302	147578	233015	75257	837785	761393	1256759	447309	39700	48877	1191781	974297	137468	114964	681784	428730	2606973	1187357	291887	132395	1075091	492991	531380	388680	138930	125784	446689	269460	691847		32223	104382	68626	238979	195311	532010	239861	1077913	533914
X - 17335	Unknown	Unknown			179119	128695	262439	230749	428998	292275	639905	340035	303467	163405	292143	291390	412409	209795	276287	258296	280282	134767	342537	250176	198162	91261	314236	122415	355632	160118	272110	101648	177858	154682	606095	273558	496941	242006	242613	363914	263359	269955	152888	500673	460601	167375	111605	139080	53131
X - 17337	Unknown	Unknown			2639247	1379388	6678927	5416443	3940846	3129484	5469422	2758697	4736909	3035370	3518095	3229113	7419134	3213739	3386185	3270060	4113627	2611931	5207190	4851642	2252059	1542729	4322166	1481495	3449689	2074458	2829144	1241109	3079987	2545741	5543842	3714842	4865743	4255327	3250324	5276440	3109044	4502666	2968401	8269715	7949255	2873257	1882796	4305142	1586547
X - 17653	Unknown	Unknown			311864	264377	214886	165702	146582	97589	217996	282494	150272	134867	191960	179842	151854	135649	150414	100529	183167	161164	171402	162602	116749	90427	200462	194524	232590	192342	98249	59647	105858	105486	152752	128417	218843	179512		114175	83263	115348	85235	123713	130584	190963	162799	91408	95966
X - 17654	Unknown	Unknown			404719	396825	469970	432861	306272	354880	394548	426892	340380	271434	474584	512171	356875	312860	227267	223522	334538	328653	389227	316951	279744	293952	511320	484684	551535	548976	274980	173878	352818	338141	335928	324357	383035	277888	174542	305544	251780	280065	243288	284310	230901	451915	399212	343708	277247
X - 17655	Unknown	Unknown			7121951	2394896	70883	62862	265602	196417	1570014	717760			1431852	1587528	64303		89610	55364			62580	26043			112119		446083	134881					523004	276845	2089708	800035				35706		197922	34055
X - 17690	Unknown	Unknown			223183	162630	459098	363465	98831	62922			69070		104518	103751	277392	165981	50347		46697		845762	592628					1677254	584512	539994	235291	74581	43305	31999		194698	94700	3657789					332377	256830	229669	136194	71984	33684
X - 18249	Unknown	Unknown			130306	135602	134212	115042	128554	86607	61082		129043	102377	105538	141893	98070	66483	145561	165109	147353	116172	102261	66342	150906	120432	51911	51217			81808	40495	112449	84872	53567		108866	60866	199918	154695	144529	186158	133228	229725	179383	130641	106337	142612	110672
X - 18779	Unknown	Unknown			347846	275748	570563	586273	542258	584016	609514	757843	884087	649327	439052	401092	909605	583488	639154	532002	408110	303890	523213	897470	466297	528701	446717	483399	622317	533309	592037	503938	546574	646579	202412	269884	339680	195499	275010	596859	466769	457650	337882	839257	395882	358597	379138	395583	535318
X - 18887	Unknown	Unknown			61932	65768	34722			35994	62436	32002	33150				53829	42417					40511		43757	47299			54004	58613			54814	40265	94639	63889	101144	101920		62412	54886	77395	62195		46385				24320
X - 18899	Unknown	Unknown			320410	251925	266988	198158	232082	219032	236390	158817	238060	176505	136051	160647	110914	86439	93554	71132	207851	132973	255900	186544	180754	141260	363254	345084	247273	190566	79229	43360	148294	132406	266445	219660	372676	287995	151431	230870	204619	124098	74322	174340	137231	156703	107106		37470
X - 18901	Unknown	Unknown			176345	133322	24280		139139	166690	183888	114888	40986		1004522	984949	217025	130771	136249	118217	1571477	1280516	452872	364794	36847	33710	84026		274459	204333	96821	62885	195802	146847	49723		162402	123100	490665	260397	227903	266357	193090	431244	259179	1189750	830369	132307	95211
X - 18913	Unknown	Unknown			4323455	1585180	556064	242805	472343	214264	4680544	1230040	1517202	555704	628700	785038	557995	242491	376025	326487	740463	319663	665682	674231	693460	321327	1219007	429051	528021	184584	500112	330166	1154302	426383	762608	325994	2195359	631891	7848922	596984	299218	514424	208886	5770879	1907267	1144048	300880	942189	240160
X - 18914	Unknown	Unknown			133927	118541	113602	87292	93912	72296	74831	58902	169239	126169	122522	132687	107920	90608	150442	127292	149909	118529	176767	144065	169787	153924	52228	40107	38390	37074	87551	62164	108481	94390	49520	34588	102049	80979	211027	187055	162845	234142	166184	263057	221119	109829	87701	161445	142725
X - 18921	Unknown	Unknown			108234	97771	405152	261674	233708	152733	391154	277246	185025	144163	113039	134127	101892	41347	310600	275073	403800	181145	139057	147445	150096	56977	316012	86212	305164	206362	90800	55349	162265	171628	543664	306970	491507	211679	66543	566629	370610	197143	109241	1770075	1102717	107497	58988
X - 18922	Unknown	Unknown			67525	45892	46669	41929	133226	116093		47244	73987	42752	69126	65433	76293	68505	47859	60299	34460		69116	59416	44032	43280			51245	32547			26160	35593	44916	58931	196829	167843			32738	74773	49679	34495	39586	60377	64264
X - 19141	Unknown	Unknown			303270	252115	25501		99969	91943	527008	425342	348529	262588	408406	443950	87384	69074			49038	40764	472828	442026	225926	179996	234620	205444	276869	232019	84417		543311	489540	253995	202716	229837	176558	279550	136351	126284	164400	121816	186550	121120	143493	128333	166384	141812
X - 19438	Unknown	Unknown			661748	808848	301432	732435	120546	389273	306665	441249	171423	134665	90061	373897	47916	385690	306550		297906	167677	321882	618346	1019652	252204	263566	156531	328434	253541	110202	231974	660678	584439	441283	447048	294356	687563	1173705	513948	554259	233703	33010	606117	1879667	298548	519458	340673	628330
X - 21258	Unknown	Unknown			493536	495216	707140	635264	2277942	2024739	3720626	3231626	3698012	2935501	2273979	2257965	1496317	1152285	1162225	1243095	246386	190581	4858416	4296592	1237742	1210243	500498	424403	1250406	1011273	1707275	1304167	8050403	7313968	8958892	7101321	1005274	798556	315793	1639367	1539663	345838	299238	1510477	1447470	1636687	1471327	664979	577889
X - 21286	Unknown	Unknown			122651	204728	298591	253639	468990	559971			416940	382947	769561	815754	150638	169614			359871	344409	255045	216739	145491	190507	253870	407860	226435	157553	279796		282873	304319	357986	393882	166615	107636	383748	234309	279631	422016	434039	494682	469040		97792	196085	219049
X - 21295	Unknown	Unknown			177914	76529					160785	34298	125833	49571		68075					118607		138465	84416	98760		74525						114393	71399	396041	151322	147274	82230						646167	174321	175360	190161	90872	25576
X - 21310	Unknown	Unknown			630334	666127	668069	540540	673182	444478	178598	327395	830175	762728	728532	826016	765199	634107	496713	432595	714010	633494	592154	563724	616300	627301	495617	545417	546990	542983	701685	492254	655994	610407	792002	872431	168261	220430	594584	549580	537896	991213	917499	699040	639205	173902	193781	589280	476971
X - 21312	Unknown	Unknown			49330	47444	134433	125023					90724	83334					38754	39750					99647	79464					137188	80216	71466	79307					172938							103504	96802	21090
X - 21319	Unknown	Unknown			207964	166468	418992	329906	226271	290633	323007	501313	381758	322729	60663	154305	162103	139024	307821	280935	184737	80722	241445	143264	134081	183808	223615	182588	152956	117649	184404	144695	60353	138824	601878	462692	307879	342419	54650	385253	392456	206842	137466	466975	390211	377041	443417	146733
X - 21339	Unknown	Unknown			644328	660985	616472	520345	601216	558895	601382	535415	474825	475071	632906	618155	501908	506005	514150	497242	881127	779265	427945	436825	358573	355059	653029	665158	465517	359869	358006	290776	635624	638161	350811	377943	992109	802016	285825	253514	234374	288919	221781	670114	574218	323596	257958	230177	270876
X - 21353	Unknown	Unknown			802217	263304	452990	297033	996814	183416	1735949	154154	501504	110526	681058	754633	467406	158627	312347	328149	583674	151126	724729	328203	357683	134736	741263		991810	154609	714474	190321	919080	547031	1973073		1332357	224260	564586	706416	202193	607686	104940	769016	388454	288520		278918	58653
X - 21364	Unknown	Unknown			552440	478529	342707	273282	401019	335719	394028	250857	400864	322314	378588	359118	485978	360317	214347	206844	318674	268339	229405	298991	397156	371833	182842	176815	236306	177586	645520	462665	303142	294301	349270	320891	360428	268498	278034	491029	449512	875871	753820	469738	284572	415964	363460	389889	344989
X - 21383	Unknown	Unknown			131430	118597	244487	216932			96965	64586	152339	132841	83468	91555	78620	58246	66761	75702	134032	122973	121105	103978	283245	276533	80257	62011	82847	62653	103745	61472	91514	71440	91111	93080	382418	320938	131320	117388	100347	99751	107708	158957	129993	62640	47312
X - 21441	Unknown	Unknown			286603	267214	323647	405002	233591	261648	541784	542582	74296	58447	117128	155795	448418	306989	484139	475961	143378	150865	616627	631645	219139	249320	252731	239290	272719	304675	284011	340914	69134	59662	83647	93591	219111	204016	156147	200365	278257	448771	405712	333078	286997	748989	782568	539774	611723
X - 21442	Unknown	Unknown					463488	319199	79415	73253					21589		213616	135554	357457	341038	47872	42276	211129	203648	70597	86064	232631	198193	116281	80162			643639	595747												81672	75416	173450	119919
X - 21448	Unknown	Unknown			86984	37291	44931	49617	36922	61790	27518	54105	212572	158433	95064	97103	143447	148783	58499	46074	53695	38825	103765	96380	68130	83773			98621	149999		26530	104398	124186	52205	77675	57743	64138	48274	141013	141817	228870	129776	226336	194577	58057	80878		40071
X - 21467	Unknown	Unknown			357958	328558	227729	163292	184030	213991	196104	172518	181779	182706	201446	210193	250676	191968	132053	84920	160997	193855	236307	205874	226126	251083	29976	75407	314767	256849	148382	152178	139521	126469	221266	233925	94372	119943	100057	186478	149892	354142	315494	191017	215175	192800	201783	173521	190648
X - 21470	Unknown	Unknown			444799	393821	322926	217314	264172	290927	329413	360045	239975	192341	101545	97189	321500	239888	148572	168061	108473	75470	166410	144719	150489	193047	62660		92926	81531	554347	372676	189328	181694	184939	203018	311870	309530	216595	294026	303252	267193	232014	284249	209861	418704	377747	471932	420581
X - 21471	Unknown	Unknown			191904	144507	126240	147536	168212	172001	101475	145622	77192	71540	94486	87281	209521	170285	122471	127382	62147	64180	84610	88093	140151	150978			142052	95989			35710		129173	134027	158248	94193	76428	142676	156239	169863	127558	147491	135395	179034	137603	97652	131336
X - 21607	Unknown	Unknown			666567	507527	460542	320864	949811	688814	1280455	763470	791081	339840	490134	478007	351044	193509	575000	655033	524476	169782	207562	148205	755975	386117	671113	333352	559894	317166	415686	256104	826230	454773	1117986	540993	1441270	907432	632984	365755	199222	295218	132672	687050	403024	262330	151378	813680	442867
X - 21661	Unknown	Unknown			2016499	1550161	965449	752620	1146603	1105911	836668	595457	715735	398023	701682	644317	277176	139183	461159	468900	810104	552219	1234419	1168651			222631	180538	402858	258430			357280	280376	2097644	1676170	530141	435807	128224	43831	45376	250410	146826	47032	48246	505751	405038	73720
X - 21729	Unknown	Unknown			3837731	2882791	6804386	7084410	6075701	11157067	7927763	3946280	15199531	5644180	3096070	3173325	21125808	4713890	8504576	8102597	7882020	8045260	11746954	14975484	3688743	8555388	6940831	7306964	8798798	10466746	8823429	5934572	9171584	8645077	1422736	2312731	5523784	3099543	4618956	3332370	11842313	10058380	3962852	8275684	2260798	6562464	7471749	4503024	5197531
X - 21736	Unknown	Unknown			139018	125708	191725	156514	128075	143888	84765	109479	341637	219755	167332	176609	229781	213674	265821	434103	295232	342569	255310	227346	149672	135467			117287	119044			208522	224921	335843	348066	894869	736830	210986	145555	138892	473972	377840	970904	804591	206389	173033	171298
X - 21752	Unknown	Unknown																							591271	596189																827585	822713
X - 21785	Unknown	Unknown			1828565	1698896	2081554	2191229	1265050	1200912	1005175	817907	1428194	1283966	1865712	1883478	1501854	1359770	1258170	1172798	850702	937534	1931164	1731439	1486052	1344934	1317631	1153390	1218560	1002743	1248077	1205758	1352406	1158783	1225816	1178375	1040587	1011396	1364222	1487550	1483701	1211852	1137383	1508542	1431664	916701	758479	1128796	913100
X - 21792	Unknown	Unknown			270830	191918	194084	135678	161647	82192	400976	188856	256651	145421	123203	145483	365777	193294	122762	143875	163393		73835	109155	257182	233090	259670	122869	280892	124983	147639		190470	75389	415871	245930	172356	99871	152651	191903	87771	66031		84826	71300			143851	37733
X - 21796	Unknown	Unknown			144417	62685	82222	81571	87366	102935	79969	221580	212580	128326	124123	80665	185948	159382	75354	77308	126167	88254	109747	111337	143073	84951	69912	73478	108399	139885		161176	69384	121104	66028	65800	88654	58851	89663	95288	170725	172424	69422	119097	105049	69306	103788	66240	63352
X - 21821	Unknown	Unknown									208955	86805	194215	125182	134475	146534					85078		191731	134936	76318	48434			36871		62789				76872		94054	41729	115276	103179	76552	135628	62296
X - 21829	Unknown	Unknown			88886	80979	52237	61407	81520	102465		34971	96265	84195	67768	46235	84831	74441	110962	86976	73500	72438	63044	89871			33582		75414	68430		27910	63437		82970	58741	261269	203932				170056	94262	181366	113800
X - 21834	Unknown	Unknown					34516		102507	51322	141654	61056	67930	23836							240937	136901	222812	138716	63462	46490			77157	20358	172927	65602	83573	60787	38794		124911	85639	58976	105556	68226			60486	70670
X - 22162	Unknown	Unknown			4121490	4127202	5472587	5147290	4721189	4434636	11042600	9660801	7717653	7110195	6483307	6350883	3515203	3446809	4797340	4580119	7076176	6719349	7328189	7285573	5960646	5948687	4265024	4059796	5446533	4849362	6157446	5524673	4382546	3878076	5039813	5357561	8108951	7706825	4972674	4266066	4331300	3879041	3416094	5695379	5617366	3992214	4336918	4038731	3135847
X - 22509	Unknown	Unknown				72864			826573	238160	199680	136551	372959	153637	209062	187388					156020	81263	616717	400169			292238	220125	90225	85856	50003		150452	127150	719007	451635	873033	511420	30830	47659	22750	343965	141786
X - 22519	Unknown	Unknown			1266299	837947	2634126	2387514	2973085	1249169	5971902	2160171	2560534	812690	1264384	1130930	1820298	714694	1797649	1759128	1852886	768552	2505310	2135784	1095017	495867	3141245	694207	2085321	768676	1677241	398467	1395113	1034586	7134084	2755088	2279805	624271	1349489	3081770	1424810	1940256	490290	2894907	2340918	719585	286572	1398832
X - 22764	Unknown	Unknown			1159571	237314	2816547	1769559	4259247	572278	3708849	296895	2239333	232340	2988000	2845166	4034631	342030	892592	853720	3033659	225198	2975307	1187107	1189070	85253	4322943	238111	4102586	359454	2179645	113890	2407332	1377517	4633956	201455	4697246	439700	2582184	1097105	365804	1568851	168994	1901835	734547	932927	233761	1013324	145153
X - 22771	Unknown	Unknown			405560	327942	314411	334130	324349	293195	409131	174028	341865	284735	332567	313170	414077	324897	324407	371998	367799	321842	334466	255111	357063	303088	345687	267939	334259	246340	389254	333605	360506	436786	258280	239917	377716	257175	353228	451249	327270	386515	295279	320995	209531	358719	296735	339504	282908
X - 22775	Unknown	Unknown			338319	370456	310572	368476	356741	311733	281485	392669	370666	408880	341671	471196	436488	361719	360237	406327	301608	343638	412388	308294	309170	312601	342834	366861	343259	325852	376406	380941	318599	379798	317388	379792	439842	333528	316090	401469	357988	376083	321931	326300	341438	341995	332041	390451	305428
X - 22776	Unknown	Unknown			78525	96930	127790	142802	113260	87259	49203	59977	78191	81671	67797	106970	73653	68828	213341	99167	62369	98414	129817	132335	89464	85682	214140	142303	96452	131124	74083	70358	119342	113613	61669	80803	49403	57664	89452	82857	94547	79974	82356	95474	108964	144654	85878	75877	107013
X - 23294	Unknown	Unknown				541240	541858	503413		289720		783195	321700	349204	243178		163388	164496	450391	451658		478631		337475	434511	397209	440182	457126		339710	404871	736100				482632	1116277	788624		817955	513105	225477	364157	1408849	1073580	643869	637293	408398	284272
X - 23295	Unknown	Unknown			1181183	879505	785840	429005	352790	202783	2121595	792801	376025	179317	615855	388933	590950	147883	222544	241590	618183	298765	471655	289048	907850	289538	879276	255794	422508	142471	396268	312515	1588566	872873	541205	215881	2364862	935338	240207	1662139	751061	231840	138948	1439939	431396	573897	88333	228219	108315
X - 23297	Unknown	Unknown			520248	93903	422834	288831	897031		1149427	260201	382363		514520	543457	769965		199120	211143	657368		586960	189486	353227		994769		761969	114055	688603		576649	371174	944683		1126022	131784	555305	403920	137010	359598		421611	186638	311767	110097	449430
X - 23314	Unknown	Unknown						436663	392850	230727	831145	281629	24321464	22099084	790994	954929	756462	401351	1509475	1476336	3614872	3531603	743883	592492	10871806	7816549	633437	614611		321610	5108064	3156653	2689177	2479680		281925	314563	231201	391111			476305	524337	1014150	678060
X - 23369	Unknown	Unknown			243968	135027	314924	164239	358215	295980	170162	44826	501546	301822	191612	206631	262156	149826	155099	151759	272225	241855	484936	333190	382985	348353	211693	82874	360045	235156	582056	429166	195835	155587	204814	144879	170042	111201	344850	234469	195671	224797	119968	130862	67360	292780	130177	258076	125719
X - 23583	Unknown	Unknown			4762927	3822926	7034989	3681127		1605341		647784	13990914	8228624	1241898	1944897			2647096	3250083	425512		1636108	4358942		2024241	1244731	1013785	1054042	1186544	927790	1051137		651525	905811	411176	1170595	1220661		475787				1062295	1899965	1855225	4001907	661775
X - 23587	Unknown	Unknown			7241084	6111282	4761467	4604760	4878640	4927587	2534870	1632445	3328501	4035264	2998324	2484624	10519961	9043505			4539671	2779368	3681037	3922747	2577615	2514350	4260176	2815567	14908589	11495067	34840840	32277950	53777720	42687932	2684586	3046170	7072561	5756040	4283374	6172364	4696445	13712907	11226910	5049016	4954028	7639118	6278666	5759747	5586727
X - 23590	Unknown	Unknown			1090965	1093507	1028703	1071270	645603	762326	829300	971527	960400	799747	640036	907472	993431	1009911	526775	634045	653122	640604	678998	513642	767108	689023	949667	749476	1313251	1226878	520053	762730	775841	1009838	746427	699242	683284	808155	746122	1186680	778581	953418	936403	604370	643310	676064	675375	827379	824554
X - 23593	Unknown	Unknown			3281615	2874800	2451524	2368556	2440293	2108211	2701907	2195766	3756906	2504787	2873148	2962695	2361775	1766696	1711606	1988052	1972005	2235941	3349486	2401123	3592919	2483772	2582778	2104703	3180463	2130766	1996717	1487993	2713681	2289722	2713280	3031840	2454301	2305404	2250910	2775443	2396289	2585059	1687114	4588249	3051191	2979674	1750140	2254801	1692280
X - 23639	Unknown	Unknown			25648866	21903886	43598812	24984558	12318661	21501528	47605460	41879800	27854330	16702439	14607447	18952092	41435040	36200360	42584112	41830648	38102060	25438424	35106864	20652204	21954984	21070124	33684492	17950564	23869132	21187536	12254629	14734218	18426968	26961126	31428796	27206938	17426482	18757116	31075650	31986020	14895318	12141506	11297985	17222604	14685881	29098964	21833912	20128300	9801988
X - 23641	Unknown	Unknown			317118	380366	152984			193026	247984	194711	189615		195107	170132					130142	136336	482850	51744	52046	306447		177255	218134	231259	147258	118315		173223	309766	298037	166048	171145	228467	182196	110626	146430		231892	227967	281530	234253	286456	262140
X - 23644	Unknown	Unknown			37879264	28173276	103837680	72136008	20542840	18599492	10018302	7683052	31603638	20672566	176410192	177793040	121745760	90547808	34760548	33751216	82972888	56927960	183372080	159167968	76223704	50652484	23102048	14905205	25074732	13138472	8832049	5179678	59198576	46552348	3447626	2808232	23543732	15650540	7367881	55375492	41487456	16599453	10711194	8036955	6804718	41915180	26421190	6926433	5721570
X - 23662	Unknown	Unknown			127594	220729	796531	643334	248907	216031			508318	310040	334964	415255	108280	69376	740730	541880	1851193	1959216			325922	486080	817800	1112409	1318968	1494341		77866	471676	455855	3605633	4336154	150169			427231	492822	1810314	1525928	857653	1120384			2875456	1828227
X - 23665	Unknown	Unknown			2988126	1606815	3441211	1490214	3827021	909389	4322623	846262	3944563	3085970	1811948	2098340	7568032	1562735	2229913	1830963	6296409	2216316	1995700	1427722	4258974	1909188	1234035	907476	1933319	1493072	1591614	1707336	4000184	1252513	3130544	874297	8013631	1056453	3364057	2891179	1064506	3576398	898384	6038261	2377304	2457513	444358	3580861	548188
X - 23666	Unknown	Unknown			298669	259034	135794	151923			330101	264917	199658		482486	434950			116878	123960	187099		248109	168538	175254	108135	414327	200375	197095		336921	205460	212173	151534	256608	147944	325319	307642	200103	512470	306430	282985	302011	482240	356643	95810	100125	227558	169590
X - 23678	Unknown	Unknown				52376	81426	88623	147346	146305	215656	160480	114631	52626	92495	57968	126770	103580	134055	112891	93395	74491	110717	97099	57400		145501	51250	135446	53949	112353		50385		177393	102908	219859	94211	78885	145195	98488	86570	66273	214301	215775	38283	35063	75729
X - 23680	Unknown	Unknown			679887	489079	899917	619954	480622	372870	953187	533601	415186	193404	221300	177766	209787	111669	360070	324206	356610	247544	359827	299678	282704	190038	998601	343241	513438	324918	281328	120199	335722	324054	959195	603006	468479	431669	230845	650086	409219	241297	161800	1712219	1187281	360121	154014	288455	79093
X - 23739	Unknown	Unknown			1110046	788592	841175	681590	926138	770291	1136018	803930	1026020	620453	801879	807612	1446923	865015	421125	471599	671245	713091	665505	710493	791874	498120	666324	471364	703933	448554	582952	262317	717511	334606	958305	681723	1202982	449534	673277	1791488	963083	790619	684187	1131677	716321	906504	432313	1540467	879251
X - 23780	Unknown	Unknown			5469269	4664933	1369545		1514864	1409648	1535993	840493	1921906	1550096	5629988	5319833	482264		3198785	3142445	2484170	2272534	1894377	2550861	7659452	6108270	1238381	807806	956456	381031	1405674	889437	1622072	1545956	508383	387591	1600171	1485927	972188	1079819	600739	1334436	1510281	773307		805113	436674	1736731	1429553
X - 23782	Unknown	Unknown			476581	223974	814655	609047	1080419	240873	801269	227204	937801	269392	885548	793362	814168	239060	479907	418961	1372599	273850	737876	503239	650445	140245	900872	188805	1608660	371512	796301	224000	1130487	555761	907569	153773	1587272	272084	1339662	1547874	342442	552388	156739	1706102	631758	526618	175860	483938	256891
X - 23787	Unknown	Unknown			59412		77363	47897			77870		47777		63284	60045	94490														133288	68263	72148	138945		24657	35739	51997	58071	119565	109732	152601	119470			135298	111988	105371	61539
X - 23997	Unknown	Unknown			2589457	3130892	723399	474522	2835202	3673543	755707	561612	4780385	4351346	2815115	3496970		75373	1684133	1698042	3973816	3622123	559940	560972	96243	225103	2942797	2688636	778727	602870	4324129	4470974	1683157	1882476	2355225	1740142	1164443	1085477	1149293	2622489	2101216	1638280	1255866	1567930	1333235	1874315	2220975	1636757	1117095
X - 24241	Unknown	Unknown			1844602	1743659	3551442	3132798	2290075	1756155	1426980	1399809	2048002	1669223	2387890	2057604	1745566	1654630		1515423	1527137	1428150	2159906	2056399	1384137	1131823	2016839	2197327	1372614	1432223	1488348	1265579	1659783	1613391	1467636	1170394	2456510		1563224	1515056	1082453	1614456	1636727	2692062	2178932			1478072	1438710
X - 24295	Unknown	Unknown			576261	705565	299742	659690	158571	396613	295504	513499	164768	183538	292300	289443	95936	483161	405352	255030	256235	145131	335417	568497	1087396	291588	260240	221413	348444	279093	325978	372060	701509	649814	480791	373574	255995	738334	1182483	617171	796373	250659	611206	713537	1666583	355350	696414	343196	694179
X - 24309	Unknown	Unknown			125029	116558	444246	373463	93452	73864	187188	214938	152596	70401	90083	151193	53070				57037	44980	293846	269723	113214	103251	104963	155474	393627	269556	51629		101203	68329	62872		64427	49826	206783	75291	62188	65235		120108	94514	79463	54280		59579
X - 24328	Unknown	Unknown			285379	327755	158924	163653	311740	329236	107456	92313	296669	250826	136274	160665	358670	308722	207281	215384	159172	162584	247590	259025	153926	132263	155461	94187	159135	144587	102343	111734	133407	153453	232106	252712	617647	466521	231314	318374	315191	243658	238966	273627	229196	155091	153508	138238	110399
X - 24337	Unknown	Unknown			164206	138475		72924	78492	85247	66596	45377	74715			70878	49955								106584	58845			89032	49058					105605	97464	73843		46171	117817	96832	67797		78343	79027		53162	86981	64413
X - 24411	Unknown	Unknown			1012744	2019211	818987	1764837	2986936	3110881	2819025	3895770	1107909	670770	3288669	3675967	2575227		1864700	4084392	2983802	3310336	2610133	1211457	2594075	597796	1600948	1416936	4423114	2679262	1832931	1155668	973079		1292448	4098429		140999	957750	3966419	2748821		494375	1081970	835192	3656788	2418331	2044478	1503078
X - 24422	Unknown	Unknown				298498	348419	895039	591161	319669	1006303	215289	437582	571337	482487	324592	471967	142672	670778	596307	393673	561895	639116	361404	960148	452696	269531	500155	353132	603219	549993	285202	518088	591415	1168619	1195634	613517	626002	288918	914174	1105538	1004786	947158	772842	702452	386989	293115	491475	448117
X - 24425	Unknown	Unknown			609881	183442	526099	370197	601414	551724	380178	661683	634844	401755	493915	493838	744450	338002	283679	400155	404499		510502	341557	645359	304351	578121	389730	479651	265440	454057	318297	544636	428811	163556		431831	201724	493077	339846	487717	345340	191259	316263	87603	224565	222522	344200	337861
X - 24431	Unknown	Unknown			1176044	1176031	845440	1119039	423307	663047	310209	361526	1370541	994182	1216703	1152223	2591771	4755635	1102840	1086500	1452852	1694395	1359945	1091835	1356015	2164479	524160	611558	623191	694653	1845255	1485626	802692	1128771	511167	498164	894499		1451414	1912157	1909211	1560631	1249512	742923	1133108	548707	851937	707728	919693
X - 24432	Unknown	Unknown			656572	728702	734924	840167	339837	570325	187792	200133	654485	632940	870523	1157992	1357707		832283	861234	492294		795221	545119	694325		465536	680153	371540	542261		826504	390421	755555	266746	410205	588739	1602197	1067020	792999	1005198	1097403	1120795	394333	721139	378346	685268	371015	672868
X - 24455	Unknown	Unknown			2800147	1743656	2715262	1793839	2413421	1939767	2586898	1729538	2261374	1587462	3592369	4205665	2337718	2086415	3281109	1845910	3458454	2942195	4979647	3474757	3144279	2109015	4109819	1617251	2208829	2407794	2197874	2328499	4062091	3368593	2921872	2543828	1924960	2002511	4537120	2370836	903930	1774993	1205239	2153879	1976857	6012170	2849345	6166022	3006936
X - 24473	Unknown	Unknown			1553058	1185308	659071	344843	890365	612755	1609239	2213442	2312479	593574	2410873	2077818	979124	843579	744349	685967	2543699	2197290	48999012	35797988	660007	1515375	834439	1638954		680156	2009195	1611914	1750130	1627608	5008323	1887747	2223779	1289041	1697002	9960651	5154720		289360	1330725	1238621	855609	436780	917425	750846
X - 24475	Unknown	Unknown			1043258	1368842		782760			916817	870233	419374	697376	1820618	2244398	7344905	8256915	2387929	2593532	2287768	2168182	2613495	1911044	1703755	1652461	19043104	15415869	1229771	758291	2499511	1812733	1656301	1719997	964333	675773	718023	571866	2823125	2502674	1413518	637133	448661	1175149	1299416	1259993	891022	1557341	1295672
X - 24518	Unknown	Unknown			388867	316473	384060	293620	368443	453853	384575	370766	416894	285613	432946	495441	218609	112922		101845		150271	531670	373370	117047	214364	317119	223477	371926	328273	216674	195132	235112	316302	339445	336512		125701	306551	298411	131331	223385	166316			232566	327561	301230	250901
X - 24527	Unknown	Unknown			555231	528028	333396	415523	673274	428292	567931	337054	304126	262755	405601	422517	388161	160076	256650	219630	659214	311216	317947	378457	409334	247298	242234	187351	349061	326930	377828	211815	415692	473353	207385	360639	1299095	580344	234300	425601	288647	1204503	562367	660219	382345	327255	197006	435282	192997
X - 24544	Unknown	Unknown			132199	153872	88144	113702	83072	77867	139252	112651	86597	80334	66216	89838	107780	92840	75215	48657	79156	63570	65824	60852	76747	105768	33823		95615	65471	213577	174623	102208	142071	63729	75057	89011	72625	77491	163078	188084	177056	226299	109934	64677	228039	204568	230355	125921
X - 24546	Unknown	Unknown			477844	405796	137118	137813	69333	109874	97011	89399	121168	105804	54470	57424	356888	305487	117514	116607			48098	52817	103681	122075			31106		456079	402326	94106	124528			74295	64314	154778	240969	267356	150052	127907	192969	155572	459348	454218	385672	388710
X - 24571	Unknown	Unknown			95944	72750	115637	73535	136352	72149					105774	100383	170850	65337					127789	103576	67138	48352	189639	106997	89603	32162			45275	33378			188825	99057		306084	222564	73617	51013	623578	316516	122848	42360	92572	72815
X - 24588	Unknown	Unknown			57052	42670	110750	109724	75685	89234	60456	100627	61074	61996	59662	76139	106336	128084	49245		68521	69049	64923	89520	89293	99048			76317	85386	34561	43642	56878	74501	68586	77948	52601	49186	56740	44561	59899	80058	66634	50544	56999	117432	79702	51231	78961
X - 24686	Unknown	Unknown			3597940	1775832	3384637	1336666	1674699	6632076	4304686	4727051	3539359	1944021	1273174	1404390	5124251	3294430	1000450	1711608	2419411	835796	2985740	1679681	2603492	1942900	4170288	2084084	2878347	2499206	1260111	1781411	1630233	4553525	5932359	4703126	1743235	1706823	3754197	2405535	1705028	2513257	1989637	2320193	1319894	2230610	1913768	3219210	2579858
X - 24699	Unknown	Unknown			10769228	10449228	11944678	11407613	9473949	10098590	14642605	16728013	13761493	13132739	11165428	9217290	10861369	11732494	10506647	12541946	9328196	10561385	12916724	13917730	12085363	10444159	9663707	9802425	10282081	9704513	11542393	13704573	11482132	10450232	15326011	13884777	14259554	13801594	8579584	14885802	15426171	10608568	9750581	17906024	18442828	12060942	12051871	11133890	9128534
X - 24736	Unknown	Unknown			938452	978834	1374145	1051163		711970	941404	1175038	1038017	994952							289512		1401532	990802		1348169	650884		840042	592824		441996			1463574	1253103	1953451		524225	1323288		1406562
X - 24748	Unknown	Unknown			240946	171538	273268	222608	178972	158613	183123	118733	146444	91734	125126	128231	248824	186162	145971	110000	136926	60927	225775	189648	163044	93768	99780	92490	216830	143792	103280		207703	148362	181920	143428	257749	171575	143333	164091	140301	90090	44951	144742	100673	163858	99859		46849
X - 24757	Unknown	Unknown			66356	38038	99070				73434					76680	88211	76422	48012	51115	113655	76801	337829	233039	186636	78254	69556	14440			233423	103530	68010		48648		30726		203029					87169			52969
X - 24765	Unknown	Unknown			8700150	7489217	7818781	7802787	4499275	6329157	6017533	6234421	8234650	5748882	9037633	10310063	9054386	9147939	6607807	6019289	7474180	8425600	5979059	8568079	8891814	9042640	5629677	6703911	7487956	8508594	6502774	5879800	8759242	7997309	7135514	6326063	9056422	11406008	5802469	6221643	10397019	9760159	9030789	9822683	8739506	6993707	6032510	6418656	8224338
X - 24812	Unknown	Unknown			567560	525979	1135537	1002439	755160	709938	1000190	982274	1156723	1105083		505730	779498	830992	1083851	1160995	503943	308204	659561	737371	611573	383111	521004	483012	459768	247081	338866	487997	440692	301197	679208	732067	554007	435633	436517	415053	331348		391702	697108	474910	505528	446770	590941	468083
X - 24813	Unknown	Unknown			860005	726993	824159	756790	866138	762751	684367	526072	821269	657982	930527	1050638	977857	930648	625889	468332	857014	680144	912650	915157	854404	799680	791790	499830	1019603	854631	703139	500847	894014	835323	766632	841750	992679	858780	789500	935937	748223	858037	747276	828043	635739	918698	679317	682215	700636
X - 24849	Unknown	Unknown			556168	111606	127741	278683	194391	310881	139596	411290	1072846	748161	421530	413715	659343	746342	319068	318399	227781	214565	595274	527454	484129	453275	46733	136463	417934	439324	99974	426564	433110	603247	215523	200014	265245	266876	246639	601217	563680	1008312	501963	938959	850251	349137	519839	220096	258266
X - 24949	Unknown	Unknown				29011		31355	188058	202465			47854				25184		87535	68711																	249639	236554			32790	53073	43179	29126			78352
X - 24951	Unknown	Unknown			631920	548406	767476	536570	755818	700596	285126	274703	866328	494185	691510	567239	402546	358180	611124	694510	544558	511431	415509	308358	281938	485610	742315	482984	255152	200277	540180	305040	1096004	1314497	622286	556053	1558236	528417	556967	188361	285659	363900	251053	403447	619245	322181	393944	293237	248950
X - 24952	Unknown	Unknown			12700546	7339450	6146905	5450850	8401836	7415641	7661668	5182300	6970382	6382980	11131006	8042640	11592230	9212412	3845446	4629705	4980018	3879886	5024095	4068068	7337116	8841011	3992531	3790969	6105610	4610359	5963700	4381202	4684066	7927410	6914190	5994413	7142350	9177105	8877453	7108072	13901873	7989675	7859835	5075453	3610537	5319287	4589965	4086980	4292755
X - 24953	Unknown	Unknown			253364	277059	200093	143753	178624	238983	223595	95212	383223	230435	311382	263856	183105	197606	148753	158965	220626	242059	95294	80267	162036	82668	283503	217227	219499	131776	40036	47215	192910	140440	228809	192537	214068	120636	122627	103328	68978	164601	69881	172370	158579	138663	111962	86340	55208
X - 25271	Unknown	Unknown			39538300	33176480	116007008	89471248	9276749	11755397	32119880	25975396	17111102	10460078	3405253	4020813	6825114	5782332	12771360	11581604	15714299	10692342	16160818	11940420	3372402	3282502	2272463	1507324	1657157	1433219	50383872	43357324	4923301	5389255	26338806	21591832	8601562	8003003	17947292	225793	89159	12429415	10378105	10727361	9270687	4897469	3321046
X - 25343	Unknown	Unknown			5279160	6945728	4732087	10073015	1929637	14690917	4054163	12451489	1794164	4953803	3473670	4235096	736449	6969577	5615322	8824256	1643935	2091064	2366688	7576239	13402868	5410122	1733680	6397419	4069850	6685485	2106595	3243586	5128467	11214002	4007574	6199805	3948980	21811920	10425108	2147093	8509665	3345121	23588912	4861070	12032988	2974372	18263092	3819526	16207389
X - 25371	Unknown	Unknown			106622	131651	113839	95140	78599	72404	112888	96220	136952	96168	121024	116027	152454	113342	41431	32369	119679	116117	136906	127523	132428	131853	39041	32507	132030	100053	122046	97229	138156	122799	126858	97013	83085	63625	105528	105537	106690	227222	185085	94635	70192	89799	89041	133083	127380
X - 25417	Unknown	Unknown							288434	307400					68940			101964			2172759	1539632	369383	377504					234930		1190369	1062126	13371417	11156801	210359	60350	190396			1653028	990132		359988		351864	103277		1314800	783904
X - 25419	Unknown	Unknown			2385291	2077309	1473065	1010419	1075062	1360211	5101595	6124919	4562661	3734064	2086025	2147080	2487998	2154684	2321676	2196822	5401728	6237621	2470671	1633988	2067429	2092212	1631661	1237858	2145993	2317717	85858920	90194120	16530037	19177220	590155	790992	3400469	3749896	3953138	3004416	2797181	6909754	6522749	3865299	5160034	6543923	5974131	34973176	29747004
X - 25422	Unknown	Unknown			1345321	1444922	2816502	2216080	996477	1313912	1640186	1569738	2843549	1979533	739398	805792	1680326	1792725	1412211	1245234	1823107	1740238	1774737	1445978	1165216	1367073	722279	806606	1193834	1119489	639488	814540	912269	1009874	1223320	1253483	1232285	748927	1137913	900331	529740	1290639	961295	1236955	1299160	629976	533534	1184309	887200
X - 25463	Unknown	Unknown			3906794	965459	5071881	4403278	8433344	2173697	14101139	3054819	6449627	787709	3180616	2809710	5562623	823047	3617417	3672219	3710883	663920	5690254	3060211	2415844	730878	6897153	822059	4535406	1255213	4462786	473483	2539096	2777199	17953976	2695759	5198360	1574611	3518471	5358891	2164837	4702618	941382	8683726	4589545	2080988	481683	2933604	376446
X - 25519	Unknown	Unknown			6193012	1887944	3333696	1981704	3358346	4838472	7995151	6244481	2277563	2380580	2265887	2794891	5086092	2011358	1779522	2606284	3026208	1565252	2432020	2146115	7349031	2839170	3878595	2419401	3711639	1933608	2551077	1308646	2953281	3337878	6242204	3014633	4211379	3221986	3928358	3091483	2292482	4257811	3158429	2479505	1157944	5264596	2083922	4051993	2416580
X - 25617	Unknown	Unknown			124523	104330	79897		41296		78962		66139	24779	46178	52509							84335	33716	95530	75173					44777			23434			45924	40142	30489	140010	104528	109092	70931	108185	65875	90268	65444	32483
X - 25650	Unknown	Unknown			47400700	38979328	56739504	51475812	54919756	54164976	53264280	50121876	61367120	52668040	35986172	42025096	52777340	48123336	47394276	44568528	46459420	46462888	40789224	44057852	43312168	47265976	48874012	48511216	54304820	55437296	46611432	45363652	52833372	58310672	45838476	46576616	50784336	47305760	51213504	46071592	53076748	61672804	52367724	53563008	52102680	54658052	51769212	50054068	49624448
CE(12:0)	Cholesterol Ester	CE Ester		100010641	0.2549	0.2629	1.667	1.4521	0.1902	0.347	0.2567	0.2133	0.332	0.2981	0.8053	1.0238	0.3233	0.3087	0.4246	0.5207	0.8063	0.8465	1.9697	2.2759	0.5354	0.6695	0.545	0.5372	0.7353	0.6262	0.7491	0.62	1.2532	1.353	0.3764	0.4022	0.2146	0.15	0.4481	0.434	0.3204	0.3253	0.5818	0.3046	0.345	0.5911	0.4413	0.3191	0.2963
CE(14:0)	Cholesterol Ester	CE Ester		100009600	11.9139	14.4041	43.0674	44.1104	10.1438	15.9897	13.8177	11.9494	15.9582	12.0571	35.257	37.3474	11.4261	9.8743	9.5857	10.9329	12.3855	13.1643	34.4997	36.7555	17.8175	16.8194	25.9743	24.0693	37.2082	34.9669	17.4648	15.3304	28.0797	32.9254	13.1654	13.6591	8.3477	7.0337	22.5214	17.6214	15.2775	9.8343	15.127	12.2468	11.8698	10.7452	9.1362	14.0783	12.3849
CE(14:1)	Cholesterol Ester	CE Ester		100009601	0.4123	0.4804	2.617	2.7051	0.3744	0.5811	0.5569	0.4352	0.6178	0.5107	1.7205	2.0136	0.5273	0.5341	0.3612	0.3472	0.3546	0.3408	1.6339	1.653	0.9159	0.7979	1.2519	1.1575	2.0055	1.8176	0.5905	0.611	1.327	1.456	0.4558	0.3984	0.2849	0.2399	0.9062	0.6731	0.4922	0.3022	0.4738	0.5119	0.4325	0.3202	0.2849	0.6629	0.4581
CE(15:0)	Cholesterol Ester	CE Ester		100009602	4.4534	5.2792	12.7475	11.3008	3.2666	5.6108	3.8176	3.4032	7.6484	5.8223	11.5193	12.169	9.6681	7.0768	4.6833	4.7118	5.4202	6.1776	8.6543	8.9962	6.0053	5.2504	8.6487	8.2487	11.7544	10.9094	4.8747	4.5598	8.3365	9.2556	5.7919	5.8039	4.5476	4.1963	7.6191	5.8722	5.5092	4.9435	8.1478	5.951	4.8039	5.4846	4.6312	8.3009	6.7965
CE(16:0)	Cholesterol Ester	CE Ester		100010463	259.591	301.339	455.73	364.148	273.968	445.532	282.912	237.607	280.8	251.644	397.477	426.377	344.834	279.03	270.96	272.038	307.95	353.035	389.661	401.358	294.074	259.777	359.042	338.051	505.265	473.604	335.778	282.998	354.868	391.81	305.254	302.483	248.331	244.075	262.162	352.13	338.448	206.782	310.467	232.257	186.992	255.474	217.221	380.863	302.34
CE(16:1)	Cholesterol Ester	CE Ester		100010464	58.2885	65.3619	103.606	94.1575	45.9021	62.4677	65.2196	58.5482	48.1215	40.5115	103.459	112.111	50.7398	46.7549	41.3534	40.781	45.9015	42.4922	85.6326	87.9928	46.7691	40.3483	92.9724	89.7704	191.555	180.837	54.152	51.1168	83.8464	87.7844	58.2901	56.7705	30.9956	25.6291	56.6613	52.8488	46.9144	29.6043	46.1371	35.563	27.131	35.4573	31.8377	50.6847	41.0598
CE(17:0)	Cholesterol Ester	CE Ester		100010270	4.1393	4.4323	12.1801	11.0413	4.1371	6.9829	4.3858	3.8639	8.9333	6.8826	10.7425	11.6629	24.9257	21.7577	6.4134	6.3494	6.3264	6.2005	8.06	8.8817	6.7376	6.0954	10.892	9.7812	13.7193	13.0642	5.6341	5.0614	7.9087	7.9891	6.4096	6.2827	5.9638	5.4739	8.1229	5.3771	4.8474	6.1794	8.7864	5.1367	3.9432	5.9349	5.0817	9.0207	7.7716
CE(18:0)	Cholesterol Ester	CE Ester		100010271	24.305	26.4275	45.7159	38.1424	31.476	54.3016	23.6635	23.4034	27.6204	23.8141	39.2118	41.0346	63.5968	51.8993	30.1953	27.8594	33.8951	35.5968	37.8914	38.0617	31.9321	27.5115	40.9074	37.7362	54.4429	50.7574	36.2092	29.218	35.9234	37.0084	30.1469	30.9457	23.4564	23.5839	32.2096	34.3536	32.4819	22.0155	30.6713	20.9406	14.5117	23.9937	20.1176	37.0342	30.7566
CE(18:1)	Cholesterol Ester	CE Ester		100010642	425.215	462.954	549.734	549.031	476.637	700.935	379.367	352.904	453.649	384.924	583.739	644.378	809.603	723.623	403.613	389.431	444.396	412.317	587.797	618.205	423.7	356.158	529.81	517.898	728.555	691.838	429.955	408.131	506.622	521.151	422.725	410.291	365.341	338.185	442.248	503.007	454.25	288.861	425.48	317.537	255.09	344.72	312.101	430.714	376.959
CE(18:2)	Cholesterol Ester	CE Ester		100010116	875.624	926.064	1047.41	1102	842.419	1226.52	888.492	716.547	975.989	771.308	1257.19	1541.77	1101.02	1084.82	770.182	777.41	850.307	805.035	944.57	1123.74	903.722	767.479	864.149	900.124	1341.27	1094.21	1030.64	1139.46	1068.75	1082.34	808.426	805.282	797.549	801.814	796.849	988.202	832.52	618.194	880.822	679.307	721.002	744.37	683.695	887.442	769.89
CE(18:3)	Cholesterol Ester	CE Ester		100010117	55.4318	60.2344	89.6516	88.3608	34.2786	47.2427	26.3951	26.1814	45.3232	36.0134	72.1885	74.3616	34.2936	30.4194	27.603	26.2539	24.582	22.4491	63.466	67.2967	39.1283	34.1355	65.807	65.3482	129.745	114.025	44.8544	41.7586	68.4949	68.5015	40.429	38.6682	22.4061	19.4419	67.9106	36.5034	32.3601	16.9644	26.8524	21.4325	18.6837	20.8842	19.0164	22.8942	22.1275
CE(18:4)	Cholesterol Ester	CE Ester		100009771	0.5605	0.626	1.5094	1.2856	0.3396	0.4637	0.3286	0.253	0.4153	0.3446	0.8942	1.0212	0.3176	0.2828	0.2277	0.2535	0.6838	0.6343	0.7146	0.785	0.4873	0.4014	0.8868	0.8656	1.846	1.6509	0.4704	0.4005	0.8639	0.8701	0.4729	0.4603	0.2169	0.1695	1.0723	0.593	0.4169	0.1631	0.238	0.2181	0.2594	0.2092	0.1714	0.2752	0.2424
CE(20:0)	Cholesterol Ester	CE Ester		100010465	0.3698	0.4021	0.5788	0.517	0.4006	0.5767	0.4036	0.5065	0.4632	0.3735	0.9575	2.1065	1.075	1.1213	0.5036	0.5644	0.5301	0.4359	0.6518	0.8731	0.5546	0.4199	0.48	0.4573	2.1487	0.8968	0.748	0.4183	0.6288	0.7387	0.3082	0.3881	0.5795	0.8437	0.3453	1.97	0.6884	0.4231	0.4924	0.307	0.7567	0.2815	0.3285	0.5097	0.3654
CE(20:1)	Cholesterol Ester	CE Ester		100010466	0.7718	0.8687	1.1132	0.8583	0.9863	1.1096	0.8452	0.9741	0.7005	0.8511	0.7527	1.2598	1.3731	1.292	0.8597	1.0613	1.2316	0.793	0.9547	0.8687	0.9596	0.7651	0.8374	0.8708	0.9747	1.1601	0.9416	1.091	1.2917	1.3609	0.8642	0.9343	0.7688	0.6011	0.6474	0.9058	0.7316	0.5053	0.8294	0.8493	0.7017	0.7279	0.792	0.9163	1.089
CE(20:2)	Cholesterol Ester	CE Ester		100009772	1.5447	1.5402	2.218	2.1873	1.4674	2.0796	1.4917	1.5482	1.3257	1.2117	2.3167	2.3523	2.2149	2.055	1.4184	1.5043	1.6711	1.5558	1.9178	1.8676	1.4575	1.2546	2.005	2.1508	3.4172	3.2131	1.833	1.8574	2.0816	2.1121	1.5828	1.5949	1.3296	1.2378	1.5545	1.3553	1.2963	1.1653	1.57	1.3192	0.991	1.4065	1.1812	1.5976	1.4454
CE(20:3)	Cholesterol Ester	CE Ester		100010467	25.5394	26.1381	45.3153	43.948	24.0523	34.7418	23.9816	24.3507	27.8659	23.6614	44.7907	44.3312	40.3235	38.1021	24.5097	23.0057	24.3859	23.9867	38.3258	39.0594	24.6591	20.4127	36.9661	40.9963	69.6477	66.5709	35.554	34.5999	36.9524	36.5882	30.2456	27.3047	21.0162	19.5819	32.5182	24.768	22.6938	18.3142	27.9167	22.539	17.7077	21.4015	18.7581	26.4261	25.2342
CE(20:4)	Cholesterol Ester	CE Ester		100010643	188.169	209.894	319.402	282.402	209.319	302.07	210.906	208.185	209.94	186.404	260.762	280.822	233.969	238.5	192.769	194.104	194.988	195.112	297.696	336.642	238.51	197.747	259.826	250.697	369.493	366.746	285.832	281.344	208.258	203.163	256.963	259.907	220.274	208.816	209.821	245.773	215.702	156.806	226.925	169.792	141.343	193.028	174.263	265.812	238.338
CE(20:5)	Cholesterol Ester	CE Ester		100009943	5.3128	5.6913	21.1932	19.3569	6.0068	8.352	5.4443	5.1639	7.9041	6.7147	15.085	16.6904	9.9239	10.6949	5.2835	5.2234	33.8083	36.1915	10.4032	10.7256	6.8562	5.9685	16.0243	15.8141	21.4803	20.1666	7.0863	7.0835	23.1638	23.3286	6.2724	6.2884	4.4213	4.2815	16.8027	12.614	10.4528	7.2367	10.7258	8.4031	6.2282	5.4362	4.9603	12.3878	11.2253
CE(22:0)	Cholesterol Ester	CE Ester		100009773	0.3127	0.3673	0.4513	0.4008	0.3013	0.4485	0.2669	0.2449	0.3868	0.2433	0.5282	0.5471	0.6211	0.4402	0.2914	0.2847	0.65	0.6038	0.509	0.3724	0.3809	0.2693	0.4724	0.4507	0.4995	0.4954	0.4194	0.3543	0.4483	0.4771	0.2857	0.3197	0.4191	0.3955	0.3789	0.4845	0.471	0.3579	0.4376	0.3424	0.2634	0.2693	0.2541	0.5978	0.3575
CE(22:1)	Cholesterol Ester	CE Ester		100009944	0.263	0.1834	0.1976	0.1727	0.1385	0.1805	0.1615	0.1238	0.1415	0.0977	0.1854	0.2682	0.2444	0.2009	0.1568	0.1746	0.1709	0.1948	0.2054	0.1506	0.128	0.1485	0.1667	0.1644	0.199	0.2145	0.1186	0.1721	0.1526	0.1288	0.1447	0.131	0.1579	0.134	0.1311	0.2334	0.1819	0.1347	0.1947	0.1412	0.1328	0.157	0.1342	0.2481	0.1367
CE(22:2)	Cholesterol Ester	CE Ester		100009417	0.0817	0.098	0.0917	0.0849	0.079	0.1154	0.0724	0.1089	0.0573	0.0744	0.0833	0.3703	0.11	0.1487	0.1329	0.142	0.0893	0.0789	0.1436	0.316	0.0956	0.074	0.0811	0.0931	0.151	0.1413	0.1833	0.084	0.1118	0.1243	0.0749	0.0783	0.0765	0.06	0.0747	0.2467	0.0706	0.0601	0.1074	0.0665	0.2242	0.0674	0.0672	0.097	0.0742
CE(22:4)	Cholesterol Ester	CE Ester		100010272	0.4706	0.4591	0.8516	0.6033	0.4919	0.7455	0.576	0.625	0.4487	0.4083	0.5757	0.5516	0.4744	0.4035	0.5043	0.5162	0.4065	0.3863	0.7447	0.7765	0.4476	0.3696	0.7647	0.7566	1.0018	1.0605	0.5034	0.4616	0.4808	0.4396	0.6711	0.6467	0.6602	0.5582	0.4784	0.5105	0.4546	0.4262	0.5579	0.3577	0.2626	0.4241	0.3955	0.4776	0.4323
CE(22:5)	Cholesterol Ester	CE Ester		100009945	1.8183	1.8522	3.3392	2.6438	2.2097	2.9586	2.3107	2.3092	2.0872	1.8672	2.669	2.8332	2.272	1.9765	1.8928	1.8897	2.4078	2.2689	3.6332	3.4752	2.0262	1.4788	3.0378	2.9218	3.3703	3.6179	2.4954	2.6546	2.5729	2.3249	3.3655	3.1259	2.0512	1.8938	2.1449	2.6462	2.1761	1.9862	2.6208	2.0119	1.466	1.7191	1.5824	2.7541	2.4293
CE(22:6)	Cholesterol Ester	CE Ester		100010118	9.7483	9.8713	13.6191	11.4817	9.3102	12.7989	10.1017	8.7198	11.5293	10.397	18.9276	19.7603	15.5086	13.5876	9.385	9.3914	23.3342	22.7653	17.6486	18.1691	12.5967	9.9519	8.7367	9.218	10.0548	9.8208	20.2406	21.1391	27.193	24.9004	12.9705	13.47	8.4666	8.0944	12.9339	19.6419	18.0189	13.2363	21.1787	17.7933	14.4433	12.9246	11.7306	25.9557	20.3645
CE(24:0)	Cholesterol Ester	CE Ester		100010273	0.1045	0.1264	0.1666	0.1739	0.1147	0.2503	0.1255	0.119	0.1387	0.1077	0.1781	0.3096	0.1827	0.157	0.1179	0.1304	0.2362	0.229	0.211	0.3096	0.136	0.1619	0.1429	0.1129	0.1585	0.1588	0.2153	0.1611	0.201	0.2072	0.1449	0.1331	0.148	0.109	0.1413	0.327	0.2241	0.156	0.2092	0.1379	0.1862	0.1196	0.1314	0.189	0.183
CE(24:1)	Cholesterol Ester	CE Ester		100010274	0.1123	0.1978	0.1378	0.1844	0.1483	0.2355	0.179	0.1688	0.1783	0.0947	0.1796	0.1997	0.1904	0.1931	0.118	0.1226	0.1389	0.1651	0.1417	0.2377	0.1738	0.1557	0.1624	0.1733	0.158	0.1727	0.1172	0.2062	0.1769	0.1181	0.1071	0.1133	0.1352	0.1428	0.1209	0.1677	0.1374	0.1061	0.2404	0.0939	0.1944	0.1323	0.1044	0.1591	0.1669
CER(14:0)	Sphingolipids	Ceramide		100010644	0.0178	0.0145	0.0269	0.0218	0.0178	0.0176	0.0203	0.014	0.0195	0.0192	0.0276	0.0235	0.024	0.0199	0.0162	0.0235	0.0199	0.018	0.0228	0.0222	0.0272	0.022	0.0193	0.0161	0.0264	0.0222	0.0164	0.0179	0.0225	0.0253	0.0204	0.0162	0.0191	0.0141	0.0208	0.0165	0.0155	0.0224	0.0185	0.0192	0.0198	0.0184	0.0179	0.0194	0.0209
CER(16:0)	Sphingolipids	Ceramide		100010119	0.3895	0.3074	0.3443	0.3041	0.2897	0.253	0.2462	0.2242	0.3375	0.2683	0.4219	0.3612	0.6039	0.4859	0.346	0.2891	0.3762	0.2793	0.354	0.3386	0.4436	0.2922	0.3563	0.3083	0.5569	0.4299	0.3392	0.305	0.4102	0.3367	0.3373	0.2769	0.293	0.193	0.2171	0.2565	0.2079	0.3628	0.279	0.2086	0.1574	0.2544	0.1991	0.3558	0.2938
CER(18:0)	Sphingolipids	Ceramide		100010468	0.0719	0.0575	0.0984	0.0966	0.0888	0.0823	0.0598	0.0518	0.0867	0.0737	0.0867	0.0812	0.2564	0.2266	0.1101	0.0881	0.0799	0.0625	0.0683	0.0732	0.0838	0.0553	0.0735	0.0735	0.2248	0.1856	0.0886	0.084	0.1252	0.1233	0.1082	0.0861	0.0604	0.0449	0.1011	0.0399	0.0355	0.0922	0.0701	0.0547	0.0454	0.0585	0.0495	0.1085	0.0957
CER(18:1)	Sphingolipids	Ceramide		100009774	0.0051	0.0063	0.0091	0.0085	0.0074	0.0082	0.0067	0.0081	0.0072	0.0079	0.0104	0.0069	0.0138	0.0136	0.0083	0.0073	0.0097	0.006	0.0066	0.0082	0.0104	0.0059	0.0074	0.0076	0.0093	0.0115	0.0061	0.0084	0.0084	0.0085	0.0092	0.0061	0.0057	0.0048	0.0073	0.0056	0.0049	0.0073	0.0061	0.009	0.006	0.0073	0.0052	0.0062	0.0078
CER(20:0)	Sphingolipids	Ceramide		100010469	0.0946	0.0831	0.1059	0.086	0.0888	0.0725	0.062	0.0583	0.0875	0.0801	0.1132	0.1028	0.2361	0.2144	0.107	0.1095	0.0673	0.0589	0.0963	0.0914	0.0763	0.059	0.0889	0.078	0.1712	0.1562	0.0728	0.0673	0.1112	0.1025	0.109	0.0835	0.0608	0.0451	0.0731	0.0467	0.0441	0.0634	0.052	0.0526	0.0424	0.0536	0.0449	0.0735	0.0697
CER(20:1)	Sphingolipids	Ceramide		100010120	0.0076	0.0065	0.0091	0.006	0.0091	0.0072	0.0083	0.0057	0.0095	0.0068	0.0083	0.0091	0.0121	0.0118	0.0074	0.0081	0.0081	0.0078	0.0084	0.0085	0.0071	0.0072	0.0088	0.0077	0.0106	0.0104	0.0065	0.0078	0.0095	0.0073	0.0069	0.0079	0.007	0.0069	0.0078	0.0077	0.0066	0.0082	0.0066	0.0072	0.0062	0.0082	0.0058	0.0075	0.0092
CER(22:0)	Sphingolipids	Ceramide		100009775	0.6805	0.5722	0.7518	0.6315	0.7077	0.6502	0.4775	0.4795	0.551	0.4618	0.784	0.6388	1.3055	1.1252	0.6631	0.6038	0.4857	0.479	0.6351	0.6275	0.8212	0.608	0.6409	0.5996	1.0052	0.9143	0.465	0.4676	0.8501	0.7148	0.5832	0.5239	0.4504	0.3339	0.5774	0.4492	0.4216	0.4536	0.3644	0.3463	0.2456	0.3631	0.3306	0.6112	0.5402
CER(22:1)	Sphingolipids	Ceramide		100010275	0.0322	0.0298	0.0419	0.0364	0.0361	0.0357	0.0286	0.0281	0.0406	0.0355	0.053	0.0391	0.0526	0.0485	0.0407	0.0342	0.0316	0.0359	0.0378	0.0351	0.0416	0.031	0.036	0.0376	0.0494	0.0463	0.0302	0.0322	0.0496	0.038	0.0309	0.0331	0.0276	0.0222	0.035	0.025	0.0255	0.0373	0.0248	0.026	0.0215	0.0309	0.0294	0.0359	0.0376
CER(24:0)	Sphingolipids	Ceramide		100010470	2.182	1.754	2.4075	1.9978	1.8566	1.833	1.4864	1.4499	1.6119	1.5928	2.5986	2.0574	2.7402	2.5776	2.2011	2.0325	1.8641	1.6814	2.2957	2.1693	2.8209	2.0064	2.1678	2.1724	2.6796	2.5394	1.6704	1.3376	2.1497	1.9313	1.7786	1.5524	1.5302	1.2629	1.7048	1.7262	1.5478	1.4785	1.1743	1.0878	0.818	1.4806	1.2481	1.663	1.6362
CER(24:1)	Sphingolipids	Ceramide		100009776	0.5728	0.4624	0.5671	0.5392	0.5633	0.5232	0.436	0.4643	0.6272	0.555	0.7675	0.6298	0.9506	0.8133	0.8057	0.7097	0.6103	0.5462	0.5476	0.5376	0.7616	0.5603	0.569	0.5805	0.6854	0.663	0.4771	0.4357	0.6419	0.5899	0.7085	0.6591	0.3994	0.3496	0.4568	0.3593	0.3079	0.6734	0.5122	0.3576	0.2954	0.401	0.3823	0.4925	0.5104
CER(26:0)	Sphingolipids	Ceramide		100010645	0.0234	0.0187	0.0309	0.02	0.0195	0.0194	0.0188	0.0184	0.0238	0.0196	0.0381	0.0292	0.0217	0.02	0.0284	0.0377	0.0235	0.0205	0.0322	0.0365	0.032	0.0215	0.0288	0.0292	0.0344	0.0263	0.0342	0.0185	0.0227	0.0198	0.024	0.0195	0.0197	0.0146	0.0213	0.0227	0.0191	0.0296	0.0198	0.0219	0.0161	0.0296	0.0233	0.0271	0.0287
CER(26:1)	Sphingolipids	Ceramide		100009946	0.0134	0.008	0.0121	0.0112	0.0073	0.0092	0.0095	0.0094	0.0122	0.0095	0.0157	0.0128	0.0106	0.0094	0.0148	0.0107	0.0126	0.0136	0.0126	0.0125	0.0125	0.012	0.0115	0.0111	0.0137	0.0097	0.0139	0.0126	0.0104	0.0118	0.0125	0.0091	0.0074	0.0084	0.0072	0.0095	0.0075	0.0158	0.0116	0.0104	0.0083	0.0084	0.0086	0.0113	0.0105
DAG(12:0/16:0)	Diacylglycerol	DAG Ester		100009777	0.1999	0.1958	0.1914	0.1601	0.1207	0.0982	0.1996	0.1743	0.1174	0.1421	0.1003	0.1121	0.0743	0.0788	0.08	0.1136	0.108	0.0859	0.2305	0.3039	0.2281	0.2149	0.1848	0.1527	0.1852	0.1494	0.1655	0.2028	0.2945	0.2635	0.1121	0.1194	0.1028	0.073	0.1488	0.2438	0.194	0.1653	0.1917	0.1445	0.129	0.2724	0.2397	0.1957	0.1936
DAG(12:0/18:0)	Diacylglycerol	DAG Ester		100010121	0.0372	0.0375	0.0573	0.0451	0.0437	0.034	0.0416	0.0415	0.0319	0.0318	0.0521	0.0514	0.0543	0.0598	0.0376	0.0331	0.0351	0.0376	0.0837	0.1163	0.0652	0.0406	0.0341	0.0378	0.044	0.0444	0.0327	0.04	0.079	0.0775	0.0273	0.0261	0.0367	0.0286	0.0431	0.0547	0.0418	0.0316	0.0283	0.0415	0.0239	0.0429	0.0212	0.0376	0.0348
DAG(12:0/18:1)	Diacylglycerol	DAG Ester		100009947	0.0387	0.0355	0.1405	0.1092	0.0435	0.0399	0.0592	0.0365	0.0556	0.0422	0.0697	0.0909	0.0368	0.048	0.0401	0.0415	0.1122	0.045	0.3035	0.3553	0.1056	0.0869	0.051	0.0545	0.0689	0.0678	0.0499	0.0453	0.2326	0.1379	0.0314	0.0365	0.0328	0.026	0.0653	0.0481	0.022	0.0313	0.0252	0.0557	0.0364	0.093	0.0379	0.0494	0.0397
DAG(12:0/18:2)	Diacylglycerol	DAG Ester		100009603	0.0384	0.0319	0.0819	0.0631	0.0289	0.0315	0.0319	0.0267	0.0342	0.0297	0.0536	0.0634	0.0238	0.0296	0.0207	0.0244	0.037	0.0317	0.162	0.2014	0.0858	0.0654	0.0455	0.0308	0.051	0.0314	0.0343	0.0295	0.3244	0.153	0.0196	0.0238	0.0284	0.0305	0.0566	0.0547	0.0239	0.0216	0.0276	0.0412	0.0275	0.0634	0.0196	0.0326	0.029
DAG(14:0/14:0)	Diacylglycerol	DAG Ester		100009418	0.0118	0.0191	0.0486	0.0479	0.0189	0.0194	0.0186	0.0166	0.0182	0.0164	0.0269	0.0313	0.0231	0.0237	0.0181	0.0185	0.0208	0.0169	0.0457	0.0592	0.0452	0.0306	0.0189	0.0177	0.0245	0.0204	0.0248	0.015	0.078	0.0559	0.0219	0.0151	0.0197	0.0166	0.0285	0.0167	0.0129	0.015	0.0165	0.0186	0.0114	0.0308	0.0154	0.0234	0.0217
DAG(14:0/16:0)	Diacylglycerol	DAG Ester		100010471	0.0664	0.0477	0.4423	0.408	0.1012	0.0872	0.0495	0.043	0.1426	0.0982	0.6577	0.7479	0.7514	0.2987	0.0636	0.0715	0.0997	0.0685	0.3327	0.3897	0.4053	0.2231	0.113	0.096	1.2146	0.183	0.1266	0.0622	0.7188	0.5421	0.058	0.058	0.4339	0.777	0.3022	0.6715	0.4157	0.2446	0.1454	0.1144	0.0515	0.1301	0.0481	0.098	0.084
DAG(14:0/16:1)	Diacylglycerol	DAG Ester		100010646	0.0385	0.0345	0.1072	0.1165	0.0455	0.0399	0.0342	0.0308	0.0475	0.035	0.5117	0.541	0.5204	0.2331	0.0333	0.0343	0.0369	0.0345	0.1019	0.1165	0.091	0.0759	0.0387	0.049	0.8035	0.0686	0.0413	0.0362	0.1357	0.1043	0.0302	0.0351	0.3358	0.6984	0.0669	0.5695	0.3279	0.191	0.123	0.0268	0.0237	0.047	0.0247	0.0407	0.0402
DAG(14:0/18:1)	Diacylglycerol	DAG Ester		100009948	0.2736	0.2535	0.8651	0.7837	0.4508	0.3633	0.2722	0.1946	0.4762	0.3708	0.6307	0.644	0.4535	0.3443	0.2466	0.2072	0.2992	0.2408	0.8725	1.0246	1.0204	0.6022	0.2719	0.2996	0.4379	0.359	0.3474	0.2073	1.0134	0.7615	0.296	0.2594	0.2266	0.2146	0.7226	0.2534	0.19	0.2122	0.2166	0.3051	0.2131	0.3343	0.1857	0.3796	0.304
DAG(14:0/18:2)	Diacylglycerol	DAG Ester		100010276	0.1568	0.0744	0.5046	0.4925	0.1775	0.1393	0.0945	0.0561	0.2083	0.1924	0.3614	0.338	0.1325	0.0861	0.0812	0.0896	0.1301	0.0866	0.4221	0.5442	0.7347	0.4403	0.1756	0.1451	0.3137	0.2079	0.224	0.1305	1.0477	0.796	0.1004	0.0786	0.0657	0.052	0.4787	0.103	0.0768	0.0873	0.081	0.1775	0.0763	0.1668	0.0717	0.1923	0.1657
DAG(14:0/18:3)	Diacylglycerol	DAG Ester		100010472	0.0278	0.0211	0.0839	0.0619	0.037	0.0236	0.0175	0.0263	0.0375	0.0327	0.0418	0.0389	0.0302	0.0235	0.0193	0.0264	0.0244	0.0216	0.0602	0.0669	0.0843	0.0714	0.0284	0.0284	0.0404	0.0333	0.0395	0.0248	0.0717	0.0632	0.0261	0.0252	0.0196	0.0175	0.0486	0.0194	0.0188	0.0196	0.0177	0.0242	0.0129	0.0251	0.0217	0.0314	0.0272
DAG(14:0/20:0)	Diacylglycerol	DAG Ester		100010122	0.0456	0.0471	0.1041	0.0911	0.0465	0.0454	0.0419	0.0441	0.0401	0.0475	0.1323	0.1409	0.0977	0.066	0.0475	0.0463	0.0421	0.0349	0.0796	0.0978	0.0869	0.0713	0.0569	0.0569	0.3273	0.0539	0.0465	0.0506	0.0935	0.0686	0.0406	0.0373	0.0782	0.1382	0.0646	0.1415	0.0851	0.0673	0.0534	0.0638	0.0479	0.0454	0.0357	0.0657	0.0527
DAG(14:0/20:4)	Diacylglycerol	DAG Ester		100010123	0.0229	0.0211	0.0696	0.0632	0.0261	0.0258	0.018	0.0162	0.0364	0.0264	0.052	0.0456	0.0259	0.0149	0.0193	0.0156	0.02	0.0161	0.064	0.0817	0.1442	0.0809	0.0368	0.0449	0.0541	0.0413	0.0381	0.0242	0.0838	0.0659	0.0219	0.0181	0.0169	0.0157	0.0585	0.0179	0.0181	0.0195	0.0158	0.0454	0.0143	0.0327	0.0191	0.0279	0.0374
DAG(14:0/22:6)	Diacylglycerol	DAG Ester		100010647	0.0209	0.0177	0.0251	0.0235	0.0201	0.0205	0.0181	0.0175	0.0207	0.0221	0.1381	0.1517	0.1376	0.0791	0.0169	0.0227	0.025	0.0204	0.0209	0.0355	0.0265	0.0299	0.0156	0.0163	0.2334	0.0177	0.026	0.0206	0.0527	0.041	0.0182	0.0172	0.1011	0.1775	0.0284	0.146	0.1127	0.064	0.0372	0.0192	0.0129	0.0163	0.0121	0.0185	0.0235
DAG(14:1/16:0)	Diacylglycerol	DAG Ester		100009604	0.0383	0.0524	0.1031	0.0906	0.0589	0.0535	0.0574	0.06	0.0608	0.0489	5.9481	6.8026	7.1343	3.2301	0.0506	0.0435	0.0585	0.0618	0.1083	0.0934	0.0933	0.1009	0.0472	0.0577	10.3792	0.1171	0.0431	0.0542	0.1052	0.0869	0.0416	0.0502	4.5846	9.4326	0.052	7.4506	4.7752	2.3006	1.2019	0.0413	0.053	0.0564	0.0334	0.0593	0.0529
DAG(14:1/18:1)	Diacylglycerol	DAG Ester		100010473	1.2697	2.5576	0.6673	1.6651	3.1017	3.4741	3.7222	1.8662	2.9343	1.8089	0.2864	0.3069	0.3039	0.2155	2.8135	0.8926	1.4525	2.1638	2.4085	2.6394	2.5457	2.624	1.7087	1.8387	0.3041	0.1772	0.4662	1.6136	2.5175	2.0488	2.1928	2.4527	0.1497	0.1743	1.6482	0.2884	0.2026	0.3584	0.269	2.059	2.4258	2.5822	1.5385	3.2082	3.0002
DAG(15:0/18:1)	Diacylglycerol	DAG Ester		100009605	0.0766	0.0502	0.1896	0.1632	0.0775	0.0699	0.0634	0.0567	0.1406	0.1219	0.1522	0.1672	0.3293	0.1816	0.0751	0.0649	0.0719	0.0612	0.1031	0.1324	0.2738	0.1688	0.0765	0.0905	0.1318	0.0876	0.0709	0.0572	0.1919	0.1532	0.0714	0.0613	0.0583	0.0724	0.152	0.082	0.054	0.0628	0.0555	0.0858	0.0605	0.0663	0.0446	0.1043	0.0835
DAG(15:0/18:2)	Diacylglycerol	DAG Ester		100010124	0.0483	0.0256	0.1206	0.1135	0.0458	0.0386	0.0369	0.0289	0.0737	0.0645	0.098	0.1253	0.1379	0.0867	0.0451	0.0366	0.0421	0.0349	0.0644	0.0886	0.2421	0.1391	0.0453	0.0439	0.1297	0.0555	0.0537	0.0496	0.213	0.1542	0.0367	0.0343	0.0613	0.065	0.121	0.0723	0.0419	0.0485	0.0455	0.0569	0.0348	0.0455	0.0249	0.0841	0.0618
DAG(16:0/16:0)	Diacylglycerol	DAG Ester		100010125	0.3125	0.1604	1.4028	1.3943	0.5282	0.4133	0.1325	0.1297	0.7923	0.5211	0.5765	0.5713	0.887	0.4017	0.4185	0.4338	0.3664	0.2448	0.5921	0.8215	1.1533	0.6099	0.3092	0.2927	1.1005	0.7471	0.4494	0.2556	1.6841	1.3837	0.3597	0.3005	0.2263	0.1278	0.8138	0.1875	0.1382	0.2294	0.2051	0.3314	0.1602	0.3325	0.1591	0.3469	0.2943
DAG(16:0/16:1)	Diacylglycerol	DAG Ester		100010126	0.1219	0.0555	0.4701	0.4514	0.1626	0.1251	0.0529	0.0413	0.2237	0.172	0.2883	0.2676	0.2786	0.1307	0.1217	0.1058	0.0973	0.0604	0.2816	0.3631	0.3513	0.2704	0.1106	0.13	0.4264	0.3024	0.2002	0.1231	0.4492	0.4068	0.1169	0.0947	0.053	0.0422	0.2588	0.0875	0.0529	0.0642	0.054	0.0757	0.0374	0.0996	0.0499	0.1133	0.1117
DAG(16:0/18:0)	Diacylglycerol	DAG Ester		100010648	0.2404	0.1745	0.8258	0.791	0.3952	0.3266	0.1764	0.1488	0.4723	0.3099	0.3859	0.3784	0.7837	0.4679	0.2453	0.238	0.2345	0.1858	0.4693	0.5379	0.8669	0.4771	0.2155	0.2555	0.5962	0.4489	0.3303	0.2411	0.9837	0.7661	0.2759	0.2535	0.146	0.1577	0.7412	0.1981	0.1628	0.1753	0.1551	0.2453	0.1755	0.2759	0.1434	0.2852	0.2321
DAG(16:0/18:1)	Diacylglycerol	DAG Ester		100009778	1.6128	0.7155	5.3562	5.092	2.5272	2.0452	0.6596	0.51	3.9597	2.8565	3.1408	3.0922	4.8885	2.5835	1.8994	1.7195	1.2834	0.9235	3.251	4.2872	5.0075	3.0184	1.318	1.1994	3.0573	2.5491	2.1234	1.3049	4.9318	4.4087	1.6038	1.3111	0.7263	0.478	3.8031	0.8822	0.636	1.0124	0.8272	1.2372	0.612	1.094	0.5867	1.6474	1.2206
DAG(16:0/18:2)	Diacylglycerol	DAG Ester		100009419	1.9537	0.7215	3.416	3.4601	2.0917	1.7795	0.6975	0.5743	2.4288	1.7564	2.3306	2.0675	1.6685	0.9521	1.4937	1.4837	1.1482	0.7067	1.8952	2.4024	4.2089	2.4819	1.0898	0.9522	2.4996	2.0113	1.8938	1.2889	5.3287	4.6485	0.9864	0.8437	0.8175	0.5526	3.0256	0.9472	0.7318	0.9224	0.7374	1.1444	0.5327	0.9409	0.4634	1.7035	1.3787
DAG(16:0/18:3)	Diacylglycerol	DAG Ester		100010127	0.1112	0.0558	0.3746	0.3599	0.1068	0.0973	0.0346	0.0284	0.214	0.1815	0.1378	0.1598	0.0827	0.0525	0.0819	0.0695	0.0643	0.0413	0.151	0.1955	0.3076	0.2539	0.1115	0.1049	0.2463	0.2036	0.1582	0.0995	0.2784	0.2671	0.0985	0.0937	0.0398	0.0186	0.1978	0.0719	0.0701	0.049	0.035	0.0811	0.0416	0.0593	0.0416	0.1039	0.116
DAG(16:0/20:3)	Diacylglycerol	DAG Ester		100010649	0.0864	0.0555	0.1949	0.1675	0.0804	0.0679	0.0298	0.0328	0.1111	0.086	0.1275	0.1134	0.1371	0.0784	0.05	0.0541	0.0399	0.0305	0.0958	0.1244	0.1936	0.147	0.0823	0.0896	0.1803	0.1681	0.1033	0.0706	0.1196	0.133	0.0771	0.0525	0.0416	0.0262	0.119	0.0422	0.0414	0.037	0.0323	0.0452	0.0179	0.0321	0.0252	0.0504	0.0496
DAG(16:0/20:4)	Diacylglycerol	DAG Ester		100009606	0.2105	0.1214	0.3699	0.3882	0.2025	0.1673	0.0691	0.0778	0.2605	0.1718	0.2767	0.2138	0.1568	0.1045	0.1353	0.1256	0.0882	0.0823	0.2189	0.2495	0.6587	0.3498	0.192	0.2522	0.4317	0.3852	0.2443	0.1868	0.3662	0.3326	0.1856	0.1284	0.1672	0.0959	0.2561	0.1021	0.1123	0.1224	0.0925	0.1722	0.076	0.1154	0.0744	0.1578	0.191
DAG(16:0/20:5)	Diacylglycerol	DAG Ester		100010650	0.02	0.0159	0.0619	0.0591	0.0238	0.0174	0.0111	0.0118	0.0304	0.0275	0.0333	0.0342	0.0302	0.0235	0.0162	0.0158	0.0592	0.0492	0.0207	0.0337	0.065	0.0405	0.0338	0.029	0.0628	0.0434	0.0312	0.0248	0.0637	0.0691	0.0182	0.0196	0.0153	0.0122	0.0473	0.0251	0.0263	0.0201	0.0175	0.0241	0.0128	0.0144	0.0099	0.0159	0.0251
DAG(16:0/22:5)	Diacylglycerol	DAG Ester		100010474	0.0268	0.0175	0.0991	0.0986	0.0531	0.0481	0.0237	0.0191	0.06	0.0455	0.0576	0.0518	0.0612	0.0438	0.0488	0.0483	0.0489	0.032	0.052	0.0705	0.0748	0.0647	0.0397	0.0464	0.1013	0.077	0.0499	0.0526	0.0752	0.0764	0.041	0.0382	0.0299	0.0198	0.0732	0.0513	0.0514	0.0423	0.0345	0.0318	0.018	0.0232	0.0169	0.0308	0.0458
DAG(16:0/22:6)	Diacylglycerol	DAG Ester		100010128	0.0225	0.0138	0.0514	0.0598	0.0442	0.0398	0.0235	0.0189	0.036	0.0366	0.0502	0.0423	0.051	0.0354	0.0258	0.032	0.0605	0.0548	0.0367	0.052	0.0495	0.0358	0.0215	0.0246	0.0675	0.0434	0.0617	0.0549	0.1307	0.1296	0.0194	0.0273	0.0198	0.0159	0.0625	0.0756	0.0881	0.0312	0.0313	0.0418	0.0205	0.0216	0.0147	0.0478	0.0516
DAG(16:1/16:1)	Diacylglycerol	DAG Ester		100009779	0.0446	0.0469	0.0892	0.1055	0.0542	0.0577	0.0579	0.0558	0.0571	0.0435	0.1189	0.1132	0.1106	0.0669	0.052	0.0297	0.0402	0.0507	0.0775	0.1094	0.0858	0.0849	0.0577	0.0481	0.2325	0.0752	0.0542	0.0536	0.0939	0.0779	0.0466	0.0411	0.063	0.0996	0.0595	0.0911	0.0793	0.0409	0.041	0.0292	0.039	0.0541	0.0232	0.0489	0.0483
DAG(16:1/18:0)	Diacylglycerol	DAG Ester		100010277	0.1424	0.1728	0.2035	0.243	0.2191	0.2104	0.1917	0.1896	0.1894	0.1437	0.1479	0.1334	0.1714	0.1141	0.1725	0.1038	0.1605	0.1881	0.2212	0.2649	0.2679	0.2191	0.1705	0.1842	0.1703	0.1369	0.1075	0.1706	0.2827	0.2149	0.1677	0.1595	0.0807	0.0944	0.1983	0.0811	0.0804	0.0936	0.0781	0.1247	0.1371	0.1883	0.103	0.1915	0.1931
DAG(16:1/18:1)	Diacylglycerol	DAG Ester		100010278	1.2952	2.0817	1.3547	2.3234	2.8471	3.055	3.111	1.78	2.8236	1.7664	1.0225	1.0699	0.8154	0.4248	2.1893	0.7644	1.3583	1.936	2.7642	3.1198	3.1013	2.5682	1.5596	1.8003	0.7202	0.6064	0.8721	1.6663	2.7257	2.2521	2.0073	2.2236	0.0936	0.0614	1.792	0.197	0.1157	0.1661	0.1291	1.5488	1.8661	1.9714	1.2605	2.7305	2.5573
DAG(16:1/18:2)	Diacylglycerol	DAG Ester		100009780	0.4497	0.1878	0.6791	0.7945	0.3487	0.2801	0.2488	0.1617	0.4677	0.4269	0.7114	0.7737	0.2915	0.1637	0.2289	0.2295	0.2123	0.129	0.4992	0.7743	0.999	0.6363	0.2483	0.2418	0.5772	0.4718	0.5632	0.3696	0.7962	0.8114	0.2424	0.2118	0.1041	0.0534	0.5514	0.2126	0.1391	0.1466	0.1022	0.1239	0.068	0.1636	0.0953	0.3031	0.3043
DAG(16:1/18:3)	Diacylglycerol	DAG Ester		100010129	0.0682	0.0847	0.1325	0.1369	0.1205	0.1285	0.1161	0.0641	0.143	0.095	0.0605	0.0679	0.0252	0.0227	0.0814	0.039	0.0592	0.0751	0.1319	0.1698	0.1921	0.2057	0.0961	0.0926	0.0768	0.0559	0.0678	0.0819	0.1302	0.1234	0.091	0.1005	0.0124	0.0135	0.1008	0.0282	0.022	0.0159	0.0142	0.0556	0.0695	0.0731	0.0532	0.1085	0.1071
DAG(16:1/20:0)	Diacylglycerol	DAG Ester		100010651	0.0343	0.0389	0.0488	0.0569	0.0383	0.0367	0.0373	0.0409	0.0372	0.0299	0.0377	0.0379	0.0504	0.0406	0.0264	0.038	0.0376	0.0373	0.0401	0.0645	0.0646	0.0532	0.0304	0.0917	0.065	0.0295	0.0356	0.0402	0.0483	0.0426	0.0265	0.0362	0.031	0.036	0.0407	0.0503	0.027	0.0239	0.0316	0.0337	0.0255	0.0369	0.0186	0.0349	0.0264
DAG(16:1/20:2)	Diacylglycerol	DAG Ester		100010279	0.0336	0.0292	0.0483	0.0546	0.046	0.0399	0.0414	0.0229	0.0494	0.0374	0.0559	0.0519	0.0425	0.0299	0.0304	0.0252	0.0269	0.026	0.0531	0.0597	0.075	0.0636	0.0294	0.0285	0.0446	0.0275	0.0399	0.0277	0.0538	0.0539	0.0431	0.0351	0.0194	0.017	0.0602	0.0329	0.0193	0.0152	0.0206	0.0366	0.0226	0.0208	0.0183	0.0359	0.0365
DAG(16:1/20:4)	Diacylglycerol	DAG Ester		100009420	0.0754	0.0438	0.1105	0.1056	0.0582	0.0492	0.0413	0.0339	0.0738	0.0592	0.0977	0.0932	0.0456	0.0313	0.0357	0.0362	0.0298	0.0188	0.0914	0.1162	0.185	0.1291	0.0586	0.087	0.1331	0.1228	0.0974	0.0785	0.0965	0.0973	0.0655	0.0443	0.0288	0.0184	0.0749	0.0333	0.0342	0.027	0.0196	0.0343	0.0138	0.0291	0.0247	0.0459	0.0693
DAG(16:1/22:6)	Diacylglycerol	DAG Ester		100009607	0.0217	0.0352	0.0203	0.03	0.0386	0.0408	0.0449	0.0278	0.0395	0.026	0.0428	0.0311	0.0287	0.0195	0.0264	0.0146	0.0338	0.0379	0.0379	0.0497	0.0413	0.0448	0.0292	0.0298	0.0611	0.0159	0.0238	0.0326	0.0579	0.0565	0.0306	0.028	0.0151	0.0248	0.0398	0.0489	0.0389	0.0125	0.0112	0.0266	0.0282	0.0306	0.0157	0.0412	0.0428
DAG(18:0/18:1)	Diacylglycerol	DAG Ester		100010652	0.3171	0.1373	0.9587	0.8972	0.6083	0.4871	0.1197	0.1198	0.6175	0.4924	0.6128	0.5493	1.4146	0.7515	0.295	0.2802	0.2102	0.1824	0.719	0.862	1.1164	0.5862	0.2294	0.2124	0.4824	0.4117	0.3978	0.3109	0.9736	0.8026	0.3056	0.2163	0.1435	0.1064	1.1448	0.1849	0.1306	0.2085	0.1546	0.3044	0.1356	0.2033	0.1161	0.3314	0.2249
DAG(18:0/18:2)	Diacylglycerol	DAG Ester		100009421	0.4023	0.1691	0.6698	0.6651	0.5101	0.4454	0.1801	0.1476	0.4764	0.3669	0.5996	0.4809	0.5359	0.3749	0.2556	0.2739	0.2273	0.1698	0.4827	0.5305	1.1605	0.6282	0.2206	0.2069	0.5537	0.3896	0.4556	0.3117	1.1615	0.9403	0.2407	0.1836	0.1825	0.1689	1.0032	0.2557	0.1819	0.2094	0.1753	0.2951	0.1309	0.2208	0.1175	0.4156	0.331
DAG(18:0/18:3)	Diacylglycerol	DAG Ester		100010130	0.0355	0.0163	0.1026	0.0783	0.0461	0.035	0.0194	0.0177	0.0627	0.0512	0.0544	0.0474	0.0431	0.0239	0.0281	0.0254	0.0231	0.0218	0.047	0.0616	0.0932	0.077	0.0278	0.0237	0.0462	0.0449	0.0498	0.0368	0.0992	0.0851	0.0349	0.0294	0.0191	0.0153	0.0846	0.031	0.027	0.019	0.0169	0.0295	0.0128	0.0232	0.0134	0.0332	0.0415
DAG(18:0/22:6)	Diacylglycerol	DAG Ester		100009422	0.0123	0.0094	0.0216	0.0249	0.0229	0.0142	0.0144	0.0141	0.0137	0.0183	0.2866	0.2414	0.2033	0.1011	0.0147	0.0152	0.0181	0.0206	0.0188	0.0226	0.0225	0.0257	0.0162	0.014	0.8975	0.0222	0.0292	0.023	0.0348	0.0342	0.0122	0.0142	0.175	0.3472	0.0372	0.3166	0.1553	0.0923	0.0365	0.0168	0.0115	0.015	0.0109	0.0228	0.019
DAG(18:1/18:1)	Diacylglycerol	DAG Ester		100009423	2.1191	0.8308	4.8148	4.8202	3.6494	2.731	0.9634	0.7651	5.2588	4.4767	4.447	4.1933	6.7242	3.8725	2.3698	2.2327	1.4399	1.1395	4.9615	6.0544	6.0649	3.6981	1.4063	1.2517	2.3554	2.0101	2.8849	1.9008	3.852	3.3292	2.0205	1.4876	0.7616	0.5501	5.387	1.1508	0.7998	1.1896	0.8931	1.3728	0.5869	1.1608	0.6489	1.8951	1.4632
DAG(18:1/18:2)	Diacylglycerol	DAG Ester		100009424	5.4774	2.1342	7.1952	8.2388	5.8548	4.6147	2.3927	1.6722	7.1202	6.1903	7.4488	7.3556	5.034	3.0856	3.7658	3.9395	2.8437	2.0267	6.2163	7.983	12.4734	7.566	2.5252	2.2636	4.5531	3.6124	5.8624	4.0844	9.0866	8.6111	2.6643	2.242	2.02	1.2036	9.2194	3.0241	1.9564	2.1852	1.9054	2.4916	1.1653	2.0578	1.1558	4.2476	3.5127
DAG(18:1/20:1)	Diacylglycerol	DAG Ester		100009949	0.0431	0.0272	0.0832	0.0809	0.0682	0.0435	0.0315	0.0296	0.0852	0.082	0.0788	0.0881	0.1346	0.0912	0.0365	0.046	0.0271	0.0213	0.0769	0.0924	0.1118	0.0845	0.0272	0.0363	0.0462	0.0339	0.0569	0.0383	0.0743	0.0663	0.0428	0.0349	0.0283	0.0193	0.1011	0.0348	0.0216	0.0273	0.0283	0.0496	0.0211	0.0397	0.0203	0.0443	0.037
DAG(18:1/20:2)	Diacylglycerol	DAG Ester		100010475	0.0678	0.0497	0.1175	0.1327	0.1155	0.0756	0.0672	0.0379	0.1219	0.1029	0.13	0.1483	0.1686	0.116	0.0589	0.0595	0.0426	0.0408	0.0958	0.1382	0.1845	0.15	0.0725	0.0522	0.1079	0.0892	0.0962	0.0652	0.0896	0.089	0.0658	0.0484	0.0371	0.0291	0.1383	0.0481	0.0352	0.0472	0.0401	0.0475	0.0281	0.0333	0.0308	0.0541	0.0493
DAG(18:1/20:3)	Diacylglycerol	DAG Ester		100009781	0.226	0.1365	0.3062	0.3066	0.242	0.1757	0.1111	0.0774	0.3044	0.2411	0.3295	0.3326	0.4917	0.3013	0.119	0.1156	0.0796	0.0581	0.3232	0.3987	0.5084	0.4078	0.1887	0.175	0.3221	0.2793	0.2688	0.174	0.1946	0.2159	0.2275	0.1493	0.0717	0.0451	0.3241	0.1071	0.1045	0.0961	0.0785	0.0939	0.0515	0.0718	0.0491	0.1035	0.1115
DAG(18:1/20:4)	Diacylglycerol	DAG Ester		100009608	0.619	0.4024	0.6667	0.7896	0.6393	0.5505	0.2826	0.2515	0.7965	0.5389	0.7301	0.6948	0.5838	0.3909	0.3603	0.3563	0.2484	0.1948	0.797	0.9989	1.8764	1.0651	0.4826	0.5537	0.772	0.7218	0.8304	0.6653	0.6789	0.62	0.5026	0.3531	0.4071	0.1937	0.7698	0.3654	0.3499	0.2837	0.2017	0.4265	0.2212	0.2414	0.1692	0.4491	0.5477
DAG(18:1/20:5)	Diacylglycerol	DAG Ester		100009425	0.0626	0.0464	0.1349	0.1547	0.0566	0.0542	0.034	0.0225	0.1105	0.0736	0.1023	0.101	0.0923	0.0545	0.0416	0.0371	0.1784	0.1152	0.1096	0.1325	0.2238	0.1332	0.0813	0.0881	0.1289	0.0878	0.1085	0.0752	0.1721	0.1553	0.0502	0.041	0.0443	0.0241	0.1507	0.0996	0.0698	0.0462	0.0391	0.0671	0.0342	0.0248	0.0188	0.0744	0.0752
DAG(18:1/22:4)	Diacylglycerol	DAG Ester		100009426	0.0335	0.0206	0.0653	0.0693	0.0447	0.0435	0.0249	0.0254	0.0583	0.0495	0.0586	0.0614	0.0548	0.0443	0.0282	0.0306	0.0213	0.0205	0.0589	0.0701	0.0738	0.0569	0.0348	0.0407	0.059	0.0501	0.0523	0.0299	0.0509	0.038	0.0313	0.0283	0.031	0.0263	0.0683	0.0326	0.0243	0.0239	0.02	0.0281	0.0163	0.0158	0.0122	0.034	0.0334
DAG(18:1/22:5)	Diacylglycerol	DAG Ester		100009950	0.0422	0.0392	0.1329	0.1762	0.1206	0.0854	0.0472	0.0474	0.1176	0.1103	0.1009	0.1053	0.1546	0.1039	0.078	0.08	0.0642	0.0567	0.1268	0.1682	0.1549	0.1112	0.0593	0.0745	0.15	0.1122	0.1601	0.1136	0.0936	0.1115	0.0826	0.0796	0.0432	0.0325	0.1639	0.1301	0.1153	0.0509	0.0534	0.0454	0.0352	0.0402	0.024	0.0697	0.0792
DAG(18:1/22:6)	Diacylglycerol	DAG Ester		100009609	0.0378	0.0227	0.0793	0.1065	0.0775	0.0671	0.0362	0.0374	0.077	0.0721	0.0996	0.105	0.1335	0.1128	0.0596	0.0598	0.1158	0.135	0.0823	0.1296	0.101	0.0921	0.034	0.0352	0.0935	0.0657	0.1469	0.1385	0.1975	0.219	0.034	0.0379	0.0306	0.0225	0.1598	0.2573	0.2163	0.0526	0.056	0.0893	0.0584	0.0339	0.0239	0.1046	0.1069
DAG(18:2/18:3)	Diacylglycerol	DAG Ester		100009427	0.349	0.1613	0.3924	0.4161	0.2605	0.2421	0.1125	0.09	0.3531	0.3361	0.3322	0.3412	0.1495	0.0889	0.1672	0.1692	0.1178	0.0918	0.2873	0.415	0.6833	0.5486	0.1904	0.2045	0.2837	0.2226	0.4361	0.3361	0.4293	0.4265	0.1707	0.1298	0.0903	0.0598	0.4062	0.23	0.2038	0.0935	0.0887	0.1632	0.0706	0.1386	0.088	0.2945	0.3156
DAG(18:2/20:3)	Diacylglycerol	DAG Ester		100010280	0.2676	0.1851	0.2211	0.2171	0.2301	0.1784	0.1436	0.0953	0.2067	0.1942	0.2429	0.3111	0.2226	0.1588	0.1204	0.1296	0.0839	0.0725	0.1955	0.3141	0.458	0.3719	0.195	0.1906	0.2636	0.215	0.2588	0.2121	0.2035	0.2329	0.1679	0.1181	0.1054	0.055	0.2477	0.1431	0.1207	0.0938	0.0964	0.1218	0.0645	0.085	0.0639	0.1475	0.1461
DAG(18:2/20:4)	Diacylglycerol	DAG Ester		100009610	0.7422	0.4613	0.4454	0.5662	0.548	0.4926	0.3264	0.2941	0.4686	0.3402	0.5042	0.4776	0.18	0.1141	0.323	0.2923	0.2048	0.1552	0.4765	0.6206	1.5615	0.9163	0.4229	0.5162	0.5544	0.5414	0.7535	0.6465	0.7358	0.683	0.342	0.2582	0.4299	0.2113	0.6062	0.3606	0.3485	0.227	0.1982	0.3861	0.1883	0.2259	0.1624	0.5144	0.7044
DAG(18:2/20:5)	Diacylglycerol	DAG Ester		100010653	0.0668	0.0401	0.0841	0.109	0.0483	0.0403	0.0308	0.024	0.0647	0.0606	0.0811	0.0782	0.0505	0.0261	0.0273	0.028	0.1713	0.1109	0.0504	0.1086	0.1767	0.1048	0.0683	0.0759	0.1022	0.0727	0.0859	0.0742	0.1597	0.1527	0.0345	0.0311	0.0416	0.027	0.1077	0.1166	0.0779	0.0363	0.0361	0.059	0.028	0.0273	0.0198	0.057	0.0787
DAG(18:2/22:4)	Diacylglycerol	DAG Ester		100010281	0.0395	0.0278	0.0666	0.0593	0.0403	0.0402	0.0294	0.0316	0.0469	0.0385	0.0624	0.0633	0.0404	0.0434	0.0322	0.0319	0.0225	0.0161	0.0378	0.0624	0.0827	0.0552	0.0442	0.0428	0.0727	0.0587	0.0479	0.0321	0.0637	0.064	0.0242	0.0203	0.037	0.0268	0.0574	0.0443	0.0355	0.022	0.0213	0.0371	0.0255	0.019	0.0197	0.0547	0.0492
DAG(18:2/22:5)	Diacylglycerol	DAG Ester		100009611	0.0474	0.0385	0.1105	0.1326	0.102	0.0708	0.071	0.0613	0.0612	0.0695	0.0814	0.0798	0.0727	0.0458	0.0831	0.0735	0.0555	0.0556	0.087	0.129	0.1418	0.1128	0.0563	0.0662	0.1092	0.0852	0.1309	0.1025	0.1029	0.1206	0.0553	0.0637	0.0503	0.0414	0.1146	0.1433	0.1216	0.0452	0.048	0.0614	0.0334	0.0364	0.0298	0.0697	0.0893
DAG(18:2/22:6)	Diacylglycerol	DAG Ester		100010654	0.0312	0.0258	0.0613	0.0881	0.0622	0.0644	0.0492	0.043	0.0437	0.0491	0.0881	0.0793	0.062	0.0476	0.0685	0.0614	0.116	0.1428	0.0646	0.1053	0.1008	0.0898	0.0343	0.0349	0.0618	0.0476	0.1514	0.1493	0.2232	0.2726	0.0314	0.0247	0.0313	0.024	0.1165	0.3096	0.2563	0.0546	0.063	0.091	0.0695	0.042	0.03	0.128	0.1334
DCER(14:0)	Sphingolipids	Dihydroceramide		100009951	0.0149		0.0701	0.016	0.0221			0.0221			0.0306					0.0231	0.0183	0.0204	0.0184	0.0239	0.0189	0.0759	0.0195	0.0225	0.0223		0.0196		0.0261	0.0214		0.0184	0.0173	0.0154	0.0158	0.0192	0.0199	0.0166	0.0131	0.0195	0.0173		0.0271	0.0203	0.021
DCER(16:0)	Sphingolipids	Dihydroceramide		100010282	0.1222	0.0749	0.0684	0.0762	0.055	0.0768	0.0702	0.0603	0.0746	0.0581	0.1004	0.115	0.1269	0.0905	0.0636	0.0596	0.0869	0.0692	0.0807	0.0834	0.0905	0.07	0.0579	0.0751	0.1399	0.0912	0.074	0.0683	0.1149	0.081	0.085	0.0688	0.0912	0.0669	0.0508	0.0752	0.0619	0.0648	0.0606	0.0533	0.0453	0.0564	0.0504	0.0757	0.0719
DCER(18:0)	Sphingolipids	Dihydroceramide		100009612	0.0364	0.0325	0.0481	0.0342	0.0369	0.033	0.033	0.0325	0.0342	0.0326	0.1685	0.2156	0.2112	0.1235	0.0372	0.0344	0.0444	0.0323	0.0328	0.0398	0.0262	0.0371	0.023	0.0319	0.3546	0.0605	0.034	0.031	0.0443	0.0414	0.0422	0.0278	0.1319	0.1994	0.0346	0.1892	0.1088	0.0853	0.058	0.0273	0.02	0.0281	0.0233	0.0496	0.0364
DCER(18:1)	Sphingolipids	Dihydroceramide		100010131	0.0193	0.0208	0.0169		0.0229			0.0209				0.0181	0.0213	0.0228	0.0254		0.0199	0.0169	0.0267	0.0209	0.0215	0.019	0.022	0.0259		0.0196		0.0203		0.0225		0.0158	0.0119		0.0255	0.0187			0.0154	0.0226	0.0178		0.0137	0.0161
DCER(20:0)	Sphingolipids	Dihydroceramide		100009428	0.058	0.0543	0.0494	0.0518	0.0486	0.0516	0.0487	0.0435	0.0445	0.0441	0.0481	0.0591	0.0777	0.0558	0.0554	0.0374	0.0422	0.0394	0.0522	0.0577	0.0444	0.0405	0.0483	0.0518	0.0494	0.0552	0.0414	0.0377	0.0536	0.0497	0.0498	0.0418	0.0451	0.0318	0.04	0.0415	0.0377	0.0348	0.0368	0.0369	0.036	0.0356	0.0302	0.0534	0.0367
DCER(20:1)	Sphingolipids	Dihydroceramide		100010132	0.0206	0.0196	0.0249		0.0145	0.0146	0.0292	0.0245	0.0191	0.017	0.0319	0.0384	0.0362	0.0286			0.0134					0.02	0.0187		0.0562	0.0196				0.0214			0.0271	0.0348	0.0183	0.0301	0.0262	0.0227	0.0111	0.0176	0.0112
DCER(22:0)	Sphingolipids	Dihydroceramide		100009613	0.2073	0.1571	0.1913	0.1576	0.1266	0.1305	0.1228	0.1152	0.1411	0.1048	0.1901	0.1897	0.2282	0.1836	0.1505	0.1199	0.1307	0.1004	0.1372	0.153	0.1747	0.1551	0.1539	0.1359	0.2311	0.185	0.1361	0.1234	0.1992	0.1797	0.1107	0.1186	0.128	0.0931	0.1305	0.123	0.0929	0.1115	0.0922	0.1187	0.0766	0.099	0.0997	0.1738	0.1529
DCER(22:1)	Sphingolipids	Dihydroceramide		100016011	0.0529	0.0514	0.0653	0.0509	0.0508	0.0547	0.0503	0.063	0.0746	0.0605	0.0627	0.0759	0.0576	0.058	0.0646	0.0532	0.0461	0.05	0.0601	0.0712	0.0384	0.0792	0.0523	0.0568	0.0456	0.052	0.0367	0.0557	0.0602	0.0579	0.064	0.0473	0.0469	0.0447	0.0531	0.0472	0.0483	0.0486	0.0439	0.0503	0.0505	0.0499	0.0614	0.0553	0.047
DCER(22:2)	Sphingolipids	Dihydroceramide		100009952	0.1133	0.0707	0.1307	0.1348	0.1198	0.1057	0.0792	0.1052	0.1589	0.1427	0.1776	0.1489	0.1165	0.107	0.1042	0.0706	0.0968	0.076	0.1418	0.1307	0.1487	0.1174	0.1159	0.1012	0.1227	0.1069	0.0757	0.0955	0.1319	0.1392	0.1079	0.0905	0.0731	0.0585	0.136	0.0809	0.0784	0.063	0.0556	0.0833	0.0677	0.0794	0.0811	0.1034	0.0887
DCER(24:0)	Sphingolipids	Dihydroceramide		100010476	0.3532	0.2783	0.3284	0.2993	0.2609	0.2472	0.1985	0.2255	0.2167	0.2101	0.3544	0.3139	0.3486	0.2766	0.2896	0.2417	0.2656	0.2287	0.3308	0.279	0.3446	0.2767	0.3056	0.3192	0.3857	0.3612	0.2512	0.1914	0.3245	0.2642	0.2116	0.188	0.2334	0.1877	0.2357	0.2244	0.1942	0.2197	0.1577	0.1972	0.1235	0.2068	0.2093	0.2721	0.2879
DCER(24:1)	Sphingolipids	Dihydroceramide		100009614	0.185	0.1411	0.1889	0.1913	0.1657	0.1418	0.1189	0.1492	0.1555	0.1565	0.2395	0.23	0.2525	0.1847	0.1935	0.1421	0.1729	0.1781	0.1647	0.1691	0.1881	0.1548	0.1853	0.175	0.2018	0.168	0.1429	0.1373	0.1811	0.1715	0.1761	0.157	0.1406	0.1325	0.1572	0.1173	0.1225	0.1876	0.1432	0.1603	0.0967	0.1451	0.151	0.1797	0.1933
DCER(26:0)	Sphingolipids	Dihydroceramide		100009782	0.0415	0.0488	0.1063	0.0278	0.0495	0.0527	0.0426	0.0597	0.0393	0.0416	0.0438	0.0439	0.0233	0.0415	0.0689	0.155	0.0413	0.0352	0.0314	0.0473	0.0363	0.0594	0.0383	0.0366	0.0399	0.0344	0.1107	0.0494	0.0366	0.0361	0.0408	0.032	0.0327	0.0264	0.0579	0.0357	0.0273	0.0535	0.0347	0.057	0.0324	0.0384	0.0476	0.0465	0.0432
DCER(26:1)	Sphingolipids	Dihydroceramide		100009429	0.0256	0.0129	0.0353	0.0295	0.0168	0.0202	0.0246	0.0202	0.0298	0.0236	0.0285	0.026	0.0265	0.0266	0.0243	0.0214	0.0262	0.027	0.032	0.0297	0.0296	0.0443	0.0262	0.023			0.0187	0.0295		0.0149	0.0192	0.0197	0.019	0.0181	0.0294	0.0205	0.022	0.0315	0.0245	0.0264	0.0167	0.0249	0.029	0.0332	0.0308
FFA(12:0)	Free Fatty Acids	Saturated FFA		100010656	4.6401	4.2685	6.0817	4.0663	7.709	7.003	9.122	6.1026	5.5569	3.7823	5.8796	4.8075	6.1674	3.8637	6.551	5.0167	9.3835	7.106	9.7161	6.4298	5.1999	6.1896	8.8377	4.6696	5.6689	3.2312	5.6109	5.3603	8.4861	4.8453	7.2971	4.1563	7.1072	3.8919	5.8496	4.4063	3.7592	5.4143	3.4547	5.5354	3.8946	9.7191	7.2796	8.673	7.306
FFA(14:0)	Free Fatty Acids	Saturated FFA		100009615	17.9751	17.0829	18.5362	15.8872	27.0221	24.7913	31.2061	20.0796	25.2236	15.3862	23.1319	19.8929	24.1314	14.8362	20.4984	16.2893	28.6912	23.4754	28.0118	19.7544	23.3359	17.7956	26.7626	16.6075	23.4491	12.8854	17.302	18.9924	27.4746	17.6223	30.4448	16.8369	26.3335	15.2648	20.4577	18.2045	15.1389	21.9986	14.4079	19.7073	17.0627	29.2865	22.0487	29.5652	25.6897
FFA(14:1)	Free Fatty Acids	Monounsaturated FFA		100010133	1.3995	0.9842	2.0988	1.3466	2.6609	1.2234	3.0858	1.2127	1.508	0.9767	21.115	20.3246	20.7147	7.4442	1.5644	1.3999	2.329	1.294	3.1148	1.6696	1.4984	1.3367	2.4593	0.9956	29.3138	1.1596	1.8286	1.2078	1.9019	1.3158	2.8484	0.9699	15.1315	20.4452	1.6986	23.3998	15.296	7.701	4.8344	1.5163	0.9619	1.6856	1.2039	1.8139	1.1214
FFA(15:0)	Free Fatty Acids	Saturated FFA		100010283	4.3492	3.8105	4.9723	3.8809	5.9946	4.4041	6.2132	4.4339	5.4051	3.6555	24.0544	22.5892	27.8646	9.8908	5.3047	4.0533	6.4669	5.0188	6.5839	4.2758	7.4123	5.5261	5.4879	3.7157	34.2492	3.434	4.6047	4.2876	6.1	4.048	6.5639	3.7074	20.0867	25.4109	5.3209	25.7128	18.9102	12.5966	7.5752	5.4067	3.844	6.1364	4.4829	6.1028	4.557
FFA(16:0)	Free Fatty Acids	Saturated FFA		100010134	81.3153	81.1324	84.6834	70.4068	101.2	61.7412	65.4309	94.6402	53.6083	73.8626	115.023	103.103	113.13	103.667	113.552	85.3055	70.1915	78.9455	93.8417	86.3161	69.3386	77.7154	67.6329	86.9755	131.624	71.0312	90.3475	79.5899	78.7859	93.7568	90.2232	67.7059	86.0111	106.031	94.2918	99.3137	93.2808	100.975	66.2088	75.0829	48.8386	103.747	68.7441	99.4048	59.6477
FFA(16:1)	Free Fatty Acids	Monounsaturated FFA		100010284	8.4054	3.705	12.3329	4.5059	17.5272	9.1242	43.4447	28.1009	10.7863	3.0133	74.4886	71.7556	18.0257	5.4771	5.6071	5.8117	17.9749	2.6546	12.1746	6.919	8.7163	7.2118	33.8395	27.0204	92.3343	55.7826	12.637	6.5694	10.3719	5.4557	23.6146	2.9067	46.115	39.3277	8.7772	10.2107	3.2119	9.6851	2.0773	5.6253	2.6458	10.2837	4.8373	8.3648	3.6
FFA(17:0)	Free Fatty Acids	Saturated FFA		100009616	7.6753	6.8706	8.8562	6.4664	12.1543	9.499	15.725	10.4062	11.0501	6.6627	23.5555	22.5072	19.8058	9.4435	7.6325	7.646	11.2031	7.9783	10.5264	7.7543	10.0936	6.6069	15.6723	11.8323	41.9867	29.3383	7.6846	8.1048	11.1044	7.2437	12.007	7.0788	18.4062	12.76	9.2623	7.706	6.0575	10.0888	6.7783	8.3486	7.1946	9.7075	7.8113	9.9059	8.4198
FFA(18:0)	Free Fatty Acids	Saturated FFA		100009953	82.043	84.6394	83.5017	71.2948	104.771	70.5012	77.4586	95.4597	64.1959	74.5341	110.461	98.9387	109.527	99.2768	108.955	83.1896	78.7606	85.054	97.3065	86.826	77.0519	79.5698	75.498	85.5317	122.324	69.7201	84.9756	82.0751	85.0894	90.7474	101.998	72.0254	89.0025	100.02	92.4484	96.5451	89.39	97.0236	67.2783	74.7032	54.9741	104.877	74.2785	104.82	70.697
FFA(18:1)	Free Fatty Acids	Monounsaturated FFA		100009617	59.2771	31.5175	61.2248	33.9232	83.6179	32.9496	66.3714	16.3563	54.4145	22.353	77.6045	73.424	75.8563	51.112	39.6756	39.5222	59.5968	15.6569	71.2623	54.7751	57.4003	25.1966	55.8726	12.9822	88.1357	18.7878	62.9761	21.1718	61.7135	48.4672	72.9736	19.2122	67.8683	16.5845	68.7175	67.0128	24.1818	72.324	14.7317	51.8987	24.6542	64.5015	18.8826	58.083	17.4887
FFA(18:2)	Free Fatty Acids	Polyunsaturated FFA (PUFA)		100009783	60.4623	29.1652	42.8136	21.3512	73.9115	21.8556	60.209	10.897	46.6045	12.006	62.8421	60.4745	56.6572	14.0972	23.7233	25.6106	57.3121	10.4102	59.644	36.7087	49.9885	15.7076	49.3735	8.5732	77.6362	12.9403	54.3197	15.0119	60.3948	41.8064	68.5692	12.4968	67.1656	10.8	56.6808	56.766	15.5855	55.9111	10.2088	50.2865	19.84	52.7454	14.1416	47.4719	13.033
FFA(18:4)	Free Fatty Acids	Polyunsaturated FFA (PUFA)		100009784	1.5282	1.2124	1.49	1.0185	1.2361	1.1613	1.3736	1.2216	1.2652	1.1754	1.3405	1.3635	1.3295	1.1112	1.1873	1.392	1.6647	1.3168	1.6898	1.0417	1.4669	1.278	1.4581	1.146	1.5029	1.2867	1.098	1.3984	1.3419	1.1929	1.1469	1.3609	1.3494	1.1036	1.1625	1.3739	1.3591	1.4528	1.1948	1.176	1.0253	1.1678	1.3199	1.1976	1.2268
FFA(20:0)	Free Fatty Acids	Saturated FFA		100009618	8.0627	8.5224	9.5606	7.5389	9.811	10.8631	11.7891	7.8985	10.393	6.8416	12.5209	13.2751	14.5659	13.8143	7.0664	7.6901	10.5222	7.8144	10.4813	8.3002	9.6754	8.1187	8.9435	7.0882	21.3491	6.8686	6.2802	7.5126	9.5327	7.1158	9.5163	8.4495	13.7766	14.8818	6.6261	16.7564	10.8963	8.7698	12.0818	8.5066	9.134	7.8129	7.3467	10.4748	9.2407
FFA(20:1)	Free Fatty Acids	Monounsaturated FFA		100010135	2.1694	1.5095	2.0403	1.1095	2.7529	1.2787	3.4203	1.2995	2.1779	1.0535	2.2476	2.322	3.6806	1.9371	1.3647	1.5111	3.3157	1.1147	2.5007	1.4927	2.1243	1.3357	1.9497	1.0514	2.6224	0.9973	1.7679	1.185	2.3185	1.3498	2.9075	1.1657	3.5577	1.0555	1.8817	1.9338	1.1977	2.4685	1.1684	2.0696	1.1975	1.7301	1.0966	1.8077	1.1327
FFA(20:2)	Free Fatty Acids	Polyunsaturated FFA (PUFA)		100010285	2.0072	1.1754	1.9915	0.9997	2.983	1.0987	3.3545	0.9371	1.7062	0.9794	2.1191	2.2178	2.0683	1.0597	1.1895	1.3317	2.6219	0.8492	2.4327	1.5258	1.9792	1.4695	2.1254	0.8277	3.0095	0.9451	2.174	0.9892	2.3257	1.4347	2.4793	0.918	2.9874	0.783	1.7568	1.8025	1.0214	2.155	0.8195	1.2443	0.8841	1.2673	0.8894	1.527	0.9461
FFA(20:3)	Free Fatty Acids	Polyunsaturated FFA (PUFA)		100010286	2.47	1.3767	2.9843	1.5794	2.8973	1.6467	3.0899	1.6098	2.2856	1.3974	3.282	3.0263	3.1704	2.2898	1.8281	2.0123	3.0004	1.262	3.3688	2.1317	2.2706	1.633	3.1156	1.263	4.6901	1.7086	3.4982	1.6013	3.2172	2.3173	3.15	1.3972	3.2223	1.6167	2.6614	2.9101	2.0022	2.8653	1.2479	1.62	1.9624	1.63	1.521	1.893	1.4709
FFA(20:4)	Free Fatty Acids	Polyunsaturated FFA (PUFA)		100009619	7.9079	3.9863	9.8349	5.5895	10.0311	6.8563	10.8247	3.9019	8.7401	5.0844	8.3583	8.4311	8.6238	4.6124	5.7132	6.9736	9.7086	5.0119	11.8358	8.0546	9.1916	5.7175	10.4502	5.3027	14.1062	6.3385	13.0198	5.0705	10.1413	7.3505	9.6123	6.8078	12.4674	4.97	7.8738	10.5271	6.7235	11.225	5.0734	5.6415	4.8807	6.7543	5.6727	8.3236	6.4116
FFA(20:5)	Free Fatty Acids	Polyunsaturated FFA (PUFA)		100010477	8.1992	8.5955	7.4914	7.3234	5.8245	7.5022	8.6072	6.3524	9.9198	9.5267	9.4407	9.2755	8.251	8.1782	5.67	7.4539	9.1944	8.0294	9.5227	8.0304	8.4407	8.1662	6.3463	7.7413	8.1553	8.325	6.9316	6.446	8.0217	7.704	7.1405	9.3898	7.998	7.8611	5.7473	9.9737	8.5281	7.7299	10.3417	5.6493	6.4135	5.9962	7.373	7.1377	7.5881
FFA(22:0)	Free Fatty Acids	Saturated FFA		100010287	10.0537	5.235	25.8683	5.8551	4.1311	3.63	19.0832	13.6035	6.4032	23.6105	3.6536	4.2282	6.3983	6.8274	4.1808	4.8033	9.2932	3.2901	7.0803	32.1822	3.6354	3.3583	5.9457	3.5843	4.4752	2.7232	4.7932	3.3576	20.123	26.2058	17.0386	8.1445	5.1592	2.7038	2.8315	4.7693	3.6143	7.5272	8.5589	7.3133	6.2225	3.4803	2.9248	9.6388	17.4862
FFA(22:1)	Free Fatty Acids	Monounsaturated FFA		100009620	7.0782	7.5931	6.3251	4.8446	6.037	5.0332	8.8349	6.0268	7.048	5.2063	8.4841	11.0999	10.4098	8.072	6.7047	6.0148	9.2379	6.0903	8.7864	6.0434	7.7558	5.8892	8.4495	6.2396	10.7795	6.8024	4.2432	7.3212	8.2152	4.8225	7.5695	6.2084	9.9246	7.2369	5.7751	8.9174	8.0193	9.5138	8.3509	4.9846	5.6759	7.2649	5.2498	10.5386	6.2247
FFA(22:2)	Free Fatty Acids	Polyunsaturated FFA (PUFA)		100009431	0.8629	0.733	0.9318	0.5048	0.7159	0.5899	1.0755	0.6731	0.7284	0.6054	1.0254	1.2391	1.1235	0.6474	0.6423	0.8463	1.0946	0.6364	0.9044	0.7314	0.8173	0.7946	0.7489	0.5497	1.2496	0.6172	0.7326	0.6398	0.7885	0.5615	0.8655	0.6389	1.1006	0.6204	0.6331	1.0603	0.7588	1.0445	0.6492	0.6871	0.5319	0.6776	0.637	0.7028	0.5591
FFA(22:4)	Free Fatty Acids	Polyunsaturated FFA (PUFA)		100009785	2.0637	1.51	2.698	1.4254	2.8328	1.5772	3.0541	1.4976	2.0457	1.4774	2.2427	2.3159	1.9007	1.3737	1.5251	1.9065	2.4167	1.4223	2.7262	1.9411	2.1637	1.729	2.7078	1.3072	3.1942	1.4533	2.1641	1.4831	2.2479	1.613	2.832	1.6407	3.1265	1.1199	2.0116	2.0308	1.4717	2.3891	1.3863	1.6855	1.2325	1.5357	1.4559	1.5434	1.2715
FFA(22:5)	Free Fatty Acids	Polyunsaturated FFA (PUFA)		100010657	3.101	2.1374	3.7218	2.252	3.1935	2.2075	4.2182	2.1865	3.0876	2.1726	3.4992	3.4656	3.2842	2.1448	2.2866	2.7667	4.5621	2.292	4.262	2.9286	3.1124	2.3384	3.9786	1.9101	4.1569	2.0354	3.3977	2.345	3.913	2.6351	4.4275	2.6009	4.2102	1.6561	3.1565	4.289	2.591	3.3339	2.1805	2.6039	2.1648	2.1915	2.1362	2.8746	2.0238
FFA(22:6)	Free Fatty Acids	Polyunsaturated FFA (PUFA)		100009954	3.8021	2.5075	4.5345	2.7908	3.8818	2.5991	5.3797	2.3551	3.8399	2.4581	4.7018	4.8111	4.2278	2.8322	2.4458	2.9631	7.4864	2.9961	5.1861	3.5735	3.7878	2.8471	3.75	1.8866	4.2225	2.1111	6.3877	2.9526	7.7864	5.051	5.1401	2.5805	4.3774	1.9829	4.1314	10.8379	4.6785	4.4147	3.0912	4.4711	3.6602	2.8518	2.6487	4.6945	2.7852
FFA(24:0)	Free Fatty Acids	Saturated FFA		100009955	5.1112	4.8134	4.1777	2.7793	3.2024	3.2327	4.8343	3.6661	3.5974	2.5884	3.4234	3.5637	5.1772	3.6325	3.0494	3.1913	3.9906	2.7435	3.849	2.7935	3.7027	2.929	3.3305	2.4859	3.643	2.6449	5.343	5.0932	4.1704	2.9315	3.1858	2.7624	5.6868	4.1762	2.7367	4.2062	4.0852	4.4138	4.1122	4.0724	3.4817	4.0072	3.5213	6.2118	4.6642
FFA(24:1)	Free Fatty Acids	Monounsaturated FFA		100010288	4.4927	5.2883	4.8831	3.4986	3.5635	3.428	5.4536	3.829	4.5233	3.5259	5.2918	7.1178	6.7629	5.4998	3.8919	3.7094	5.3501	3.7252	5.1919	3.8458	4.9363	3.8568	5.1931	4.309	6.8537	4.6947	2.98	4.776	5.3175	3.5236	4.2336	4.1859	5.7946	4.6105	3.4281	5.2194	5.0083	5.2731	5.7888	3.6875	4.1867	4.3036	3.5459	6.2937	4.1872
HCER(14:0)	Sphingolipids	Hexosylceramide		100009956	0.0149	0.0095	0.0211	0.0131	0.0108	0.013	0.0141	0.015	0.0133	0.0147	0.018	0.0179	0.0137	0.0182	0.0112	0.0124	0.0131	0.013	0.0179	0.0197	0.0118	0.0134	0.0207	0.0178	0.0145	0.0166	0.0149	0.0121	0.0158	0.0181	0.0119	0.0097	0.0146	0.0168	0.0109	0.0136	0.0131	0.0204	0.0173	0.0147	0.0129	0.0125	0.0124	0.0183	0.0132
[truncated: 870 more rows]
[truncated: 49 more columns]
